# Supplementary material for: Inhibition of cardiac PERK signaling promotes peripartum cardiac dysfunction
Source: Sci Rep. 2021 Sep 21;11:18687. doi: 10.1038/s41598-021-98344-7 (PMC8455649; doi:10.1038/s41598-021-98344-7)
Supplement: Supplementary file 2 — Supplementary Table 1. [file 41598_2021_98344_MOESM2_ESM.xlsx]

## Sheet: Sheet1
gene_id	cko_np19	cko_np20	cko_np21	cko_pp22	cko_pp23	cko_pp24	flx_np13	flx_np14	flx_np15	flx_pp16	flx_pp17	flx_pp18
Selplg	3.77122	5.0014	4.00066	2.30467	3.47093	4.17315	2.35797	1.40599	1.79314	2.56118	2.66532	2.37228
Dcun1d3	2.27307	4.07027	4.8443	5.0021	4.02597	1.6356	2.79211	2.47048	3.55364	2.31757	3.17181	2.34799
Xpc	5.00359	4.98959	4.76541	4.76212	4.18833	4.62385	3.92771	3.6163	3.75949	3.70678	3.33901	3.82015
Atp9b	3.9654	3.81684	4.05634	3.92388	4.03941	4.05262	4.13058	4.20644	4.15029	4.54113	5.00545	4.03256
Fbrsl1	4.01698	4.86552	4.46741	4.94177	4.83823	4.94534	5.00561	4.86432	4.72982	4.62106	4.07641	4.23008
Cenpq	3.36641	4.58953	4.02003	4.53151	4.20686	5.00351	4.61718	5.00774	3.84332	4.26313	1.76066	3.22858
Lig3	3.87553	2.92336	3.75158	3.24701	3.16499	3.59925	5.00844	4.65269	3.9489	4.05349	3.8475	4.40915
Snora73a	0	0	0	4.00483	1.69439	4.42973	1.72861	2.81095	5.00857	3.4945	0	0
Pde4d	3.30202	3.23814	3.91009	3.04484	4.27494	2.54632	4.9113	2.87415	5.01264	2.95141	2.8171	2.92584
Wdr6	3.57742	3.11441	3.8772	2.74851	3.1425	3.75168	5.01492	3.88966	3.99011	4.23671	3.75787	3.37468
Lrp6	4.889	4.65564	5.01696	3.60465	3.91323	4.0194	4.55939	4.46212	4.4946	3.69888	3.18312	3.28762
Slc30a4	3.29982	2.87773	3.4156	3.12876	2.58864	2.95968	3.85365	4.1234	5.01942	2.61406	1.99358	2.45725
Mtmr1	4.78437	4.88931	4.38315	3.98539	4.42367	4.37097	4.73451	4.45864	4.29739	4.58277	5.01953	4.41172
1810034E14Rik	5.01998	3.07051	3.74628	4.01839	3.99958	3.4951	3.58069	3.76103	4.41981	3.99393	3.21664	2.19376
Rad51l3	3.67618	4.33328	4.3035	3.46963	5.02224	3.09382	2.28152	3.67215	2.26154	2.93376	3.89576	3.62625
Myo1e	2.30744	3.94066	2.30521	5.02228	3.5559	2.50078	3.11585	4.726	2.51503	3.12334	2.72644	3.03112
2700078E11Rik	4.04113	4.83049	3.58495	3.32441	3.77715	3.74716	4.16083	4.71351	5.02366	3.7007	3.49062	3.75336
2010321M09Rik	5.02569	4.02682	4.39003	4.36388	4.34583	5.02528	3.76943	4.54733	4.43893	4.41277	2.94001	3.87238
2310047B19Rik	5.02831	3.18551	3.59099	4.81739	4.43236	3.92872	4.94673	3.87825	4.61753	3.64038	3.23663	4.14725
Zbtb48	5.03031	3.07351	3.36216	1.7744	4.08945	4.42924	1.67189	4.33396	4.23245	3.09313	3.80015	2.2389
BC002059	4.35296	3.26324	3.4487	3.67747	3.42208	5.03073	4.44511	4.71779	3.51949	4.66151	3.39096	3.49378
Ppara	3.33532	5.03148	3.55498	1.87898	1.87945	2.33116	1.98735	1.48346	1.56367	1.20893	1.50625	2.14213
Fstl3	3.97603	5.03194	4.37215	4.29522	3.87769	3.81921	2.87835	3.37761	3.6224	4.60609	4.71187	3.59725
Srpx2	3.97017	3.81698	3.08624	5.03385	4.56725	3.72537	3.62087	2.25573	1.90442	3.93284	4.08133	3.3757
Cpsf2	5.03127	4.41459	5.03424	4.10969	4.25348	4.13317	3.93354	3.94784	4.77107	4.09578	4.63466	3.82406
Ap3s2	4.53537	4.84524	4.43934	4.78976	5.03588	4.6951	4.23199	4.709	4.97364	4.87171	4.37941	4.26404
Gm13414	2.88456	2.6614	1.8749	2.90255	2.24626	5.03601	2.719	1.21465	1.03282	3.37955	3.99506	3.0775
Slc38a7	3.33281	3.6206	3.61454	3.22345	4.10289	2.8594	3.59498	2.57895	3.25024	3.76247	5.03638	3.09397
Smad1	3.59484	4.00875	4.08385	4.56253	4.47405	3.45263	4.82632	4.78165	4.43019	4.46869	3.35083	5.03695
Wiz	4.08191	5.04048	3.6217	4.36137	3.9022	3.69215	3.97949	3.40579	3.89304	4.13207	4.68933	3.6893
Mll3	3.24915	4.08072	4.06767	3.00231	3.98905	3.4277	5.04089	4.60541	3.56083	4.05061	4.13046	3.97001
Gimap5	3.51957	4.01294	2.66188	3.64564	2.14191	3.17757	4.92766	4.04551	2.06441	2.82849	3.62406	5.04111
Cep350	4.47932	3.38709	4.15238	5.04213	4.01336	4.38287	4.45988	4.3573	4.32737	2.74324	4.40388	3.83677
Gm1673	2.26431	3.39489	4.76361	5.04518	3.70298	2.5277	3.08138	3.21303	3.51502	1.91107	4.17894	4.65013
1700009P17Rik	1.32851	0.64118	1.05777	2.62256	1.60658	2.80057	2.44219	1.71262	1.02384	2.0764	5.04562	2.85928
Ppm1l	4.0925	4.1664	4.33053	4.32902	3.92937	4.28382	5.04592	4.16171	4.05892	4.08034	3.32363	3.97088
Phka1	4.36979	4.85656	4.86768	3.98732	3.98454	3.71858	3.9044	3.37074	3.71727	5.04698	4.60044	4.44066
Itsn2	4.54737	5.04752	4.94535	3.63226	3.77362	3.90668	4.42992	3.89249	4.22397	4.53931	3.85879	4.58911
Pigb	3.24476	2.41325	2.77476	5.04898	2.82487	3.30949	4.50217	3.16229	3.72625	4.14467	4.27218	3.24879
Lancl2	4.93491	4.08817	5.04904	3.78444	3.74771	3.73367	4.77677	4.69828	4.2523	3.89329	2.60751	2.79503
Cd209f	2.58862	1.65602	2.65465	2.05648	2.77315	1.96121	1.3051	3.53193	1.33487	3.39067	5.05074	4.74183
Gemin6	3.6238	4.12177	3.97478	3.92304	4.63675	5.05209	3.52188	3.87763	4.12991	3.21159	3.98025	4.23645
Rabep2	2.79022	3.44923	3.19592	4.10402	3.89993	3.91101	2.39979	3.74587	4.43934	3.06701	3.2285	5.05253
Hecw2	5.05377	2.17983	2.45978	2.36393	3.55163	3.34634	1.85375	1.41413	1.02131	2.86414	3.6964	3.58032
D15Ertd621e	3.73756	3.95057	3.57001	3.96189	3.24225	3.52061	5.05382	4.74433	5.00181	3.12838	3.06402	3.54189
Pdpr	4.37495	4.74148	5.05423	2.89361	3.09573	3.5016	2.89138	2.46755	2.67084	2.22263	2.28057	2.34832
Rpl36a-ps3	0.965965	2.89658	4.76188	5.05436	2.66714	2.43572	3.55109	2.64487	4.49862	3.678	4.01327	1.48859
Rrm1	3.95691	4.81359	4.01789	4.13284	4.17822	4.71804	4.96158	3.89136	3.80937	4.32133	5.05509	3.82881
Kctd11	2.81912	2.44829	2.60371	2.11591	2.50957	2.79679	2.15202	3.66964	2.94147	3.91529	5.05622	4.4868
Qser1	4.29968	4.40385	4.49526	4.25306	4.23822	3.8649	5.05744	4.60252	4.44981	4.04232	3.25297	4.0492
Ammecr1l	4.3983	4.71038	4.78459	3.54496	3.10149	3.56356	4.37902	3.83523	5.05999	2.98268	3.91507	3.87259
Gp49a	5.06349	3.28835	4.25491	2.87796	3.02631	4.34205	3.90418	2.3114	2.69983	4.65914	4.83763	4.65131
Daglb	4.5681	4.26159	5.0647	4.35949	4.84275	4.46221	4.29389	3.32778	3.28791	4.17767	4.90201	4.07677
Sash1	4.60192	5.06648	4.82604	3.88235	4.02063	4.26738	4.29071	4.01749	4.91791	3.96789	4.66441	4.62504
Pth1r	2.36644	2.25008	1.95115	2.11414	2.60309	2.54703	2.40475	1.58031	1.79197	4.34058	4.47645	5.07012
Anks3	3.3175	3.36701	3.37874	3.53849	4.03979	4.50433	2.93951	4.3787	5.07077	3.59516	4.80641	4.40451
Trmt11	5.07293	3.47429	3.43835	3.9796	4.77609	3.06967	4.65462	4.99439	4.3188	4.17902	2.5282	4.01889
Bod1l	4.42132	4.63019	4.71406	4.31794	4.49222	3.99929	4.06816	4.59555	4.05748	5.07467	4.86194	4.69775
Mras	5.0747	3.19813	1.75448	1.61876	3.6331	4.36634	2.24273	2.31283	1.41932	1.77608	3.14645	2.26059
Aldh18a1	4.01683	4.01761	2.82382	3.50302	3.69361	5.07583	4.10653	2.51734	2.59606	2.54261	2.57843	3.60709
Jag2	4.04945	4.41008	4.38406	3.63683	3.92169	4.11481	4.33268	4.27507	4.36285	4.05602	4.39436	5.0761
Wrb	4.67095	4.778	4.36211	4.12604	4.29901	4.48075	4.97722	4.63381	4.09843	5.07613	3.9375	2.89489
Dennd2a	4.00962	2.86331	3.33614	2.21302	2.87723	2.8541	2.67497	3.4354	3.38873	3.7067	5.07872	3.64185
Gm13610	0	1.99001	1.45367	4.20942	0.233808	5.07878	0.877113	3.16777	1.1434	0.872815	3.10484	2.41767
Polr1b	3.4734	2.85611	3.27829	3.78308	4.06234	2.37232	3.49446	3.26525	4.50185	5.07995	3.34526	2.30612
4921513D23Rik	4.32546	4.14989	5.08036	2.94896	4.04653	3.88619	3.70637	3.16401	4.24776	4.79685	3.87686	4.05305
Fntb	4.56632	5.08522	4.77267	4.0552	2.93308	4.89621	4.24745	3.68566	2.89544	3.99879	3.87848	2.82758
D830013O20Rik	4.36078	5.08527	4.0947	3.48602	3.79056	4.27617	2.96874	4.20113	3.76087	3.22857	3.35511	1.8667
Gpatch1	4.22875	3.86107	4.15702	4.73383	4.90256	4.81889	5.08949	4.00796	3.78727	3.63828	5.01168	4.64049
Dhx29	3.79431	4.34625	5.09063	4.63732	4.89414	3.80605	3.5296	3.84217	4.3854	4.29724	4.25746	4.26801
Sergef	4.30907	3.53795	4.6559	5.091	4.18003	3.5262	3.83559	4.2001	2.94389	4.98774	3.70079	3.16555
2310010J17Rik	2.3426	0.936614	2.63959	4.90301	2.15606	2.36278	2.87063	0.855221	5.09123	3.12188	2.59539	3.61003
Sphk2	4.15439	4.27264	3.49153	4.62486	4.798	5.09201	4.32445	4.03514	4.3052	3.45286	4.77344	4.38064
Alg12	3.51362	3.207	3.39799	3.96565	3.46951	3.824	4.5473	4.42358	3.46883	4.31812	5.09338	3.84439
2310069G16Rik	2.73464	2.00448	3.33809	4.29263	2.85245	2.52833	3.35102	2.99502	5.09419	2.77662	2.27229	1.40472
Ranbp10	3.9667	4.53457	4.97692	4.9205	5.09858	4.34003	3.74339	4.14051	4.28215	5.05622	4.51473	4.91837
Herc1	4.48527	4.11133	4.09326	3.95451	3.04252	4.90747	3.75455	3.37106	3.93339	5.09921	4.17982	4.62688
Eps8l2	1.97332	2.08423	1.00611	2.38897	2.24791	0.834744	1.30209	2.6591	3.18715	2.45891	5.10228	1.86872
Lgr6	4.22296	3.59907	5.10294	3.43074	3.55949	2.91457	3.21447	3.48966	3.94206	2.9627	3.20162	3.08364
Phf17	3.97393	4.19146	3.79003	4.01298	4.08292	3.67303	4.76002	4.51213	5.10505	3.48749	2.72002	4.01339
Pdxk	4.37515	5.10597	4.59673	4.17638	3.72203	3.72706	3.85436	3.60461	3.30416	3.53436	3.86472	3.38936
Adra1b	4.84345	4.50066	4.04035	3.60092	4.45734	3.28664	2.28461	2.91392	3.7007	5.10634	3.71959	5.05224
Zfp97	4.21553	4.21406	3.31431	2.77104	3.35853	5.10762	3.77583	3.40438	3.90142	2.50204	2.24576	3.68735
Scd4	4.11367	4.61083	5.10795	1.67624	0.931962	1.18208	1.70041	1.88259	0.98973	2.72552	3.42792	3.98346
Gm16516	2.99415	2.77902	3.46412	4.19645	4.1336	4.85348	3.66905	3.80628	2.98803	3.56265	3.10993	5.10846
Cxcr4	3.12369	3.92042	4.09709	3.71991	4.07912	3.77229	5.10942	4.24968	4.62292	3.48161	3.91424	3.84296
Gdf15	1.38391	2.56895	1.80997	5.043	3.73015	5.10974	1.57471	1.35329	0.767262	0.658664	0.684481	1.37099
Agbl5	2.28299	1.34487	1.4458	2.23845	2.65313	2.94286	2.56693	2.56003	2.65362	1.70501	3.77557	5.11083
Gm10762	3.38768	3.33191	4.41823	4.71612	4.02423	3.44036	4.59172	4.90933	4.59712	4.03494	4.39722	5.11132
Rhbdd2	3.10996	4.5858	3.68437	4.27137	3.55784	5.11176	3.56113	3.92007	4.21252	3.15403	2.89814	3.31448
Pip5k1a	4.11531	4.68648	3.80156	3.76579	3.60192	4.23596	4.8605	4.14153	5.11258	4.1241	4.08201	4.31762
Gnpnat1	3.50162	3.7877	3.64828	3.89029	3.09034	4.35425	5.11381	4.07145	4.98904	3.28752	2.2586	2.6611
Krba1	4.81133	4.29315	3.23192	3.37087	3.99501	3.77972	5.01421	3.46556	3.83325	3.89898	3.35039	5.11483
Fam76b	3.85136	3.47433	3.26211	2.6462	3.02664	3.41503	4.73094	4.20468	5.11591	3.21078	2.29479	2.81745
Eln	3.66707	4.69172	5.09611	4.66902	4.8601	5.11648	4.07424	4.41788	2.80839	4.32844	3.18252	3.23996
Rnaseh1	4.17524	4.68195	3.52843	4.66027	3.91812	4.97167	3.86569	4.13463	3.80783	5.119	4.42332	4.28947
Arhgef11	4.1962	5.0095	4.91648	4.47995	4.7565	4.94047	3.78106	4.28713	4.66385	4.72008	5.11908	4.16747
Enoph1	4.22993	4.72964	4.63382	4.31403	3.10129	4.79062	3.95342	4.1796	5.1196	3.77447	3.77294	3.09351
Hmcn2	3.02139	3.09458	3.33341	3.29754	3.16744	3.53136	5.12017	3.142	4.3445	3.81702	5.06834	4.04354
D730040F13Rik	5.12176	4.19261	4.42813	3.98829	3.73734	3.79936	4.42949	4.30573	4.42731	3.52291	3.09208	3.21684
Ppp4r1l-ps	3.23944	2.41902	3.25092	4.15499	2.65456	2.84564	3.95853	2.73346	2.7184	5.12252	4.21693	4.71337
Tmem120b	4.19122	3.60491	3.85086	4.19783	4.1772	4.90028	5.12518	2.77007	3.2314	2.92796	4.42721	2.4106
Naa40	3.93971	4.16511	3.65486	4.36072	5.12521	4.2029	5.10627	4.73666	4.64574	3.67808	4.14451	3.61939
Dapk1	5.00334	4.91021	5.09168	4.74252	4.77442	4.81133	4.59498	4.6308	4.14417	4.97447	5.12764	4.81512
Pcsk7	3.6283	4.22508	4.66267	4.20721	4.3032	3.25408	5.13253	4.30175	3.48406	4.77136	4.09163	4.26469
Zbtb1	4.96753	3.70499	5.13466	4.06546	4.74803	3.52544	3.03316	4.67432	2.88093	2.64387	3.00881	2.15351
Rnf170	3.98069	3.45743	5.13718	3.8814	3.57257	2.8746	4.18876	5.01027	4.36374	3.69459	2.67839	2.93604
Chst14	4.09366	4.44027	3.65017	4.08718	3.91875	4.04499	3.58558	3.66045	3.92695	5.13959	3.93051	4.6162
Sap130	4.34852	3.64745	3.70485	4.41543	4.00225	4.21729	5.14238	4.38514	3.25725	4.34197	4.80093	4.35814
Amigo1	4.31528	4.07538	4.43457	4.03633	4.48204	4.51575	4.0864	3.81497	3.62996	4.52123	5.14405	4.71807
Znrf2	4.0343	3.88918	4.48519	4.09862	4.22195	4.23429	5.14441	4.69133	4.64143	3.62581	3.937	3.28424
Aqr	5.08073	5.04957	4.72539	5.05876	4.75763	5.14658	4.63793	4.26547	4.11712	4.28063	4.8582	4.71007
Gm1614	5.12068	4.70559	5.14752	3.99744	3.95278	4.00896	3.03625	3.50518	3.78229	3.22337	3.60298	3.75466
Tmem203	4.47212	3.30151	3.78116	4.59383	4.55232	4.35525	4.3021	4.89516	3.51146	2.53898	5.14954	4.11933
Vps13c	2.38217	2.16844	4.79272	4.56852	4.24648	3.80884	4.25253	3.0472	4.44475	4.08684	5.15002	4.65742
Nuak1	5.1507	4.04049	4.49971	4.54865	4.32051	3.83602	3.06264	3.51085	3.54245	3.78581	3.03987	3.51658
Pibf1	3.75818	3.09787	3.03972	4.63384	3.86765	4.18516	4.06917	5.15343	4.63132	4.209	3.98645	3.24026
Efhd1	4.1291	2.46562	3.27582	3.27977	3.18045	5.15369	3.88676	5.01268	4.74831	3.01932	3.38576	3.16888
Naa16	3.12682	5.15422	3.43591	4.25665	4.22425	3.93456	3.63638	3.59996	3.7282	4.12265	3.24406	3.82547
Kri1	3.70131	3.5136	3.64213	4.1804	3.44703	4.71052	3.57413	3.6112	3.81075	4.75302	5.15975	3.65258
Relb	2.99915	3.39392	3.16418	3.31208	3.54262	2.49766	3.81779	5.1598	3.09676	3.28345	2.17858	2.96312
Agpat4	4.7062	4.27394	4.03264	4.01619	4.33438	3.18357	5.15493	4.30237	3.66554	5.15988	4.19052	3.75042
Oscp1	1.8354	2.35632	1.84758	3.34032	1.82313	2.26247	1.23317	5.16069	1.20971	4.87362	2.06109	3.1416
Myo7a	3.16742	3.65944	3.11142	2.81103	2.57206	2.53876	3.3251	3.15778	4.56266	4.94758	5.04662	5.16237
Glis2	5.16319	4.81289	4.43703	4.05143	4.25497	3.70329	4.77101	4.58777	4.64038	4.26908	4.70818	4.26675
Zbtb44	4.19589	3.768	4.91804	3.98197	3.85603	4.21956	5.169	3.69999	4.23027	3.98783	4.51966	3.19566
Gm11575	5.17127	0	3.6418	0	0	0	3.16848	0	4.01387	2.46126	0	0
Esrrb	5.1717	4.17372	4.02087	4.80212	4.93389	4.83213	4.53576	4.4419	3.83774	3.89363	4.07734	3.76456
Nupl1	4.01226	4.81657	5.17192	3.41681	3.10866	3.46349	3.69767	4.89125	4.61413	2.83005	3.29542	3.96847
Phyhip	3.9747	3.75218	3.98099	5.08583	4.59307	4.51006	4.60003	4.59502	3.70214	3.61535	4.77059	5.17236
Nlrp10	5.09305	5.17241	4.92933	4.41776	3.96056	4.63559	3.57108	3.70376	3.7629	3.08513	2.79115	3.14782
Arhgap23	4.20082	4.63506	5.17253	4.49081	3.92152	3.12393	4.2111	3.75209	3.85593	3.56424	4.07425	4.09118
Ppfibp2	4.5633	5.17337	4.07324	4.07508	4.4773	5.07691	4.52562	4.60356	3.54256	4.11703	4.48573	5.02315
Gfra4	3.37815	2.9815	2.73134	3.67783	5.06273	3.75028	3.32288	3.55883	3.49268	4.40882	4.03057	5.17384
B4galt5	5.17633	4.18035	3.68161	3.38352	3.44826	3.9182	4.09283	4.02913	3.65198	4.86574	5.02773	4.65471
Zfp874b	4.69676	4.62943	4.70878	4.01059	4.62295	4.52339	4.23664	4.40573	3.3924	4.03616	3.34259	5.17709
Mau2	4.81925	5.17758	4.96431	4.21269	4.99643	4.57281	5.07831	4.95423	4.68469	4.80195	4.92753	4.30359
Stoml1	4.43531	3.91173	3.95032	3.1569	3.96207	5.18073	4.39599	4.28616	5.06269	3.9736	4.69714	4.32211
Fam125b	4.78229	3.46916	3.82649	3.39714	4.64966	3.48839	3.39054	3.45566	3.28199	3.55791	5.18475	3.55728
Baiap2	5.06152	3.51501	3.17651	4.75979	3.02451	3.15997	2.64176	2.43464	2.43312	4.903	4.87649	5.18505
Tm7sf2	3.73178	2.05657	2.48374	1.8853	3.27155	1.29179	3.48692	2.13965	5.18667	3.36185	3.55955	2.54355
Gabpb2	3.97166	3.37648	4.42194	3.58781	4.2696	3.72145	5.1875	3.80632	4.20291	3.25954	2.85508	3.6439
Odf2l	3.90114	4.26105	3.79337	4.45532	4.05213	4.1439	3.41462	3.50965	5.18786	3.8324	4.00873	4.0365
Rnf216	4.8207	5.0542	4.50195	4.52388	4.99144	4.6244	4.91205	4.4476	3.90445	4.16484	5.18852	4.03743
Pla2g2d	2.31069	2.19125	1.96114	2.94619	2.50845	2.16626	1.23427	1.73041	1.28766	5.18866	5.08727	4.01749
Homer2	4.78647	4.89205	4.72976	5.18949	4.52439	5.12413	4.41231	4.51332	4.55199	4.48439	4.49385	4.26951
Gm14057	1.13425	2.91447	0.88004	3.00358	3.03678	3.151	3.06258	1.72843	1.29326	3.96503	5.19176	5.13522
Armcx3	3.56654	4.44874	4.88784	3.55142	3.06342	3.5724	5.19179	5.01645	5.00956	2.83676	3.40488	3.94218
Zbtb7a	4.3541	4.79101	4.99743	4.55354	4.64905	4.49589	4.05334	4.33394	5.1954	5.09213	4.56978	4.81593
Rlim	4.21966	3.81528	3.98713	3.27885	3.51305	3.53323	4.24321	5.07128	5.19559	3.8327	3.43486	3.69805
Strada	3.36732	3.5	2.81947	3.79252	3.1891	4.05051	4.3815	4.0378	4.40143	5.00466	4.13396	5.19577
Gm9781	4.38917	4.70819	3.92031	4.83128	3.74408	5.1963	3.34517	3.46855	3.73919	3.46471	3.4099	4.04182
Il16	4.16878	4.08714	4.29214	3.06383	4.05975	3.73088	4.19287	4.5972	5.19735	3.86282	3.21843	3.69833
Ifi47	2.19089	4.06277	3.7424	3.57969	4.033	2.95687	2.0136	2.99741	2.42925	4.91166	5.19834	4.22043
Acap3	3.60698	3.23299	5.19997	3.05039	2.66717	1.929	4.32294	3.88733	4.01224	3.72328	3.29605	3.67302
Ints12	4.21001	3.82474	4.35983	3.57194	3.22529	4.10083	3.24304	3.4223	3.86556	5.1962	5.20193	3.52272
Lfng	3.47025	4.30788	5.2031	2.48939	3.60604	3.52838	2.81211	2.75857	2.34601	2.71725	2.79054	3.01891
Ppp1r10	3.53334	4.15484	4.01635	3.84258	4.34054	4.37073	5.14423	5.20396	4.99807	5.02719	4.93545	5.13317
Gm11266	4.46636	4.46434	2.37821	3.135	3.50914	2.19748	2.93679	3.57926	3.7204	3.83673	3.92246	5.20409
Gm16046	0.951176	2.39732	1.35067	0.762756	0.441885	1.19978	2.93153	3.06417	5.20499	0.910091	1.32982	0.740352
Arfgap3	4.77039	3.66046	4.17391	5.10562	4.70098	4.61709	4.19235	4.30989	4.63775	4.44919	5.2051	4.97516
Slc7a7	5.20528	5.12945	3.62017	1.89196	2.09657	1.19548	3.44452	3.50657	3.35054	3.47382	3.59495	2.74514
Zfp623	3.39834	3.60266	3.69864	4.10863	3.64902	4.67402	3.59648	3.94751	4.07652	3.97006	5.20548	4.12609
Fes	3.13776	5.20649	4.45629	3.62906	3.59941	4.42499	4.458	4.23429	3.03554	4.97803	5.0382	3.71415
Ap4m1	4.50083	4.09006	3.48053	2.38057	3.32658	3.31793	3.35398	4.71059	5.20792	4.6693	3.91627	4.02541
Zbp1	2.60763	1.43331	1.09791	1.77149	1.40813	1.4054	2.34722	1.0164	1.47295	2.50782	5.21104	3.03156
Gm13066	0.516393	0.638989	0	3.2716	0.106649	0.961553	2.24382	0.436685	5.2139	1.11418	0.819477	2.62722
Dll1	1.87575	2.47143	3.12288	2.07111	3.17766	1.79165	3.69536	2.44405	3.98652	4.8662	2.63834	5.21462
Zfp942	2.98059	2.74874	3.44452	2.86881	2.26435	2.29998	4.82941	4.56815	5.21668	2.17064	0.912881	1.86195
Gm10263	0	0	2.3846	0	0	0	0	0	0	0	4.68934	5.21806
Crygn	0	0	0	0	2.63287	0	0	5.22176	0	0	0	0
Gm10509	5.22201	3.47976	2.45169	2.27699	1.60206	2.19458	2.13302	0	0	1.65694	0	0
Lrrc17	5.2226	4.39908	4.21518	3.53102	2.97046	4.66095	4.02684	4.17746	3.6438	3.0722	3.4132	3.16503
N28178	3.48515	5.22409	3.61201	3.80137	3.21771	3.48936	4.44563	3.02212	4.71338	3.14724	3.48392	3.30129
Slc12a2	3.71245	3.53577	3.62023	3.84155	3.48482	3.67923	5.22828	4.48403	4.53023	3.42837	2.91596	3.918
Raph1	3.27607	5.22989	3.87266	1.77407	2.30476	2.05558	2.36084	2.38703	1.94042	3.78737	1.99073	2.71804
Ccdc62	0.557446	2.62639	2.25031	1.81066	2.28007	1.99317	2.078	3.04191	1.27705	2.15838	5.23001	2.64101
Hddc2	3.16852	5.17743	2.85274	3.8903	3.75339	2.23546	4.64967	4.82964	2.95458	5.23217	4.91107	3.00564
Tigd2	5.10474	4.23128	4.76404	4.23456	4.88924	5.23244	4.42453	4.88629	4.25216	4.50364	3.44854	4.60484
Crry-ps	2.07527	2.07433	0.87689	4.3435	1.52802	5.23287	1.52583	1.13644	0.64432	3.16071	1.14961	0
Galntl4	4.10061	3.74887	3.73303	4.05577	4.37244	5.23299	4.84109	3.69694	4.19206	4.18899	3.73978	4.16141
Fosl2	3.35633	3.27248	3.30621	4.09417	4.11244	4.77673	4.71844	4.36	4.57099	5.23333	4.96183	5.1405
Zdhhc13	3.95447	4.05808	4.27015	3.37962	4.70337	4.32091	5.23349	3.03171	4.1744	3.21216	2.9208	4.72101
P2ry14	5.23644	3.84241	3.67924	2.39245	2.12353	3.98917	4.38313	2.60394	4.19283	2.11224	2.52735	3.60158
9430038I01Rik	4.20196	3.31978	2.77578	4.47168	5.23682	3.32091	4.01574	4.64141	4.83488	3.49595	2.44391	4.29018
Morc3	4.59651	3.92136	4.59782	4.36594	4.47301	4.02337	4.77155	5.23728	4.22677	4.51475	3.40583	3.74472
Igkv15-103	0	0	0	5.23949	3.68644	3.02992	0	0	0	0	0	0
Lcmt2	3.43917	3.21558	3.55447	3.96111	3.53356	4.15842	3.01481	3.50913	3.32853	3.42259	5.24224	2.91612
Fam160b2	4.10203	3.58385	4.02293	3.935	3.85929	4.2523	3.57451	3.93799	4.15092	3.87579	4.16597	5.2444
Prkx	4.25012	5.24594	5.13398	4.82607	4.20247	4.45319	4.41243	4.11383	4.52604	3.84901	3.3926	3.41124
Gm15542	5.04804	2.58156	3.63769	3.99275	3.56559	4.14427	3.30873	3.42867	2.36916	4.46997	3.90195	5.24647
Cebpa	3.9731	3.54068	3.1014	5.07203	4.84627	5.25057	4.1061	4.01939	4.45861	4.05538	2.7843	4.72112
Zdhhc8	4.34173	4.24	4.0241	3.39463	4.34049	5.25371	4.52538	4.32702	4.4546	4.44166	4.38867	4.26825
Tprn	5.25405	2.48499	1.03817	1.76055	1.78052	1.82956	1.78053	2.21847	1.18843	2.30799	1.33437	2.23602
Irak2	2.94872	3.02847	3.24376	5.2543	4.17765	4.18327	4.00896	4.63539	5.07888	3.59208	3.66174	3.14667
Zfp362	4.04879	3.67338	3.84868	3.75784	3.81171	3.44513	4.50131	4.33999	3.58226	5.25516	4.24067	4.86134
Ap3s1-ps1	3.71	1.85395	0.870574	5.25769	2.84539	2.33858	1.89406	2.53942	2.39957	1.17689	3.85347	2.85853
Nup153	4.64082	5.25854	4.35295	3.68952	3.99512	4.13605	4.5348	4.50946	3.88162	3.16085	3.01959	3.69914
Mios	4.38024	5.25927	5.02663	4.6746	4.64227	4.86892	5.09972	4.70982	4.26762	3.69276	3.44668	4.59442
Inpp4a	5.26068	3.98788	3.14703	2.72155	4.31598	2.74687	3.47077	2.8053	4.0245	3.19538	4.16382	3.00096
Asb6	3.24161	2.64756	5.26149	3.83251	3.28493	5.17018	3.63343	3.21398	2.79007	3.38615	2.6602	3.92211
Pramef8	3.12127	4.97106	3.60544	4.30007	3.60668	4.48697	5.26195	5.20297	4.33549	3.69612	3.00502	3.74946
Gm10529	2.31146	0.112099	0.888464	0	0.495483	5.26232	3.51678	0	2.1586	4.14193	0	0
Gm13050	2.54698	3.97149	3.44387	2.66539	4.40704	5.2663	3.24593	3.53338	2.05602	3.58821	4.65603	4.553
Cyth4	2.74306	3.77538	3.8001	4.17623	2.93833	2.7212	3.4477	3.49271	4.04859	4.12703	4.54586	5.26633
1810055G02Rik	5.26703	4.08703	4.05088	3.7169	3.12544	4.80563	4.67084	4.9969	5.16405	4.0901	4.79886	3.41755
Tmem45a	2.69301	2.23507	2.46052	2.34793	2.41144	3.39275	5.26762	3.78405	4.04978	2.99078	2.64599	2.07656
Gas2	2.60223	1.93709	4.08111	3.04372	2.66258	2.98118	5.26791	4.03862	2.96342	2.30824	2.56532	2.33659
Dmkn	0.253892	1.26889	0.356918	0.664239	0	0.640199	0.311121	0.694704	1.57654	3.42149	5.27278	3.73027
Arhgef40	4.03643	4.87514	4.56932	4.5386	3.96411	3.94517	3.87877	3.63408	4.38094	4.99198	5.27337	3.82385
Apln	3.83168	3.79046	3.22696	4.85724	5.1626	4.93046	5.27622	4.50659	4.29252	1.27846	1.64117	1.52184
Gm11816	2.04823	2.36219	5.27634	1.1908	1.46637	4.92265	3.00314	2.1569	3.17961	1.51647	2.20622	0.35071
Fam53b	4.17124	3.40904	5.27815	4.66129	4.47789	3.41758	3.30823	4.02978	3.14323	4.09584	4.02011	3.53184
Inf2	3.14966	3.33343	3.58483	2.87369	3.06939	3.23685	3.40552	2.60891	2.91723	4.83732	5.27832	5.05767
Zfpm1	4.40155	4.37068	5.17156	4.30858	4.44737	3.75093	5.03318	5.2787	3.52702	4.50394	4.85293	3.26377
Rapgef2	4.78419	4.34625	4.12507	4.47568	4.12112	3.92783	4.44666	4.62784	5.28365	3.52908	5.09486	3.58479
Trmt61b	1.94853	2.77896	2.59177	2.57833	4.2405	2.89768	3.65052	5.28573	3.34085	1.84807	2.337	3.24073
Slc9a6	4.64707	4.04538	5.06427	3.50986	3.13137	4.25473	5.28746	4.69556	5.15288	3.76534	2.6095	3.32493
Gm17591	0	0.648678	0.0180299	0	0.649008	1.39462	3.91895	0.287331	5.288	0	0.469952	0
Clec4n	3.18392	4.6309	2.98312	3.09908	3.89593	4.72292	1.67359	2.39481	2.11236	3.0834	5.28828	4.79972
Pphln1	4.05807	4.41609	4.35935	4.40943	4.34619	4.29108	4.10954	4.57651	5.29001	3.55134	3.76175	4.38763
Mpg	3.30275	3.58813	3.56448	4.14827	4.46933	4.07329	3.77502	3.60204	3.63234	4.90558	5.2903	3.38512
Slc15a4	4.74461	4.66428	4.57402	3.44158	4.47755	3.54095	3.42015	4.35433	3.50026	3.67992	4.759	5.29069
Ncf1	3.05019	4.24019	5.29177	2.78088	2.50956	3.09243	2.43402	2.41826	2.08052	3.12287	3.77616	3.42902
Orc2	4.53595	5.03665	4.44215	4.40101	4.41079	5.2941	3.811	4.39655	4.43268	3.54514	3.45559	4.26954
Zfp322a	4.28378	5.29432	4.47358	4.2106	3.3999	4.04891	4.06985	5.21823	3.54241	3.48501	3.04819	3.82471
Arhgef5	3.93597	3.80007	4.17353	3.39345	3.3344	3.468	4.52171	3.9597	3.95768	4.98133	5.29603	4.54911
Sf3b4	5.30147	4.48382	4.78653	4.53437	5.1921	4.62734	4.99727	5.0867	4.32596	3.2349	4.32987	2.72325
Pdzd2	4.60083	4.1735	4.62647	3.08592	2.98258	3.21183	3.84709	3.94886	3.55603	4.72164	4.90243	5.30475
Mppe1	3.80791	3.03542	4.90601	3.89998	5.0266	4.72422	5.30601	4.813	4.61818	4.75808	4.77439	4.92309
S1pr3	4.56702	3.80413	4.40322	4.69399	4.27842	4.42129	5.09677	5.30956	5.1907	3.9333	4.14125	3.9379
2310075C17Rik	1.85939	0	1.30946	0	0.855664	2.34425	0	0	0	5.30983	2.57508	1.4327
Fam160a2	4.93925	4.02887	4.25416	3.08047	4.19556	5.31017	4.02229	4.55295	4.23721	4.48251	3.36429	2.98475
Pds5a	5.28313	5.31024	5.1132	4.40137	4.42781	4.35371	4.73794	3.90596	3.98616	3.84901	3.55609	3.95704
Trim23	5.31055	3.72011	4.55075	3.34265	3.68961	3.72995	4.43465	3.60323	4.4608	2.5334	1.7957	3.93786
D6Wsu163e	3.03064	4.62963	3.94641	5.31081	5.21022	4.61395	5.11517	4.59263	3.72824	4.46336	4.83062	3.26041
BC046404	3.98543	3.85351	2.8527	2.5175	2.88636	3.54201	3.68284	3.03539	3.95555	3.23399	5.31299	3.82597
Sp140	2.11204	1.18655	2.87805	1.53424	5.31508	1.46028	1.70514	2.80601	2.43385	5.26443	3.88155	3.66669
Gtf3c5	3.72068	4.25269	3.88325	3.96169	4.34122	4.47887	4.8118	5.31515	4.23128	4.5059	4.75144	4.50115
Snora23	0	5.31627	0	0	0	0	0	0	0	0	0	0
Nr2c2ap	3.41767	3.06669	5.31836	4.54216	4.93356	3.95184	3.77071	3.27574	3.57876	4.40255	4.47412	3.94849
H2afy2	3.27712	5.31919	3.24489	3.02485	4.09401	2.84528	3.8172	4.50152	4.31467	4.19778	3.32543	4.30038
Pirt	2.41663	1.97899	2.33752	0.799827	1.0987	0.844297	2.17641	1.67415	1.67236	4.98878	5.32257	4.26254
SCARNA16	0	0	0	0	0	3.84099	0	0	0	0	5.32456	0
Vkorc1l1	5.14089	5.32573	5.02436	4.12383	4.10053	3.9022	4.66577	3.9409	4.89164	3.54106	4.00022	3.77682
Gas8	3.17778	2.7093	3.94892	2.20053	3.44072	3.65253	2.7486	2.64428	2.90164	3.2025	3.75351	5.32869
Nck2	2.94438	4.20884	3.51554	5.06009	4.54375	4.51158	4.09107	4.2808	5.32872	5.20179	3.35038	4.02739
Rfc3	2.72747	3.46439	3.29979	4.53521	3.89306	3.40054	3.34901	5.3288	4.24077	1.50638	3.74244	4.16814
Zfand2a	4.61768	4.63418	5.10502	5.07026	4.12578	5.32977	4.40007	5.07816	4.21291	3.91012	4.888	5.2205
Casp7	3.46876	4.44234	3.16805	3.97034	3.54174	5.32997	4.44989	4.60043	4.88	4.95286	5.25422	3.67503
Fam82a1	5.0211	4.87335	4.91971	5.33067	5.22405	5.22949	4.63695	4.44985	4.17973	4.29468	4.43422	3.92492
Zbtb25	2.01269	1.7602	3.99856	2.58989	2.97684	2.7954	2.87747	5.33114	3.76282	3.06346	2.34991	3.48923
2210418O10Rik	0	4.34933	0	0	0	0	5.33211	3.9271	0.149717	0.0524715	0.0445213	0.169895
Pgm1	2.96089	3.55164	3.54401	2.79029	5.33431	3.73236	4.35264	3.69581	2.81223	2.84041	4.50945	5.02562
Gab2	4.68013	4.5977	4.65389	4.44051	4.69568	4.50772	4.03669	3.8315	4.95787	5.33452	5.03495	4.64308
Fpgt	4.28392	4.24659	4.21369	3.70503	3.77988	4.0173	5.33631	4.7177	5.27624	3.97675	3.48121	3.65548
Eaf1	4.98964	4.92972	4.85445	5.01787	5.04359	4.58172	5.33678	4.86985	4.79075	4.77707	3.99428	5.06688
Pskh1	4.69	4.7641	4.59179	5.33698	4.84295	4.42273	3.87815	4.17609	5.09053	4.50069	5.28059	4.93582
Zfp160	2.72451	3.43651	3.65466	2.63054	2.23889	2.57623	3.81557	4.23317	5.33717	2.80957	2.201	2.49914
Xpot	4.64396	4.64186	5.18175	5.33848	5.1068	5.06923	5.29657	5.30268	5.18062	4.8033	4.06485	5.20474
Cryl1	4.22597	4.21671	3.53001	2.90019	3.99236	5.33419	3.89805	3.78306	4.63887	4.03524	5.33985	4.90208
6530401N04Rik	4.4295	2.94993	3.29326	3.55436	4.36125	3.17164	4.80719	4.17985	2.69012	5.34038	5.30059	3.07864
Cpne2	3.96912	2.81999	3.92508	3.9111	2.8363	4.45591	3.18768	5.34214	3.94803	3.49958	4.23478	2.97773
Arvcf	5.09369	2.64322	2.97986	4.45814	4.87445	4.7724	3.7449	4.33206	5.34347	4.58418	3.99185	3.72733
Zcchc10	5.34454	4.48111	3.46522	2.86071	4.02552	3.03289	2.54585	4.59069	5.26208	4.1225	3.63434	2.19056
Il1r1	3.92471	4.33197	4.15474	3.79153	3.87381	3.94632	4.27495	4.80034	4.58028	5.3485	5.18759	4.70399
Harbi1	3.73983	3.46324	2.95095	5.34872	2.61433	5.08962	3.32485	3.64482	2.61796	2.40696	3.39358	3.15201
Rtkn	3.86913	2.57289	3.75832	4.41917	2.77044	3.36095	2.81705	3.75665	4.98552	4.07887	5.35308	4.65526
St3gal2	4.86838	5.35431	5.21883	4.7199	5.13456	4.79402	4.7956	4.93969	4.39484	4.41214	4.96177	4.31994
Tmem97	4.76508	3.57219	5.03362	3.89578	3.6547	3.50447	3.77112	4.16781	4.16092	3.96888	4.67437	5.35439
Btbd3	5.06258	5.05455	4.63914	4.21321	3.58249	3.1958	5.28225	5.34117	4.94757	4.01253	4.05383	5.35462
Nfxl1	2.47533	1.81327	2.77103	3.47206	2.36751	2.95597	3.99626	3.99086	2.80299	2.96038	2.25494	5.35463
Mtbp	3.69898	1.06656	3.41334	0.897892	2.63763	4.55616	5.35495	2.71519	3.45972	1.27965	1.03126	2.16761
Klhdc8b	4.25875	5.35536	5.22436	3.23473	2.8449	3.55067	4.88201	5.26612	4.58518	3.72697	4.56612	4.12827
Ppih	4.59644	2.28167	3.42925	5.06164	1.42292	3.58467	1.38014	2.89015	2.82503	2.65073	5.35574	3.98493
Zfp866	4.25	5.35671	5.0438	3.78934	4.34688	3.49068	3.95009	4.43746	4.45138	4.20524	4.54917	3.69905
Sh3bp4	3.64291	4.61226	5.35702	3.8758	4.35867	4.6541	4.91044	4.12278	4.82574	4.83162	5.28046	4.49108
Fbxl4	4.8673	3.32613	4.86391	4.17441	3.56708	4.272	3.5108	4.6691	4.8148	5.26664	4.81477	5.35763
AU022252	2.89772	3.86351	2.54309	3.07489	5.35865	3.04598	3.55088	3.98024	5.26455	3.59437	2.22696	2.93165
Trim12c	4.59832	5.359	3.80004	3.22798	4.42121	3.61908	4.39472	4.2942	3.98397	4.0089	3.97714	3.95487
Tubd1	3.91689	2.60801	2.051	4.0409	3.33823	2.94177	5.21633	3.60418	3.55378	4.72445	5.36088	3.83499
3110009E18Rik	2.88691	2.03799	1.329	1.60028	1.07936	2.12332	3.21351	5.32302	5.36369	1.4416	3.83209	0.628409
Hmga1-rs1	1.83498	1.51584	1.87178	5.36439	3.1784	3.71279	1.87723	3.68306	2.3812	0.993646	1.71543	1.49628
Hs3st1	3.29977	3.53386	3.65171	3.59705	3.47702	2.87255	4.81375	4.44576	5.3664	3.44018	3.48176	5.3272
Nudt16	3.23436	4.22764	3.38744	3.90545	4.35073	3.45043	3.76015	3.93594	3.73353	3.86821	4.93865	5.36768
Atp10d	1.67242	2.49785	2.9014	3.5326	2.83837	2.70023	2.62755	3.87876	4.11725	4.87254	5.36791	4.32272
B3gnt3	3.87634	3.99694	4.10916	3.36266	3.53012	3.24096	3.30006	2.86754	3.10378	4.89394	5.36831	4.77887
Acap2	4.49613	4.1262	5.36846	3.77582	3.9425	4.16469	5.2375	4.42443	5.2451	3.64581	4.07432	4.28522
Slc33a1	3.82225	3.64992	3.66921	4.33912	3.34371	3.58476	5.17296	5.37003	4.90407	4.24714	4.08325	4.14227
Dnajc18	5.1323	4.59121	5.16573	4.721	5.3707	4.66832	5.14045	4.17084	4.36562	4.59542	4.57618	4.40596
Mis12	5.22385	5.37083	4.36393	3.54631	4.68809	5.15234	3.66693	5.35919	4.12922	4.18746	5.33373	4.16308
Arl15	3.86562	3.53268	4.10252	3.32295	3.18508	3.89892	4.9174	4.40171	5.37222	3.08391	2.62266	2.49629
Rbm12b	2.58421	3.45426	2.89394	1.49841	3.6681	2.51207	2.3896	2.32068	4.04627	3.02548	5.37284	3.78778
Haus3	2.26461	3.5951	3.84634	4.26929	3.31033	2.93912	4.1626	4.4377	5.37669	3.17011	3.41296	3.90042
Oas2	3.17911	3.04609	4.01803	2.58162	3.08007	2.86634	2.62729	1.97314	1.83046	5.37696	4.9568	5.36537
Pdcd7	4.59991	4.28786	5.09572	4.73262	4.99472	5.27812	4.6234	5.37755	4.17214	3.54227	4.79567	3.0266
Brd4	4.63612	4.96183	5.37921	4.37025	4.65646	4.35972	5.22466	4.99325	5.34126	5.3695	4.8888	4.60817
Pppde1	3.40526	3.91129	4.01789	3.6339	3.46401	3.57771	5.38075	5.0981	4.40521	4.40725	4.2195	3.40636
Ptrh2	3.4891	4.10296	4.45178	4.99369	4.76023	4.50245	5.38217	4.81801	5.09777	4.96235	5.11625	4.49123
2010012O05Rik	3.71563	4.24451	3.90426	4.24326	4.28827	4.90763	4.91452	5.38286	3.93693	3.76146	3.67553	3.36285
Hs6st1	4.03804	5.06181	5.12805	4.93583	5.1178	5.38314	4.38041	5.01464	4.72711	5.00954	5.31722	5.25365
Agfg2	3.66116	4.98917	4.077	4.90529	5.38325	4.73553	4.75337	3.22875	4.70424	4.52661	4.72021	4.63441
Pim1	3.48159	5.38393	4.58063	4.3883	4.29836	4.47827	4.91531	4.11665	4.69716	4.74104	5.10134	4.74657
Slc37a3	5.14506	4.30716	5.38462	3.70531	4.47407	4.11839	4.45457	4.48626	4.90495	3.61423	4.38184	3.99365
Prpsap2	3.93084	3.29586	4.6085	5.1725	4.77838	4.80008	4.40203	5.38843	3.3593	3.69645	3.08307	2.66588
Trim13	4.48489	4.48286	3.63517	4.20633	4.28352	5.33434	5.3921	4.17051	4.86042	2.89979	3.04693	4.95532
Dyrk1b	5.39234	4.98906	4.36127	4.20097	3.4757	2.89641	3.37516	3.43477	2.72882	3.37604	4.41549	4.92399
Gm10828	1.46758	2.13359	2.91658	3.08315	2.7699	2.54636	4.48295	4.29375	5.39359	2.68867	2.18125	3.21446
Ahdc1	3.51911	3.18342	3.99614	3.01846	3.16589	4.64492	3.56427	3.90087	4.23253	3.99086	3.3069	5.3938
Zfp949	4.02442	4.11915	2.99481	4.07397	5.39388	4.85378	3.05177	2.84194	2.17342	3.40752	3.79668	4.10818
2310028H24Rik	5.39499	4.87907	4.4184	4.00945	4.85279	4.61926	4.90158	3.91754	5.16892	4.838	4.54762	5.01446
Terf1	3.5829	4.217	4.15601	4.79303	4.34655	3.50412	4.48998	4.9791	4.29765	3.95389	5.14744	5.39566
Snx27	4.6683	5.39587	5.00625	4.17162	4.96958	4.33551	3.95495	4.36589	3.69803	3.66541	4.12382	3.46379
Syt11	3.25081	3.48339	2.49877	3.25451	3.15688	4.43548	5.28467	2.90131	3.78788	2.82519	5.40004	3.84621
Cpne8	3.93967	3.87335	3.89791	4.18822	4.51266	3.48146	5.40008	4.1065	4.98379	3.41659	4.88711	4.28778
Evi2a	4.58361	4.68583	3.21286	3.77815	2.29469	4.18477	3.17784	5.40148	4.43549	2.81279	4.70497	2.98833
Taf4a	4.35125	5.13505	5.40209	4.0419	4.79678	4.22867	5.09777	5.23246	4.73887	4.89027	4.70624	4.58952
Depdc5	3.63442	3.02033	5.40388	4.07019	2.50674	3.88428	3.76111	1.91185	2.85008	2.43708	2.1016	2.23673
Pds5b	3.37172	4.00674	3.82782	3.09577	4.2595	3.72951	5.40426	4.44589	4.95088	3.79321	3.22521	3.78662
Gm1821	3.10428	4.29646	2.6906	2.81128	5.40469	4.21514	2.15505	4.62759	4.74783	4.77339	4.96046	5.1517
Mfsd8	4.13804	4.13616	3.98635	4.64702	4.1319	4.18353	5.40563	5.38428	4.66634	3.60454	2.91943	3.66971
Dus4l	3.2714	3.12129	3.4034	4.57113	5.40594	3.937	4.00879	4.68221	4.73219	3.68022	3.80976	4.23932
S100pbp	3.52637	4.32974	3.56936	4.59846	2.625	2.74161	3.7756	5.17411	3.55878	3.74014	5.40748	2.66231
1700030K09Rik	1.63585	2.13799	2.01062	2.12015	2.20854	1.7443	1.33425	2.22647	1.57676	2.30786	5.40913	3.57467
Gm10243	5.29714	1.76491	1.24348	4.6195	0	2.22616	5.40929	4.02885	2.74105	5.04233	2.44532	2.72103
Sestd1	4.79458	5.03359	5.21254	4.41619	4.62611	3.65444	4.22254	4.21033	4.24066	5.40014	4.86373	5.40934
Lipt1	5.30415	5.41134	3.80136	4.29443	4.59731	5.30906	4.90779	4.00978	2.51534	4.91414	3.61825	4.99815
Pomt1	4.35137	4.41007	2.8502	4.3965	3.88323	4.78598	3.02389	5.4117	3.75638	3.58784	5.36026	2.90839
Mapk7	4.10393	3.11445	3.19123	3.23604	2.46853	4.5024	3.85872	5.41331	4.4652	3.05133	3.71974	4.64476
Gm10282	4.41788	5.02919	4.92612	4.17378	3.6143	4.6416	5.41369	4.92816	2.66708	4.08855	3.569	4.53874
Cdk18	4.34345	4.46436	3.86686	5.41371	5.35526	5.0628	3.06294	3.66502	3.49855	4.40755	4.14255	3.97816
Tdp1	4.09429	4.77159	2.8062	4.09296	3.95785	5.41406	4.09167	3.47995	4.97312	4.96089	4.86185	4.75976
Tmem8b	4.59056	4.71908	3.56178	5.4154	4.66702	2.91973	3.05832	3.50227	3.42936	2.83551	3.0288	2.37901
Dus2l	3.96581	3.41654	5.17484	5.41596	3.98409	3.83807	4.0014	3.47701	3.97967	4.23912	3.50109	3.58214
Dapk2	3.29475	2.89095	2.76801	1.65049	5.41619	3.94084	3.27163	3.25018	2.41762	2.61195	3.28653	2.51434
Pou6f1	2.84707	3.30098	2.98049	2.78021	2.64052	3.35195	4.48297	4.65751	3.86587	3.07953	3.87143	5.41631
Vps13a	4.43848	4.08358	5.41744	2.7236	4.08624	3.56673	4.41367	3.55001	5.35486	2.98616	3.04656	3.63248
Tstd2	4.36101	3.85631	3.47331	3.48216	4.15701	4.98052	3.11107	4.53456	5.41819	4.4058	2.65901	3.02117
Elp4	5.41825	4.0208	3.29458	3.10574	4.45311	3.9057	3.14418	3.3722	2.93108	2.44279	3.40816	3.15507
Atp13a1	4.33799	5.02266	4.52363	4.29355	4.01199	3.94235	4.28079	4.99479	5.09533	5.4161	5.41846	4.73147
Pkd1	5.41872	4.91359	4.94382	3.66233	4.16255	3.55342	4.07156	3.74812	3.89339	4.38744	4.00213	4.45998
Gm13699	3.17592	1.26979	0.670225	0.830889	0.87603	0.667347	4.02152	2.51141	5.42325	1.71312	4.39731	1.14246
Clasrp	3.69978	4.11563	3.74018	3.98106	5.2176	3.4608	4.97247	3.37673	3.79808	4.08984	4.71058	5.42561
Tab1	3.41264	3.66693	3.78521	4.68732	5.37879	4.84037	4.7046	3.89333	5.43014	3.89818	4.25352	4.66737
Arid4a	4.33528	3.93512	4.36179	3.82884	3.13388	3.67199	4.19357	2.88581	3.73007	3.68978	3.56292	5.43103
Tmem177	3.67143	3.59563	3.578	5.4333	3.78867	4.90936	3.09022	3.79088	2.7058	3.74194	3.7492	3.71473
Rph3al	3.52155	3.74477	4.34217	2.66915	3.99279	2.90976	2.88645	2.20247	2.44355	3.40597	5.43582	3.86315
Arl5c	2.17356	3.11796	2.71279	2.65362	4.58425	3.39642	2.53357	1.13467	1.82506	5.43588	2.78515	4.83375
Gpn2	4.20706	3.70295	3.38125	3.92262	2.78003	4.11057	3.91969	5.43589	4.03459	3.52042	4.79021	4.62101
Rundc1	4.71352	3.95497	3.80059	4.32207	3.93751	4.20726	3.43841	4.49206	4.00389	3.77215	5.43751	4.12518
Zfp14	3.21487	4.19497	3.58448	3.73785	3.28745	2.92709	3.93928	3.99342	4.57444	5.43998	4.69923	4.26582
Sned1	3.6361	5.44171	4.4097	3.83423	3.15316	1.53198	1.8172	3.75981	2.64099	4.11418	3.21816	3.59049
Itih4	2.74265	4.16327	3.19336	3.58971	4.51327	5.44208	1.18762	3.22267	2.4301	3.59555	4.62049	5.25572
Baiap2l1	4.78154	3.89766	4.09229	4.7509	5.445	5.25374	3.65407	3.59389	4.33238	2.83852	2.86957	3.12245
Eme2	4.17327	2.91987	4.12806	4.77818	3.79683	4.25074	5.29644	4.38658	4.65434	4.62904	5.42737	5.44585
Fam118a	3.58056	4.0263	4.06251	5.07408	5.44663	5.39202	4.69233	4.22106	4.16878	3.97637	3.44353	4.13833
Sbno1	5.12881	5.4469	5.36849	4.75181	3.93986	4.66905	5.16355	4.7901	5.01662	4.55716	4.77412	4.65283
Hspa1b	1.96934	1.74477	1.67057	4.91804	5.23161	5.07862	1.31631	1.22549	1.04221	5.45341	4.95877	5.31095
Lrba	4.69861	4.92032	5.38342	4.68329	5.45741	4.88997	5.07261	4.62896	3.99468	3.3013	4.95835	4.31045
Gm12216	5.46022	2.44474	1.83169	0.641444	0.6438	2.17296	3.10083	4.6433	3.57393	1.60518	2.74096	2.82202
Prrc1	4.58122	4.57915	4.56312	4.76772	4.3329	4.49943	4.80744	4.62013	5.46153	4.45723	4.45166	4.60254
Gm13408	4.30043	2.54001	3.30388	2.55704	3.23836	4.18961	2.63492	4.28175	5.46209	4.46571	5.4142	4.51849
Tec	4.74435	4.0918	5.46297	3.3456	4.5314	4.54182	4.09661	4.8264	4.86788	4.69329	4.29621	4.77728
AI597468	3.15759	3.67677	3.82842	2.8956	3.32561	3.28329	5.46493	5.37754	5.25551	2.75781	1.98359	3.66202
Rnd2	3.61446	3.90579	4.12777	4.08922	5.30468	3.94122	5.14748	4.3688	4.70116	4.55649	4.05865	5.46607
Chd2	4.19186	4.78288	5.25816	3.25901	4.18458	3.79354	3.61832	3.65183	4.30868	4.41268	5.46636	4.39411
H2-M3	4.80471	4.3317	4.97597	3.08093	4.162	3.32576	3.46336	4.47117	3.36374	5.47037	3.91412	3.33917
Atl3	4.56248	4.74886	5.2903	3.96021	4.25123	3.92197	5.43792	5.47184	4.94772	4.00643	3.60313	4.09654
Nfatc1	5.47312	4.67495	4.39556	4.63147	4.2842	4.46224	3.88736	4.14552	5.12869	5.20175	4.73566	5.33952
Elf1	4.62169	4.35352	4.09815	4.42869	4.96684	5.20344	5.15936	4.64968	5.47346	3.75463	4.68906	5.21658
Adamtsl3	4.04534	5.47361	4.58628	2.0526	3.61143	3.50028	3.80334	3.73738	2.43842	2.33507	1.98557	2.41809
Lect1	0.501911	1.76539	1.2068	1.96973	3.23707	1.91137	1.24514	1.09944	1.1844	2.25296	5.4744	4.28818
Ddx59	4.03095	4.74015	3.55295	5.28182	4.36467	5.47523	4.57634	3.57982	3.49687	4.34847	4.40968	4.29348
Kcnn2	3.27092	3.71836	3.91747	5.26889	3.78043	4.2947	4.70366	4.55455	5.07913	5.47584	4.64224	5.01482
Hps4	3.68482	3.35618	3.89415	2.23921	2.51357	2.49958	3.27745	4.42547	1.23472	5.47813	4.26365	3.20336
Pgf	4.21877	4.63854	3.92174	5.07713	4.81471	3.8296	5.47988	3.46536	2.75063	2.73076	4.67402	5.46107
Slc27a4	5.48401	3.74555	4.8097	4.71585	4.45014	4.57201	3.9551	4.10271	3.61225	4.31491	4.5542	4.47069
Hrct1	2.25375	3.00363	2.51302	4.54506	3.37071	3.90699	3.33711	5.48522	3.2071	3.75433	3.77144	4.48609
Pigo	2.90554	3.8866	3.11157	5.49531	4.31413	3.54538	3.64847	3.80683	3.18352	4.95961	4.99952	4.95025
SNORA74	0	0	0	5.49667	0	0	0	0	0	3.99986	0	0
Apaf1	3.23814	1.87105	3.59499	2.45745	1.729	3.32003	2.29702	5.49741	3.5021	4.22592	2.08117	4.03374
Mfap1a	4.9522	4.71702	5.49798	4.34409	4.02164	4.51741	4.53349	4.73249	4.97438	3.79892	3.55015	4.66869
Smg1	4.42211	4.92808	4.85027	4.60388	4.2864	3.91129	4.94484	4.74212	5.48711	5.50181	4.73754	4.97948
Fbxo38	5.17232	5.0588	5.50298	4.14689	4.1462	4.5227	3.8847	4.34	4.36004	4.63234	4.7754	3.29971
Mtap4	3.01053	5.50454	5.12666	2.64434	3.2468	3.26712	2.8071	2.67088	3.2998	2.73855	3.0869	1.20918
Vasn	4.5172	4.07513	4.49396	5.50705	4.11948	4.80487	4.23567	5.01522	4.40275	3.54337	4.97105	4.23401
Zfp961	3.51081	4.98989	3.70069	4.96058	5.00439	4.04212	3.87508	2.9983	2.83508	5.50841	5.18637	5.29258
Plek	5.07511	5.3632	5.50872	3.93813	3.33388	3.61353	3.36822	3.24218	2.27508	2.10305	2.3175	2.67497
Kctd18	3.42054	3.74176	2.90235	4.0948	2.63624	3.06505	2.28851	4.14112	4.52641	3.04107	5.50875	4.30783
Pbx3	4.7148	3.40296	3.97048	4.22304	5.51145	5.47258	5.10602	3.27313	4.74452	5.01339	3.94089	4.57481
Ccdc22	3.75389	4.54153	4.60605	5.51158	4.09122	5.37905	5.00517	4.18877	4.11725	4.3732	5.37233	5.32421
Zfp451	5.51275	3.32802	3.85935	3.52796	2.58739	2.95841	4.00105	3.26434	3.20058	3.58394	4.36752	3.86112
Appl1	4.17719	4.05019	4.74863	4.62515	4.44932	4.4972	5.44466	4.81197	5.51309	3.73797	3.92163	4.31557
Kif3a	4.01125	3.36573	3.95669	4.39275	4.34247	4.61834	4.3211	4.91868	3.45708	5.36546	5.51364	4.83968
Agk	4.48885	4.14168	4.82288	4.81798	4.76701	5.51429	4.16075	3.93933	3.84154	4.21814	4.06468	4.78903
Fam70b	5.0622	4.40956	4.58643	5.51514	4.72487	2.72962	3.61587	3.76991	3.58172	3.14555	4.28274	4.56558
Stat5a	4.36404	4.01446	4.54189	3.89302	4.27013	4.86008	3.99375	4.21855	3.55171	4.27049	4.98756	5.51576
Cadm4	4.99212	5.10867	3.68305	5.51962	4.704	5.02014	4.2239	4.44775	4.24386	3.62056	3.45677	4.94553
C230035I16Rik	0.830522	4.12413	2.31895	2.516	5.52161	3.49032	2.01335	3.01541	5.08268	3.67436	4.94369	1.68711
Inpp5f	2.62189	3.04383	2.87458	3.56344	3.34777	2.68247	5.52181	4.28868	2.70213	4.84528	3.01101	4.19765
Adam19	3.2782	3.82607	3.5717	3.57821	3.3076	3.71775	4.58773	5.52319	4.1006	3.17407	3.06282	2.39169
Lypd2	1.61417	3.22687	2.5577	5.27878	1.48563	3.05264	3.46151	5.5246	2.50579	2.68891	2.23544	1.24375
Gm6548	3.14428	4.47252	2.98081	3.79668	4.34086	1.67716	4.29759	3.64236	3.19149	5.52559	4.52196	3.35454
Pip4k2b	4.46319	4.58109	4.63022	3.89223	5.10161	4.44718	4.44073	5.52642	4.58178	4.02008	3.95453	3.80875
Bambi-ps1	4.1843	2.98743	1.89433	1.56387	3.02587	3.39135	2.19748	1.63669	3.2478	2.84502	2.48349	5.527
Lsm1	3.77638	3.34327	2.9634	5.29277	4.81628	5.16923	3.63596	4.8253	5.52736	3.95419	3.28734	4.8219
Stxbp5	3.73649	3.34644	4.02927	5.52796	3.31881	3.61085	4.70711	3.70757	5.04679	4.49946	3.5259	4.34968
Tspan2	4.37673	4.15737	4.07777	3.34269	3.55284	3.22171	5.23002	5.48324	5.5283	4.14077	3.08712	3.9379
Cpsf1	5.18194	5.53029	5.03681	4.66025	5.09222	5.37629	5.15935	5.1236	4.98579	4.70145	4.78427	4.65824
Abcb7	4.79237	4.61988	5.05494	4.62509	4.6656	5.53185	5.50718	5.48198	5.02583	2.85875	2.56627	2.98691
Dact3	4.65481	4.56408	5.08885	4.17532	5.01858	5.53329	4.78052	3.96515	5.16144	3.24933	3.00832	3.75741
Stard5	3.91939	3.75672	5.53333	2.27982	3.01784	2.56382	1.91223	2.87303	3.04877	3.80439	4.31028	2.95464
Antxr1	5.05997	5.37953	5.15076	4.96425	4.31835	4.37862	4.7913	5.16394	5.53418	4.31302	4.49117	4.1469
Ghdc	4.26724	4.27362	4.72024	4.24522	5.53687	4.80598	3.53494	3.39038	2.95878	4.86351	4.13769	4.12792
Gng13	0.225377	1.60143	2.23615	1.09204	1.47458	0.717635	1.93346	0.73113	0.34987	1.27026	5.53719	4.92667
Pus7	5.18472	4.37589	3.85118	3.96054	4.02281	3.72913	3.6635	4.36283	5.53772	2.7659	3.81543	2.93488
Pip4k2a	5.54101	5.37724	5.0815	5.11464	4.87446	5.01916	4.79126	4.18493	4.19719	5.2106	5.49765	3.99865
Slc5a6	5.54288	5.37093	3.78212	3.02144	3.19912	3.27023	2.71123	3.02267	2.95367	2.67679	3.60357	2.93166
Fzd6	4.05126	3.44951	3.52933	4.08258	4.11534	4.08616	5.40572	5.20393	5.54371	5.22754	5.3612	5.1795
Kctd1	3.38209	3.85977	3.17551	4.84778	5.11569	4.26369	4.63173	4.70867	5.54386	3.2227	4.16715	5.33559
Srebf2	3.52589	4.32637	4.52089	3.68981	4.09558	3.34166	4.46963	4.72717	5.549	3.2637	3.56962	3.37253
Rab23	2.95711	2.86381	2.72691	3.42131	3.30258	3.1669	3.39841	3.2226	3.25275	2.7489	3.09964	5.55341
Inpp5d	3.79076	2.83666	2.11046	3.04852	3.48123	5.55705	2.17406	2.53566	2.3955	2.29396	3.13906	4.62981
Ldlrap1	4.41647	3.71222	3.33641	4.33337	3.93053	4.17776	4.05559	3.3041	4.16677	4.32167	3.76834	5.55709
Deaf1	4.52618	4.56084	4.93299	4.19972	4.28593	3.90496	4.19807	4.12475	4.3136	4.76494	5.55736	5.3846
Cbr3	2.04525	3.48737	3.64321	3.93443	3.98623	2.27522	3.24339	3.40392	3.92205	2.17591	3.4989	5.562
7SK	0	0	0.6355	0	1.66108	1.13771	1.1058	0.823602	0	0	0	5.56249
Acrbp	1.92248	1.38056	2.14005	2.36393	2.67412	1.68896	4.59166	2.39633	3.06242	4.26383	5.56326	3.43875
Zfp948	3.38141	3.95928	3.70804	3.60179	4.26809	4.68949	5.20909	4.45289	5.54917	5.56384	3.27801	4.76422
Arid4b	3.54854	4.52526	3.68669	5.14533	3.10332	4.27392	5.34667	4.43044	5.56402	3.54114	3.62649	3.00768
Fbxl12	4.93394	5.07262	4.40148	2.97908	4.06794	3.66827	4.58766	4.13858	5.559	5.19457	5.567	4.70567
Gm13594	2.55409	2.97841	4.4967	5.56838	5.48498	2.14674	5.21631	3.88515	1.98247	2.83645	4.12674	2.62403
Hist1h4i	5.56854	3.82664	4.41177	3.64213	3.52352	4.82669	1.27945	2.85881	1.62084	2.31905	2.89193	4.29066
Fancl	3.01511	2.39089	3.26662	2.2405	2.85836	3.44771	3.88725	3.67753	2.02585	5.57016	0.490323	2.93669
Orc6	4.17284	4.65243	4.29965	3.5822	4.37895	3.82422	5.07864	4.10451	4.51731	5.11808	5.24724	5.57064
Pard6a	4.47828	4.49365	2.45036	4.69372	3.20237	3.70132	2.9313	3.00238	4.08525	4.07079	5.57154	4.18901
Sgk3	5.24855	4.23391	5.2206	3.61344	3.64428	3.94725	4.80832	4.70636	5.5753	3.68154	3.44292	2.69587
Baz1a	0.958929	1.78767	1.51036	1.87156	0.849262	1.35032	1.22568	2.4543	5.57646	1.019	3.43045	1.91633
Hook3	3.39953	3.34272	3.8344	3.62115	3.08642	3.43202	3.63733	3.55674	5.577	3.19214	2.97277	2.8837
Tor1aip2	4.01144	3.46714	5.22385	3.85837	3.65746	3.58216	4.73138	3.8784	3.26016	3.99603	3.59368	5.57822
Gm11263	1.49102	1.49035	1.35004	4.45811	2.94063	2.41693	2.08812	2.91607	1.32264	2.63584	2.65487	5.58018
Fbn1	4.42896	5.03008	4.65773	5.24105	4.83156	4.7775	4.95371	4.42972	4.66478	5.53697	5.51665	5.58041
Hs1bp3	4.6464	5.44649	5.14623	5.58072	4.70406	5.37874	3.77856	4.39491	4.32778	5.30747	5.44029	4.9471
Tjp2	5.2541	5.01307	4.95618	4.23267	4.61598	5.09935	5.58411	4.62617	5.56719	4.59442	4.2825	4.61237
Mrs2	4.00154	5.58692	3.84684	4.56977	4.91054	4.40438	4.51434	3.88403	2.85944	3.92998	5.18984	4.11101
Snora73b	0	1.00553	0	0	2.58055	4.42973	0	0	5.58716	0	0	5.46991
Zfp788	4.30651	4.40664	5.22224	4.90988	3.91834	4.40845	5.588	5.07097	4.63965	4.3858	3.58426	4.37304
Itga8	2.44923	2.8435	3.70215	4.47583	4.62303	4.28895	5.58947	5.05738	5.47778	1.48184	1.23638	1.66328
Tmco3	5.10593	5.28878	5.59039	3.9508	4.43289	3.33316	3.19472	3.96797	3.54648	2.99337	3.9245	2.8993
Pola2	4.14721	4.77253	3.68978	4.04671	4.49823	4.56636	4.24311	5.17641	5.29346	4.49804	5.59135	3.87813
Tnfsf10	4.03317	4.37133	4.17491	3.08286	3.53312	3.4614	5.59344	4.94497	5.58209	5.43495	4.64336	4.56784
Ppl	5.59487	5.59233	5.50536	3.70948	3.96782	3.8168	3.68626	3.32262	3.6288	5.17982	5.51932	5.37392
Thbs2	5.59619	5.57339	5.20218	4.47212	4.98201	5.2339	4.6881	4.62466	5.11766	4.33908	5.29825	5.39388
Rasl12	3.44869	3.22046	2.2447	4.57962	4.13591	4.15036	4.09797	4.38751	5.597	2.60085	2.96694	1.77152
Rfxap	5.11098	4.51464	4.64566	5.59736	5.03219	5.54464	3.9326	4.93592	5.44321	4.9217	5.59668	5.1287
Ifit1	4.31699	4.83663	4.47676	2.91664	3.1	2.45222	2.90663	3.63697	3.24033	5.59953	5.05878	5.26363
Wdr91	2.96575	2.11143	4.08926	3.00886	3.77945	4.3836	2.18806	3.44265	2.98776	3.30857	2.53594	5.59965
Asb18	4.11416	3.85316	2.20662	5.60073	2.11068	0.546554	4.228	2.32584	2.14869	3.3441	3.07927	1.81356
Utp23	4.25246	3.62491	3.18891	3.6905	3.03517	5.15825	2.59881	3.34655	2.94475	4.50778	5.601	4.80141
Cyp1a1	0	0.048144	0.0678404	0.819082	0.487635	0.546534	0.0590227	0.0879205	0.0747715	5.31848	5.60317	4.3793
Mettl6	5.6038	4.11743	4.07365	3.95379	4.31667	4.33633	4.98099	4.47085	5.17748	4.56374	4.04156	3.13199
Gm20528	0.731841	0.573379	1.63488	2.06655	1.81764	1.31164	2.50835	1.91604	1.36032	1.40143	5.60441	1.36398
Slc25a44	4.55159	5.30197	4.05529	3.15649	3.9048	5.60472	4.79115	3.95739	3.78336	4.36624	4.07148	4.19666
Gm6169	2.45051	2.06266	2.36154	1.18099	1.89927	1.62607	2.84483	2.00112	5.60607	3.3148	2.67923	2.38505
Prmt10	4.3166	4.45152	4.81227	4.35335	3.85673	4.157	3.35031	4.77957	4.27676	4.02795	5.60928	4.36104
1700037C18Rik	3.15247	4.57593	4.75309	1.70563	3.36905	2.31465	2.52094	3.46542	2.66265	2.8102	3.20083	5.60943
4933407C03Rik	4.60268	5.61041	5.22042	4.92025	4.5981	4.60062	4.8494	4.27947	5.18435	5.34265	5.59778	5.31992
Rab33b	3.96814	4.00561	4.42694	3.54616	3.54368	3.66549	4.33298	4.58982	5.61112	2.84229	3.91754	4.11706
Cnrip1	4.36195	3.07968	3.62175	3.59295	3.02973	3.15572	3.06906	3.8611	5.50475	5.61228	4.93634	4.16856
Fggy	2.00744	3.65439	2.25711	5.61249	3.52961	4.1585	1.823	2.68969	3.57255	3.44425	2.5772	3.79539
Tmem216	3.27437	4.42112	3.94142	5.21587	4.49214	3.39588	3.2596	4.75672	5.61252	4.75449	3.49587	3.41453
Spsb4	2.22587	2.41075	2.82923	2.89079	3.01767	3.76649	3.69316	3.66756	5.61323	2.1039	2.78257	2.52659
Snx8	5.09606	4.22445	4.57638	5.08877	5.61387	5.5102	3.53113	3.68201	3.95146	4.06884	5.05571	3.55286
Nt5e	5.23806	4.61567	5.21776	5.22913	5.61388	4.6054	3.63166	4.52908	3.58425	4.39563	5.20198	5.41676
Mrvi1	5.61452	4.88301	3.85546	3.15604	3.51379	3.66147	3.84969	4.63827	5.43221	3.17262	3.48688	3.74527
Adck4	2.76494	3.39967	4.31065	5.04306	4.55335	5.47353	5.61936	3.12471	4.40083	3.37731	3.76973	2.97181
Rps19-ps3	1.41126	1.88084	2.319	1.84606	3.19281	0	4.6116	3.00555	1.46267	5.43114	4.5603	5.61937
Fxyd3	1.18375	2.69891	2.00073	3.43678	1.15794	0.000135091	5.62225	3.36294	1.52838	3.35415	1.18018	2.96831
5330426P16Rik	4.30098	4.64358	4.36704	4.01314	4.4457	5.4823	2.9869	3.73818	3.25489	5.62886	4.24533	4.54996
Gm15079	0	3.08253	0	0	0	3.88802	0	5.62917	0	2.93551	4.27079	4.75247
Gpld1	5.38424	5.62934	4.58626	3.99284	4.97085	5.5969	4.86154	3.63293	2.53717	4.92007	2.59841	3.60838
Atrip	2.85467	3.14591	3.74693	3.98945	4.04224	3.82102	3.33739	3.66026	5.62969	2.65662	5.6251	2.6942
Arid5a	3.3495	5.62999	4.89639	5.1023	4.32139	5.40273	2.70929	3.97371	2.44818	3.16164	3.79597	4.33327
2410076I21Rik	0.720416	1.76494	1.45916	0.936154	2.02666	5.63005	1.33811	0.985273	0.492446	0.983653	2.09158	2.81708
Mapk1ip1l	5.02991	4.8579	4.87402	3.25955	3.5263	3.52277	4.67351	5.05608	5.63044	4.14313	3.569	3.00988
St7l	5.37573	5.3788	5.18957	5.32854	4.57895	5.63062	4.50827	4.42949	4.21227	4.89433	3.18666	5.36745
Fv1	5.6345	5.23672	4.73378	2.58616	3.36624	3.73884	5.45096	3.42835	3.9898	3.38745	3.28554	2.89432
Gm13157	3.52554	2.69511	4.69291	3.24807	2.91714	3.77183	5.63506	4.84808	4.59862	2.65855	1.65252	3.02391
Ascc2	5.4428	4.68908	4.73442	4.67546	4.85948	5.63731	3.49858	3.86688	3.57575	4.6013	4.41788	4.07484
Dynlt1b	2.1182	1.53981	1.89854	3.77846	2.12676	2.42778	4.48339	3.33925	2.39145	1.833	1.3334	5.6382
Asns	2.45631	2.8895	2.0459	3.04767	2.21208	5.63962	2.53768	1.5948	1.70791	1.84805	3.25512	2.17503
Dnmt3a	5.64299	4.24558	2.85321	4.99264	2.74327	3.26648	3.68096	3.43752	3.40518	4.34679	4.11725	4.6974
Stard13	4.96933	5.64814	4.92589	4.5472	4.07504	4.89561	4.8244	4.85989	4.70188	4.3288	4.37567	5.18912
Ipo8	4.81638	5.04138	5.6483	4.77548	4.9648	3.78499	4.49032	4.21664	5.02773	4.21105	3.90038	3.97124
Ptpn1	4.61444	5.64873	5.03085	4.13801	3.8294	4.42733	4.01865	4.44006	4.27997	4.25434	5.12229	5.14318
Agps	5.03474	5.29991	5.17381	4.98781	4.68327	5.64678	5.65011	5.12923	5.17964	4.95597	5.13507	3.26446
Sema3c	4.59912	4.7169	5.65092	3.27439	2.98734	2.80482	3.75644	3.93508	4.15562	2.66698	1.95648	2.13384
Gm10020	2.82211	2.25666	2.58366	3.69163	3.11686	2.49062	3.1124	2.83326	2.19049	3.7609	0.781662	5.65366
Cdc27	4.89702	4.16567	4.92535	4.02313	4.07681	4.33494	5.29811	5.65465	5.12033	3.43672	3.33333	3.91523
Cybasc3	4.85119	4.722	4.52287	5.17564	5.65468	5.40677	5.51685	4.7782	4.51247	5.25474	5.4907	4.74409
Pstpip2	5.65495	4.99025	5.16935	4.75068	5.39824	4.43539	2.58552	2.85215	1.81996	4.68872	2.59982	3.6066
Fap	3.23127	3.96362	3.35707	2.85222	1.55018	3.7233	5.65588	5.14709	4.40128	2.67796	3.62989	3.56678
Homer3	5.65806	4.74072	5.04384	2.61473	5.46151	4.06359	3.60217	4.38521	5.59605	5.23321	5.1549	4.16214
Pcnt	4.36314	4.44314	4.55593	4.97848	4.25941	4.11471	4.31813	4.07169	4.57854	4.76452	5.65813	4.65513
Sync	5.65836	5.28319	4.88315	4.93438	4.58232	5.15331	2.78431	4.15731	4.26319	3.32095	4.45883	2.42001
Ubn1	5.37977	5.66241	5.5259	4.53952	5.13984	5.20117	5.38727	5.1213	5.52785	5.03009	5.09377	4.4464
AL645907.1	3.64766	5.46934	2.56881	0	0	0	0	3.32913	5.66249	1.73608	2.52634	0
Sirt1	4.40305	3.88019	4.65617	5.30162	3.69987	3.41343	5.66305	4.47101	4.66197	3.11905	2.77555	4.08667
Exosc2	4.86124	4.73597	5.41128	4.718	5.53216	4.84381	5.4696	5.66337	4.86872	4.40349	3.80048	4.22898
Clec4a2	4.90669	3.20773	4.03978	4.26878	2.99854	5.15065	3.0018	5.21555	2.54024	5.01278	5.66356	3.77574
Abca8b	4.75523	5.21922	5.66459	5.03955	5.1332	4.9791	5.62955	5.50227	5.27993	4.78733	5.35767	5.04264
Utp18	4.3245	4.19896	4.4144	4.48417	4.08019	3.59175	4.37911	5.66598	3.67292	3.52289	3.14291	3.77962
Plxna2	5.66659	4.8763	5.09239	4.70339	4.64132	4.29517	3.68805	3.17931	3.01978	4.71815	4.43794	3.67472
Mboat2	3.74438	4.64878	5.66696	2.67078	4.0691	5.14849	4.03178	4.74898	3.47499	3.45309	2.98314	3.67035
Ccnc	5.08192	3.54021	4.6084	5.39582	3.82778	4.74355	4.75469	5.66941	5.00408	3.74489	3.37714	3.44296
Nudt12	5.55849	5.21602	5.06144	4.48346	2.63483	5.67057	5.21398	4.90142	4.33911	3.65264	3.56292	4.06357
Gm17119	2.18483	4.74336	1.01835	2.22196	0.480684	0.441209	0	0.269975	0	3.18032	2.88218	5.67063
Etv5	4.79188	4.77088	4.22377	4.89872	4.52983	5.67156	3.91469	3.39169	4.04835	2.79082	1.7155	2.61221
Gm15860	2.65224	3.41783	2.61486	2.77549	1.95282	3.34382	1.12018	2.77072	0	2.38492	5.67331	4.45183
Cables2	2.96013	3.73669	3.63973	5.24747	3.90006	3.65171	5.67514	5.39939	4.85465	3.9129	4.96277	4.8789
Slc25a45	3.50926	4.11148	3.51108	2.76812	3.04292	3.42253	3.65954	4.64708	4.41922	5.16438	5.67912	4.28396
Ccl21a	4.1853	3.31185	3.92991	4.10611	2.72851	4.17736	3.20541	2.54656	5.68499	4.97994	4.83015	3.76231
Tmem198b	4.80698	4.17214	4.42522	2.64897	3.35498	3.72814	4.25532	4.35409	4.49957	5.25638	5.68555	5.27006
U1	0	0	0	0	0	0	0	0	0	5.68579	0	0
Fetub	0.820056	0.717711	0.93846	0.938625	0.967086	0.904653	1.88418	1.02883	0.922975	5.36559	5.25192	5.68684
Fastkd3	3.41474	3.59863	4.67908	5.69154	3.8718	4.87926	3.10517	4.59228	3.47409	3.66409	2.98534	2.14772
Hmgcs2	4.59913	4.55323	4.49098	2.61358	2.49811	2.7094	3.09512	3.09657	2.75049	5.05978	4.95999	5.69321
Lrrc8c	4.62228	5.07377	5.14294	5.21989	4.42817	5.69625	5.20121	4.79895	4.66808	5.03853	5.16391	5.29598
Mthfd2	0.927442	1.42143	1.08856	4.13474	4.56701	3.42991	1.45223	1.16811	1.15179	2.94276	4.16362	5.69672
Cdan1	1.7745	3.54929	2.65949	5.69837	4.15303	3.55716	3.88261	2.58628	4.91897	3.43374	2.53778	3.934
Nbeal2	2.6656	2.62501	3.85103	3.05129	2.78426	2.8361	3.14339	3.65527	5.69881	4.70534	4.56891	3.52633
Fhod1	3.20932	3.01058	2.81131	3.23383	4.0401	3.81891	4.91217	2.75003	2.33414	5.70001	4.7415	3.36673
Mvk	3.984	4.16226	3.69882	2.13874	3.68046	3.02699	2.49987	4.59131	2.92324	3.11515	5.70486	3.39498
Cog5	5.70612	5.57863	4.83975	4.958	5.32841	5.04111	4.59348	4.90378	5.24739	3.80611	3.92233	5.07061
She	4.10382	4.75406	3.88306	5.01037	4.70677	5.0413	5.31252	5.2629	4.24711	5.6693	5.10043	5.70794
Sh3rf2	4.17544	4.57627	3.98077	5.70862	4.6448	5.61201	3.23036	3.41095	2.80844	4.23727	4.74716	5.28242
Synrg	4.07841	4.23506	4.51601	4.78428	4.58024	3.53441	3.50598	4.18642	4.55829	3.98327	4.66956	5.70951
Haus2	4.6108	3.9561	4.39651	5.44431	5.37494	4.2698	4.35008	5.21371	4.49731	5.70955	3.61647	4.59078
Rpusd3	3.33145	2.59868	2.99774	3.78378	4.46367	3.9607	5.70974	3.89934	2.01804	3.78161	4.03114	3.64312
9930104L06Rik	4.61577	3.6223	2.92186	5.19091	4.97693	5.09763	2.93517	5.00971	2.54196	5.28052	4.66757	5.71019
Tbc1d16	5.66157	5.71097	5.40098	4.6011	4.2635	4.80232	4.66725	4.32164	4.47475	4.78542	4.60905	5.26173
Lrrc16a	1.7263	2.01401	1.82033	2.55103	4.10247	1.96538	2.23858	1.05361	0.845786	1.94723	3.72532	5.71192
Itga1	4.6709	4.09879	4.01342	5.7153	5.28165	4.41564	4.64777	4.61322	4.75026	5.62686	5.35281	5.18092
Gimap8	3.9792	4.35554	3.966	3.97664	4.18997	3.40126	4.96721	5.54941	5.7158	4.46588	3.82951	4.26129
Dok2	3.76773	2.48391	1.853	3.58379	5.71742	3.80363	2.14954	2.86843	4.68444	3.65236	5.23304	2.0274
Naa25	4.0961	5.14916	4.46577	5.72665	5.63665	4.74204	3.11248	4.15696	4.81224	5.43044	5.70916	2.25262
Ttc21b	3.00571	2.45712	3.80188	4.28969	4.01889	3.44648	5.72714	4.36703	5.35003	3.47482	3.40606	1.89627
Hyi	4.26273	3.21938	3.16507	3.39459	3.56459	5.72786	2.22704	4.58106	3.88913	4.41596	4.66999	3.94441
Gm7117	2.50234	3.14949	2.66159	5.72823	4.03034	5.56173	4.63412	2.87618	1.95738	3.59148	5.23902	0.97133
Scaf8	5.72206	5.72858	5.48026	5.44865	5.34868	4.65398	5.08467	5.2091	5.42067	5.34887	5.42304	5.17734
Crebl2	5.67267	5.26267	5.72923	4.97661	4.72101	5.00928	4.99496	5.28754	5.16766	5.03714	4.28083	5.37259
Arhgef17	4.86762	5.72923	5.32825	5.02944	4.9929	4.53625	4.49528	5.3603	5.22938	5.37248	5.03179	4.51195
Sertad3	5.18936	3.1122	3.9469	5.56637	4.39405	5.10321	4.32417	2.6523	3.70568	5.73009	4.88695	4.95814
Nmt2	3.84952	4.72275	3.50935	4.19869	3.30987	4.68962	5.73045	4.64599	4.14016	3.79463	4.36477	4.27755
Il1b	2.6119	1.00862	4.327	0.313001	0.557236	0.508885	1.11288	0.828873	1.01847	4.35178	5.73115	3.11005
Slc25a40	3.10013	2.75535	3.84719	3.54155	3.35393	3.22719	3.92084	4.44777	5.73119	3.13884	2.52234	2.12401
Col8a1	5.29103	5.54951	5.73124	5.40044	4.52032	5.47421	5.11714	4.89401	4.49358	4.17827	3.08872	4.93608
Pla2g15	2.88481	3.76715	3.57166	3.46932	3.81134	3.93039	4.50435	3.31238	4.18938	4.25193	5.73496	5.37773
Gm15787	4.65147	2.453	3.02157	5.7365	2.31486	3.52984	3.96941	4.50877	4.64237	3.12044	3.05987	1.78156
Mapk6	4.93899	4.13216	5.73956	5.11808	4.50057	3.61212	5.38953	5.44361	3.87555	3.38489	4.94613	3.42964
N4bp1	3.92785	3.97231	3.86687	4.44643	3.58347	5.74067	3.79202	3.55614	5.61174	3.99114	4.39051	3.80686
Whsc1	5.74086	3.3088	4.22702	2.44143	2.96634	2.64655	3.51202	2.84687	4.26725	3.91532	3.16087	4.57213
Oxsm	5.34041	4.51928	5.70565	5.40011	4.67393	5.74166	4.85794	5.65158	3.77274	4.73603	3.78482	4.03915
Myocd	3.47449	5.74247	4.57618	3.39145	3.59764	3.82272	3.60577	2.45153	3.33694	2.76492	2.93249	3.49614
Fam133b	5.24965	4.81717	4.78791	5.17849	3.96035	3.14654	4.21832	5.34109	5.74468	4.5056	4.2906	3.84602
Cnksr1	3.81356	4.13764	3.62543	4.53734	4.34618	5.74477	3.49314	3.83138	2.71954	4.68055	5.69206	5.61823
C85492	5.33428	4.74801	4.36931	5.74927	4.89675	5.2754	3.98111	3.88015	4.13547	3.73329	5.49566	4.47468
Gtf3c1	5.28773	5.75016	5.71308	4.77652	5.40565	5.27682	4.98107	4.79459	4.57218	4.44314	5.53393	4.72458
Ibtk	5.21264	4.69993	4.76734	3.90499	3.3693	3.51642	4.80626	4.53489	5.75043	3.78757	3.52641	3.5258
Abca9	5.13686	4.9121	5.75079	4.1625	4.00312	4.05933	4.10326	4.44887	4.35518	3.61137	3.07231	3.24978
Gm15526	3.73213	0	0	0	0	0	0	0	0	0	0	5.75135
Lyl1	3.49731	4.00553	3.89966	3.04992	4.09059	3.95	3.74992	2.99245	2.71457	5.20168	5.75153	5.27721
Ctr9	4.88836	4.9459	5.58279	3.97585	5.75154	4.11845	4.16621	3.83746	3.8369	4.50231	4.28788	4.84267
Thtpa	5.01011	4.74119	5.75169	4.36812	5.67613	4.96496	5.26252	5.16199	4.38768	5.23019	5.74036	5.29026
Tk2	4.29026	5.45304	4.55069	4.91928	5.75233	5.40903	4.41354	4.97917	4.11117	4.63849	5.28137	4.89737
Poc1b	1.79608	2.23423	3.32247	3.08346	1.97381	2.50392	4.5899	2.49319	2.32107	2.60148	2.90902	5.75454
Gm5561	4.14363	3.10631	3.83	5.7591	5.2438	3.59161	2.53881	3.78183	4.02029	4.68386	5.73847	4.78911
2700081O15Rik	4.74422	3.59543	4.57485	3.72344	4.49683	4.61133	4.71049	5.76148	5.65497	5.15977	4.78448	5.58646
Polr1a	4.7128	4.80026	5.18955	5.76548	4.7005	5.5937	4.18415	3.52743	3.98302	5.21814	5.73764	5.56615
Entpd6	3.67717	4.69892	3.94098	4.59581	4.9175	4.33171	5.27481	5.76791	5.45535	5.23563	4.8497	4.62478
Sema4a	2.96104	5.77049	1.54274	3.98098	5.22746	5.01219	2.69125	2.9209	2.64335	2.95861	2.00697	2.38134
Armc6	3.04433	4.06257	3.42137	2.76027	4.57294	5.77086	2.69695	1.97251	3.28291	3.04085	3.16832	2.60864
Esf1	5.54669	5.53735	5.23606	4.43387	5.1881	4.64101	4.68948	5.52185	5.77102	4.96114	4.43601	5.1686
Dip2c	4.93326	5.29451	5.70091	5.45135	4.77784	4.4287	5.77143	5.07895	5.25474	5.21318	4.6211	4.77321
Gm11974	3.78305	3.2062	2.81773	3.10897	5.7763	5.15284	4.73962	4.62308	4.25831	5.19669	5.14898	5.31183
Inpp5j	5.34415	4.29835	4.99362	5.16555	5.55851	5.42232	4.62533	5.77764	5.50056	4.41464	4.26226	4.87897
Clec1a	5.77789	3.73128	4.20433	3.38078	3.74884	3.36965	4.80914	4.92297	4.55861	5.41163	5.20447	5.33294
9430008C03Rik	4.70932	4.9367	2.31661	4.72008	4.81761	5.77867	2.53467	4.80004	1.95428	2.76516	2.54019	3.33538
Hmgxb4	3.44511	3.55335	3.65949	3.16404	2.88058	2.75059	3.02224	4.29539	5.78042	5.16003	3.09483	4.61888
Gm12079	0	2.08602	0	0	0	0	0	0	0	1.98657	5.78043	0
Isg20l2	5.78074	5.69292	4.53823	3.40331	4.49856	4.86257	4.77105	4.34315	4.96959	4.95419	4.53443	3.79998
Gm10135	0	5.78114	0	0	0.29364	0	0.644951	0	0	0	4.29931	0
Tle1	4.08283	4.22331	5.21271	4.89319	5.28598	4.38331	4.04984	3.5365	3.64489	4.89862	5.78146	3.69785
Hip1r	4.2856	4.93897	4.98224	3.41936	4.40214	5.14157	4.16756	4.44515	3.41033	4.78737	4.87439	5.78162
Gm16039	5.64056	4.71317	4.63035	4.95474	5.78193	4.61644	4.70477	3.93912	4.96777	2.60894	3.86466	3.36365
Morc2a	4.66533	5.35026	4.7593	4.92911	4.04324	4.05653	5.5941	4.88755	5.7143	5.65928	5.782	5.08328
Jak3	4.3013	4.51061	3.80024	3.87125	3.90591	3.87455	4.55496	4.02545	3.18254	5.67442	5.25292	5.78226
Tead3	3.948	2.72753	2.28208	3.98023	3.70619	2.96636	4.14529	3.88711	3.7353	5.04842	3.21991	5.78506
Gm10120	0	2.2514	1.58624	0	2.07307	0	0	2.741	1.16554	0	2.07957	5.78511
Zhx2	0.0168866	5.78693	0.0226166	0.0152384	0.0152042	0.0152117	0.0239041	4.57338	0.0152381	0.0152371	0.0152052	0.0174492
Cul4b	4.73152	5.43948	5.55578	3.76054	4.34602	4.86428	5.47573	5.78759	5.05303	4.16068	2.74335	3.04765
5830418K08Rik	4.57845	2.36823	2.96098	1.38739	2.51701	2.46859	5.42754	5.78839	3.9881	4.17083	5.14034	2.09453
Bbs7	2.04109	3.04549	2.14449	2.7577	4.24423	2.89415	2.81762	2.87539	3.01741	2.27514	5.79014	1.80546
Gm14915	0	0	0	0	0	0	0	0	5.79367	0	0	0
Cstf1	5.50669	4.44248	5.22899	5.79465	4.59583	5.01416	4.32268	4.39817	5.22772	4.70661	5.71162	4.03065
Ercc2	3.04143	3.45258	3.35138	2.70224	5.53851	5.79472	4.51385	5.44877	5.6137	3.34854	3.70758	4.92037
Gm13943	4.93786	2.46781	5.79571	2.15309	2.27233	3.11275	2.01696	0	1.27757	3.91695	2.27947	0
Hip1	5.37244	5.79595	5.0482	4.87761	4.32831	4.0295	4.84897	4.6672	5.71753	5.54862	4.84775	4.92526
Pml	3.52539	4.44307	3.43319	4.13217	3.30973	3.85738	4.8525	4.23398	5.02249	5.13628	5.796	4.32505
Rap2a	5.28414	5.79635	5.02626	5.29579	4.26328	4.45459	4.95929	4.94672	5.11347	4.89977	4.46691	3.91161
Acsl4	2.81505	2.50102	2.95943	3.29795	2.51278	2.7794	4.48871	3.66429	3.6738	2.63305	2.00008	5.79751
Mill2	4.72292	4.15156	4.41573	4.01382	5.52537	3.61799	3.76005	4.19295	5.79884	3.68276	4.80369	4.73291
Pdpk1	5.80098	3.72828	4.19389	3.55029	4.12494	2.63601	3.77136	3.43523	3.81694	3.0729	2.7805	3.42819
Gramd3	5.47459	5.48011	5.6893	5.45786	5.48445	5.80299	5.51026	5.13943	4.9718	4.65446	4.294	4.70353
Vhl	4.27355	5.18899	4.08408	5.57065	3.9393	4.70352	3.91063	3.56902	4.25634	5.8043	3.67263	3.39405
Rai1	4.36809	3.16249	3.30923	4.52163	4.48962	4.02726	4.59895	5.80434	4.53909	4.30171	4.03398	3.6235
Gm12941	0	5.80506	0	0	0	3.6605	0	0	4.50714	0	0	0
Grpel2	4.6222	4.40734	4.88269	5.80769	4.86988	5.71251	4.95606	5.66183	5.7592	5.12352	5.26418	5.62341
Nlrc5	2.17362	1.66612	2.48471	1.90138	1.68955	4.51544	1.49967	1.98644	1.32221	5.80781	3.81507	3.13041
Tbc1d14	5.80972	4.78076	4.2382	3.45582	4.46391	4.19693	4.13595	3.27819	3.01442	3.93307	3.32737	3.73345
Fry	5.43571	5.71956	5.81132	3.74458	3.86282	3.93111	3.85441	3.95583	3.24275	4.47837	4.64725	4.01164
Gapdh	3.0696	2.57999	2.98247	4.37907	2.25408	1.33228	3.69859	3.07961	3.10449	4.02857	5.81169	1.76152
D230025D16Rik	4.79959	5.19838	4.96681	5.11098	5.81177	5.6266	4.3825	5.54288	5.77638	5.22349	4.35767	5.62548
Tmem119	4.16608	5.30507	4.54153	5.00178	4.25455	3.38172	4.75547	4.53153	4.60686	5.81271	5.6115	5.71652
Kdm6a	5.56517	4.67775	4.4747	3.7739	4.28481	4.45429	5.81738	5.11285	5.29999	4.05925	3.90683	3.77164
Cc2d1a	3.52777	5.81743	3.91535	3.00133	5.44281	4.4315	4.58021	4.51329	2.86623	4.05205	3.79569	4.13564
Ctu2	4.6124	3.45956	2.4784	2.20204	5.81901	2.49155	3.35449	2.99529	4.02673	2.6471	3.28152	3.38427
Ptpn3	5.58689	5.35797	5.62565	4.39484	4.75984	5.82216	3.9782	5.39758	4.33648	5.01271	5.71091	5.11922
Pi4k2a	5.51217	4.0426	4.43314	4.56525	4.98318	4.56451	4.75622	4.97134	5.82278	4.16035	4.65252	3.87025
Ankrd49	3.90361	5.02737	3.6478	4.71355	3.17822	4.63761	4.96748	4.72751	5.82679	4.00166	2.70303	3.23917
Kdm3b	4.39355	4.71626	4.88496	4.54861	4.90388	4.62349	4.73971	5.26929	5.82738	4.91686	4.81494	4.6553
Rab6b	5.31677	5.82782	5.06471	5.47658	5.0116	5.40791	4.37494	3.46944	3.70815	4.22974	5.15775	4.98725
Mfsd4	5.08195	5.78709	5.81005	3.89015	4.87563	4.97198	4.65327	5.8384	4.85867	5.35408	4.61561	4.77393
Zfp652	4.34473	3.91154	4.44953	4.42683	4.31618	4.85211	5.16021	5.84029	4.39684	5.09973	5.51643	5.4623
5430416N02Rik	4.12624	1.43035	2.69228	2.65495	2.23307	2.59759	2.90968	3.75072	3.28169	2.20656	3.22876	5.843
BC024479	3.17969	2.89946	3.88923	4.88911	3.59394	3.93852	4.92178	4.68402	4.58968	5.09766	4.48078	5.84564
Mospd2	4.63569	4.54963	4.39537	2.88027	4.42145	5.84656	5.47612	4.85749	4.71256	4.6077	3.89655	4.75528
Ralgapb	5.84893	5.44969	5.33678	5.56584	4.87611	4.93477	5.03762	4.52446	5.16343	4.94561	5.51784	5.83581
D2hgdh	4.80244	4.99177	4.7369	5.85004	5.45395	4.79537	3.20043	4.53473	5.12011	4.96138	4.52663	3.96679
Olfml1	4.23969	5.25798	4.20217	3.28651	3.25174	4.85034	5.00292	4.44276	5.85031	5.45574	3.69688	4.71865
Casp1	2.87731	3.68488	3.22943	3.64622	3.31024	2.26726	4.73789	4.02118	3.21042	3.85158	5.85262	3.87979
Grwd1	3.77093	4.59614	5.21857	4.57983	4.93609	3.80717	4.37319	5.85352	4.40169	3.97382	5.26944	3.27874
Kctd13	2.76473	5.85417	2.75997	3.61658	3.14281	3.08733	3.20762	3.6119	3.43353	2.48408	2.95369	2.55634
Qtrtd1	4.40009	2.83874	5.86095	2.4733	3.98701	3.92813	4.54651	4.60548	5.04239	3.93068	5.40478	4.49677
Gstt3	4.2839	5.13725	3.72501	3.72938	3.64005	3.9557	4.76143	3.79961	4.03038	4.6894	5.86159	4.04272
Mnat1	4.24626	4.85067	3.59557	5.68683	5.21085	5.86341	5.20339	4.56755	4.94384	4.23448	4.62047	4.90773
4931406C07Rik	5.27825	5.22655	4.75933	5.74303	4.76715	5.09983	5.86351	4.86241	5.05414	4.88348	4.16727	4.02898
Igkv14-111	0.770188	1.53968	0	1.00749	0	0	0	0	0	5.86512	1.06663	2.37378
Snip1	4.12877	5.86606	4.36145	4.47706	3.88597	3.56161	4.7951	4.41954	3.62637	5.44559	4.02712	3.34873
Fam129a	5.44355	5.86638	5.12778	5.48524	4.38409	4.54506	5.65678	5.38818	5.31039	4.00905	3.89693	3.5144
Rcc2	3.6064	5.86765	5.82279	4.01035	3.71514	3.47926	4.13247	4.64611	3.73441	3.85213	3.94853	3.35435
Ccl5	4.12241	4.59103	5.86779	5.30938	1.62591	2.6727	1.29887	4.19206	2.19392	2.01792	0.978609	2.17789
Chst12	5.86955	3.96551	4.43306	4.12189	3.33431	4.09373	4.47728	2.88431	2.18216	3.56738	3.40127	2.44384
2810055F11Rik	4.1766	3.49238	4.62536	5.4113	4.46564	4.58586	5.51056	5.08266	5.8696	4.8922	3.66237	3.84565
Adap2	5.01217	5.87556	5.36172	3.7455	4.24507	3.152	3.65894	3.38953	2.83075	4.46455	4.36418	4.75329
Rem1	3.72889	5.87685	5.42978	3.7387	3.08068	2.34969	4.15128	4.05433	5.23809	3.64137	3.48068	3.94945
Rcbtb1	3.57994	2.63965	3.28608	3.41492	3.70976	4.51811	5.71634	4.64468	5.88	2.99674	5.41612	3.03187
Enpep	3.30888	4.30905	3.27395	4.95216	4.52341	4.5606	4.4038	5.88121	4.72278	4.21094	4.28555	5.61468
Bri3bp	4.41673	4.58651	3.99393	4.90082	5.88401	4.83179	4.92791	4.68986	4.69545	5.33304	5.83108	5.58809
Cbfa2t3	4.41828	4.98796	5.2487	4.16046	4.04036	3.35892	3.92399	4.71198	3.75987	5.20502	3.89931	5.88651
Tbc1d19	5.19798	3.7914	5.01273	4.65554	4.69788	4.66417	5.73841	5.59892	5.88835	3.92269	2.5941	4.83504
Lrrcc1	3.5555	4.68981	3.61065	5.23828	3.93903	4.31195	3.83944	3.70809	5.88956	3.66702	2.95392	2.77715
Aars2	4.2183	4.36434	4.35179	4.88876	5.89172	5.41161	3.94486	4.66051	5.0549	4.22673	4.20206	5.13202
Armcx2	5.8927	4.68743	4.82713	4.01546	4.04825	3.39913	5.03457	5.60534	5.28298	5.1109	3.67823	4.34901
Ccnyl1	4.96287	5.38772	4.75997	4.14145	4.84293	4.20574	5.76697	5.89532	5.31328	5.3319	4.62102	4.87833
Mettl1	4.59256	4.84011	4.76909	5.2633	3.97446	4.80996	5.8254	5.09504	5.89603	4.3972	3.34292	3.89916
Gm15516	0	0	0	5.89705	0	0	5.52421	0	0	0	0	0
Cd86	2.97424	2.94693	1.64884	5.8989	3.68583	3.78336	2.05501	3.04456	4.1139	5.21899	5.09636	3.6101
Psph	4.50638	5.89947	2.69522	4.48913	5.4359	4.5922	3.77358	4.99568	4.07219	4.2999	4.03088	5.78635
Cnp	3.88316	4.41351	4.9074	4.03762	4.26726	4.15479	3.23093	4.00972	5.90227	4.1558	5.25757	3.99611
Elmo2	5.90286	4.81509	5.01072	5.45494	4.92936	4.38412	5.77164	4.57994	5.28279	5.26857	5.7634	5.6109
Lin52	5.75524	4.73394	5.69961	5.88164	5.9039	5.29085	5.50977	5.69045	5.86313	4.9648	4.06821	4.89645
Psd3	4.62274	5.90597	5.6424	2.8249	2.5067	3.62016	4.54915	4.47678	4.34456	4.80432	3.65883	3.98494
Bambi	3.22406	3.36689	3.79546	3.14733	2.87875	2.76042	3.00731	2.78883	2.68922	5.90891	4.76485	4.74592
Lrch3	5.27229	5.33837	5.13049	4.92747	3.95672	5.5389	5.09277	4.92099	5.24335	5.91298	5.45496	4.81339
Abcc8	5.22601	5.91358	5.39902	5.25615	5.1502	4.69296	5.10507	4.56722	4.51558	4.62264	4.95015	5.77421
Gm9329	5.9166	4.52239	4.65687	4.5527	3.84385	3.51037	5.11779	3.81175	3.24168	5.30068	2.89194	5.36333
Sac3d1	3.27879	3.87318	3.77844	4.41899	5.39529	4.63486	5.11362	3.99	4.31871	3.02649	5.91675	5.35896
Ank3	5.67826	5.92163	5.55685	5.36678	5.63834	5.76948	4.21354	3.93449	4.31952	5.55678	5.57739	4.01592
Lyz1	1.53516	1.86327	2.08501	2.58192	3.73413	3.45621	1.34371	1.30104	1.53202	5.32335	5.9225	4.90045
Gprc5b	5.45076	4.73697	5.60485	4.22679	4.3088	4.49165	4.88033	5.60441	5.92276	4.75189	5.14611	4.10803
Otud7b	5.44705	4.92611	5.92401	4.58784	4.76769	4.30461	4.82056	4.97232	5.23112	4.97398	4.4603	4.78056
Ift74	2.95696	2.94382	3.43246	2.75185	3.38348	4.12972	2.9487	2.688	5.92503	4.13764	2.91337	5.56194
Dph5	3.48747	3.72704	3.08588	4.37905	4.57907	5.92521	5.04034	4.39991	4.12407	4.15284	3.34596	2.1682
Scn7a	5.25228	5.36403	5.41043	4.20342	3.88826	4.17468	5.7166	5.5827	5.92522	4.99963	3.41102	4.95189
Gm6202	2.56348	0.854137	4.21236	1.67668	3.539	1.6162	2.0942	1.55997	5.30595	2.84692	1.77507	5.92589
5530601H04Rik	4.86347	5.75262	3.24669	4.12211	2.58982	5.14846	4.62111	5.54808	5.82622	5.92894	4.79106	2.54061
8030462N17Rik	4.24841	3.1839	5.93009	2.36748	2.13214	2.34307	2.30652	4.13044	3.43031	3.11669	2.40092	2.4957
G530011O06Rik	1.81739	1.60286	1.95746	2.93673	3.39455	2.49349	4.38858	3.80388	3.73404	4.98638	5.77192	5.93083
Cadm3	5.93104	4.19874	4.16814	2.09419	2.11243	2.69968	2.16715	2.82374	3.1561	3.18532	1.72597	1.27069
9930021J03Rik	3.77796	4.73712	4.67983	4.11262	4.61229	4.21938	4.72625	5.25733	4.70977	5.41238	4.18146	5.93271
Park2	5.93525	1.38657	3.19897	1.36081	0.63117	0.788824	0.446715	1.1837	2.07002	5.82379	0.271033	0.712573
Upp2	4.54556	5.13324	2.72251	3.76729	4.36137	2.96422	3.06432	2.56526	3.54107	3.33264	5.93592	2.95456
Tada1	4.92512	4.22923	4.49391	4.04677	3.84088	3.79168	4.32317	5.93627	3.69532	3.42248	3.66764	2.79122
Cbfa2t2	4.81332	4.8168	2.91833	3.7772	2.98673	4.41016	2.93635	3.17921	3.14432	2.45377	2.27482	5.93649
Gm16728	2.54653	0.0400577	0.184723	4.6336	0.246441	1.62401	3.16165	5.94574	5.12529	4.30093	3.25612	1.7599
Tmem131	5.55944	4.89669	5.40111	5.08825	5.20118	5.52868	5.46354	4.95679	5.29783	5.37934	5.94592	5.8529
Gm3608	5.72048	3.11885	3.66234	3.40137	2.8718	1.31131	5.94779	3.79709	4.03651	3.6302	2.16061	5.07557
Gm4540	1.21371	1.21316	4.27369	3.17533	3.35118	0	5.94913	2.21546	1.88413	3.46597	0	1.87037
Klk1b26	0.347213	0.173528	0.24452	1.58967	1.43804	0.218877	0.638214	0.158448	0	5.94919	3.60639	5.08314
Rg9mtd3	4.86512	5.68907	5.55715	3.97068	5.26689	5.30435	3.27614	5.81391	5.43408	4.07993	5.5663	5.95145
5730455P16Rik	4.78777	4.97275	5.04817	5.95262	5.6374	5.42927	5.57197	5.46826	4.89959	4.2774	3.29675	4.41039
Rad52	3.35479	4.60314	5.78863	4.72809	4.44328	4.75836	3.90452	4.43064	4.90754	5.58183	4.36613	5.95292
Bin1	3.51721	4.88325	4.47411	4.26013	4.67628	4.59839	5.58226	4.43164	5.59123	5.77156	5.95391	3.91429
Man2a2	5.7649	5.95436	5.43005	5.1531	5.63746	5.84484	5.29825	4.82307	4.99668	5.6705	5.28923	5.58946
Srbd1	3.5263	4.89828	5.52367	4.61533	5.95535	4.19825	5.77007	4.37314	3.35569	3.53951	5.06527	5.13747
Zfp513	3.18989	2.95548	3.05009	4.32478	4.65099	4.44353	5.95763	5.05959	3.3528	3.47717	5.91822	3.76646
Neurl3	3.12923	2.93233	3.20229	3.90151	4.00508	3.8836	5.0928	4.55176	4.40233	4.18881	5.95876	5.42505
Slc38a6	2.55117	1.90581	2.53395	1.25766	3.07705	2.18857	2.84729	2.46526	2.62282	3.09293	3.03935	5.95914
Kcnj12	5.62879	5.96047	4.31723	4.37411	5.078	4.14554	3.82438	5.08645	4.32574	3.60718	5.09393	4.5518
Patl1	4.72111	5.09533	4.93618	4.62233	5.3315	4.89324	5.96273	4.89045	5.4405	4.35615	4.45241	4.24026
Trip4	5.53186	4.78755	5.59393	4.68765	4.88111	5.96333	4.66917	5.00327	3.91803	5.08884	4.10371	3.62605
Exd2	4.364	4.36202	4.09772	4.73277	5.321	4.98471	5.11913	5.34465	5.96393	5.14821	4.44235	4.54087
Hsf2	4.65498	4.71793	5.19213	4.85209	5.07871	4.62666	4.71719	4.51594	5.96447	4.01271	4.25243	3.25427
Gm15800	4.73547	2.69441	3.62284	3.54846	3.89999	4.17948	5.36748	3.73019	3.85708	5.96711	4.03825	4.27474
Cdk8	4.29752	4.70717	5.87062	4.03354	4.22492	4.44054	5.96737	5.56233	4.63955	5.20376	5.4653	4.74341
Thg1l	4.69718	4.05628	4.3857	4.95218	5.96878	4.97055	4.54016	4.92466	4.80778	4.39883	4.5442	0.876121
Wif1	2.34401	3.51558	2.85825	5.12835	4.81253	5.08419	5.96922	4.69974	4.10277	1.11532	2.12341	1.52845
Dusp16	5.20219	5.35041	5.65342	5.78388	5.54493	5.05978	5.38079	5.97164	5.5753	4.70702	4.10896	4.37606
2310021P13Rik	5.25488	5.38218	5.70575	4.00917	4.49004	4.87953	5.61318	5.75537	4.95611	5.3037	5.32764	5.97221
Gda	5.0459	4.49723	4.69008	4.37045	4.4075	4.46501	5.56801	5.18242	5.42859	5.9365	5.15136	5.97245
Prdm2	4.3467	4.12828	3.98203	4.01326	3.5863	3.46207	3.62036	3.48532	5.97287	4.41722	4.42065	3.94007
Pde1a	4.82498	5.97399	5.76639	4.75757	4.84478	4.62008	3.62539	4.63146	4.73274	5.03888	3.28628	5.77812
Yipf6	4.10317	4.56365	5.97442	3.5384	3.82586	4.19229	4.89351	5.40278	5.61702	3.13778	3.46613	3.52058
Itch	5.6936	4.9482	5.97223	4.71094	4.45755	5.0273	5.97465	5.67789	5.7381	4.95526	4.82008	4.43238
Nudt18	4.86966	4.03966	4.68918	4.76671	5.97587	5.97246	3.89702	4.26306	4.67972	5.10842	5.41351	4.84974
Zfp703	4.48311	4.19487	3.63489	4.82286	4.38211	4.00546	4.0373	5.97819	4.87101	4.48026	4.23684	4.47277
Slc39a3	3.85745	4.1414	3.77121	3.64285	3.45175	5.04377	4.15703	3.81375	4.2138	2.82194	5.98234	4.29338
Shf	3.59561	2.1928	2.35412	3.60763	2.83628	5.98587	4.76956	2.69063	2.93582	3.5742	3.06164	2.56432
Bcar1	4.4615	5.24537	4.45266	3.72798	5.28678	5.00029	5.06391	5.92119	5.19568	5.979	5.95191	5.98624
E130311K13Rik	4.29145	4.12764	3.82052	5.6137	5.29115	5.6147	4.86188	5.76426	5.31336	5.24116	4.93397	5.98939
Intu	5.99087	5.61455	5.35534	5.57389	5.62665	5.59017	4.88536	5.32074	4.46828	4.96705	4.19864	4.21772
Zdhhc2	3.40409	1.12938	0.908847	0.684192	0.741457	1.44936	5.99128	3.4114	1.47799	0.995516	0.483954	1.8484
Rev1	5.34946	5.34942	5.45165	4.23127	4.22089	4.1919	4.14212	5.00851	4.80148	5.581	5.9913	5.29551
Suz12	5.27879	5.45068	4.9408	5.73487	3.75045	4.90525	5.6489	5.80093	5.99145	4.24003	5.4808	3.84926
Sema6d	5.49646	5.99347	5.64563	4.02228	4.17125	4.46512	5.9926	5.69347	5.69554	4.66404	5.07955	5.39369
Nop2	5.77035	4.61419	5.04576	5.6612	5.66492	6.00194	5.36219	3.73045	4.47888	4.85195	4.595	4.74257
Aaas	4.90539	4.47053	5.13103	5.00132	5.3779	6.00266	4.95031	5.13547	4.36743	4.94409	5.49468	5.33603
Ranbp6	4.14211	5.03812	4.48098	3.98216	4.1338	3.8695	4.95346	5.1241	6.00403	4.44166	3.7321	3.30693
Mbip	3.65269	3.91819	4.70554	4.42851	3.19784	4.82984	6.00443	4.71605	3.87243	4.66425	3.20788	3.15769
Aff1	6.00564	5.40521	5.95848	5.26703	4.87206	5.51608	4.88268	4.47384	4.2554	5.12765	5.45468	4.30707
Dtnb	2.68235	2.67673	2.14486	1.82637	1.87452	1.85933	3.84255	3.42119	1.37546	5.09029	6.00595	3.90992
Jag1	3.02557	5.25474	4.15307	3.73833	3.19806	3.95067	3.13753	4.61046	3.8198	5.35052	6.00831	5.30638
Arhgap24	5.01603	5.1193	5.15561	5.57812	4.9348	4.21568	4.42628	4.62124	4.5857	6.00926	5.94146	5.58252
Trappc9	5.94684	5.75266	5.84338	4.88102	5.59645	5.91723	4.69456	4.55978	4.77317	5.7143	6.01035	5.48308
2700062C07Rik	5.00347	4.58444	5.38332	4.18159	6.01215	5.43208	4.93909	5.20084	5.17818	4.36589	4.42703	5.35454
Pbrm1	5.71895	6.01526	5.23694	4.5452	4.84607	4.00915	5.60619	5.70442	5.18602	4.38623	3.60537	4.34471
Pcdh1	4.93221	4.92447	5.4042	4.75836	4.82681	4.71713	5.0891	5.41262	5.52608	5.14288	4.78095	6.01751
Zfp329	2.65104	2.64885	3.73236	2.63045	2.98068	2.42978	3.31301	6.01891	2.45963	4.2393	5.01076	2.93205
Dgkd	6.01929	5.69879	5.70176	5.1014	5.75456	5.79858	5.22039	4.71995	5.59336	4.84204	5.45953	4.60531
Bex1	5.33031	5.00508	4.57137	4.81941	5.01566	3.53936	6.01989	5.80608	5.99912	2.87171	3.88776	2.97392
Nfkbil1	3.64762	3.72783	4.13745	5.32735	3.70149	4.95256	4.20274	5.29246	4.64614	5.60888	5.95825	6.0208
Ovca2	4.07564	3.00557	4.15849	5.31097	5.36732	4.93316	5.41957	6.02167	4.58701	4.56626	4.0036	4.96327
Hhex	2.60952	1.31067	2.44978	2.27269	3.40162	2.19122	2.13022	3.96759	3.64644	6.00165	6.022	5.0269
Ddx20	4.55254	5.15974	4.64364	4.60896	4.34143	4.51658	6.02505	4.57807	4.57211	4.48761	4.96095	5.71624
Zfp748	6.02624	1.61784	1.77519	1.00657	1.09895	1.13741	2.96049	1.64676	2.63722	5.81432	1.24938	1.10402
Nkain1	4.06223	4.01088	4.77959	6.02669	4.78744	5.6212	4.24941	3.52668	2.46092	3.48958	5.28272	3.96979
Exoc6b	4.7751	5.32096	5.64391	5.03093	5.35093	4.23461	4.90168	4.2617	6.02774	5.79074	5.0714	5.73028
Pnck	3.43322	4.13016	4.94144	6.02871	2.91175	3.98795	3.70245	5.56894	4.33568	2.88422	3.03139	3.94287
Angptl3	3.58464	4.22324	5.37704	2.80621	2.84682	5.05954	3.69512	4.99152	5.89954	4.74472	4.6065	6.03414
Terf2ip	5.96265	4.55559	5.45403	5.82745	5.58247	5.96217	5.96291	4.97288	4.84093	6.03465	4.65084	5.96735
Scube2	3.82575	3.89818	3.52502	6.03767	4.22949	4.7382	4.69068	2.84823	5.48478	3.92776	2.37303	2.87376
2310030G06Rik	4.14308	3.46965	3.23313	2.92952	3.40093	3.38819	2.74429	5.51869	3.8242	5.43602	5.89278	6.03951
Gca	3.20572	3.2782	4.85707	4.19932	2.1878	2.4235	3.7179	6.03965	2.52196	2.44609	1.4364	3.96518
Ift122	4.24689	2.7686	2.66	4.09705	3.29725	4.94944	6.04104	3.74468	4.97898	2.11546	6.0085	4.70949
Zbtb22	5.12257	4.8787	4.08394	4.36188	5.38181	5.30071	5.15203	6.04256	3.86213	5.92167	4.75175	5.06409
Gm10074	1.96056	1.95967	0	3.8231	0	2.47181	4.80499	5.83423	2.26862	1.40812	0	6.04264
Gm7335	3.92116	0	1.38063	5.12932	1.2554	1.719	2.40251	1.24479	0	0.648933	0	6.04266
Gm15683	0	0.769839	1.08479	6.04511	3.5445	1.9422	3.77553	0.703143	4.78249	2.19958	0	2.37378
C330019G07Rik	1.05857	3.06778	1.14811	0.810958	0.984148	1.41089	1.04054	3.82576	0.985984	4.2015	0.908953	6.04583
Crlf3	5.46989	4.82325	5.70149	3.72829	4.49131	4.96778	4.20564	5.46898	5.15633	6.04603	4.90163	4.17644
2510012J08Rik	4.61601	5.76739	4.55107	4.58907	4.54583	5.76152	4.86457	5.35046	4.51444	4.52578	4.21916	6.04642
Tsen54	4.12139	4.1598	6.04672	3.60218	4.32252	3.29249	3.92361	4.35814	4.28757	3.17134	3.76877	4.50293
Twistnb	4.44396	4.6613	4.52054	4.88021	4.19108	4.9111	4.57166	4.75696	6.047	3.86462	3.57107	4.22735
Pigf	2.27486	2.43939	3.80626	5.49503	4.82071	3.73359	6.04729	5.67246	4.8576	4.02318	2.88486	3.83334
Qpct	5.13853	5.40653	5.61857	2.81861	3.74457	4.10313	4.72718	6.04745	5.24798	3.86161	3.74566	3.18837
Gcat	5.29726	5.66593	5.46619	6.04919	5.21766	5.73633	4.94679	5.013	3.84704	4.56639	3.87696	4.60421
Gm9761	4.97176	3.313	2.91775	2.16787	3.81322	3.13412	2.03081	6.0502	2.57268	0.788767	2.29511	2.55389
Gm6286	3.1208	2.91143	2.78386	4.62667	4.02121	3.6723	2.5495	2.84831	3.87572	3.76286	6.05075	4.16803
Grk6	6.01225	5.98169	5.86846	5.77732	5.6371	5.04292	5.78537	4.64091	6.05088	5.87383	5.48169	5.08371
Cog3	3.90915	5.26772	5.24083	4.69694	4.37074	4.7825	4.71932	6.05208	4.76487	4.57558	4.6117	4.9978
Col4a5	4.35705	4.02145	4.64712	4.24574	4.27736	4.17057	5.17097	5.73041	6.05222	4.40805	4.44933	5.66987
5033430I15Rik	3.14311	3.36609	2.68781	2.64313	3.30609	2.83052	6.05248	3.89319	3.13668	3.84675	4.04194	2.07585
BC037034	4.24494	2.32758	0	3.76624	0.349923	0	0.63118	4.32395	1.09779	2.43608	6.05659	0.00189225
Gltpd1	4.64053	3.51512	3.39625	2.65469	2.13858	2.13749	6.05871	2.82362	4.24766	2.61978	3.70137	4.04746
Rgma	5.36303	5.39745	4.93958	4.94709	4.19935	4.07555	5.08658	5.19662	4.44795	6.05969	5.35157	5.44115
Cand1	4.75179	6.05989	4.24813	3.94543	3.83567	5.17798	4.93981	3.95348	5.95536	4.34727	3.34898	3.84168
Cd1d1	6.07094	3.05379	2.83292	3.08072	2.07348	2.11478	3.47353	4.83501	2.91519	2.3567	1.91557	2.36213
Cd83	4.2586	3.47733	3.92841	4.86459	6.07254	5.21789	4.37186	4.37951	4.74878	3.65408	3.07343	2.86537
Ccl2	2.97405	3.43052	4.21631	3.07109	2.63232	1.92433	6.07487	2.51755	5.09735	3.11612	4.34971	4.70129
Ripply3	3.15413	3.24027	2.96167	3.43829	2.49978	2.87201	5.36817	3.75833	5.98448	5.0874	4.61079	6.07578
Gm11633	2.89263	3.3732	2.37661	5.04521	3.54974	6.07822	0.590884	1.32009	2.99369	2.29459	3.33841	2.22885
Nrf1	2.95744	3.53205	3.59136	6.07863	3.35735	5.35458	3.42955	4.93727	5.01964	3.79461	5.40992	3.63929
Zfp1	4.84962	5.01213	3.58933	3.6597	4.83998	5.80564	5.3405	5.17649	5.10502	4.06829	4.78157	6.08111
Pld4	5.37557	5.24208	4.57051	3.85894	4.34417	5.86819	3.93628	3.41041	3.96892	5.24179	6.08276	5.45529
Gm13991	4.18084	4.17894	3.12832	2.05088	2.88594	2.96498	6.08382	4.76973	4.86767	3.23353	5.42813	1.61071
Taf1b	4.93385	6.08446	4.87347	6.03494	5.54353	5.25103	5.41782	5.73116	5.66979	5.24546	3.99322	6.02335
1810008A18Rik	4.40936	4.2615	3.9796	5.69455	4.57491	5.60727	4.8088	4.4198	5.68611	5.6853	6.08687	5.07983
Gm10602	2.95182	3.93538	3.10598	2.45585	3.50378	3.31227	2.78006	2.88441	5.04342	4.41946	6.08692	1.78872
Rqcd1	5.38799	5.68896	4.88917	5.53961	5.27325	5.83877	6.08761	5.19458	5.47795	4.1175	6.01143	4.30437
Katnal1	2.65354	4.41321	3.79369	3.96319	4.1159	3.95674	3.88752	2.71847	4.5192	2.87025	5.77138	6.08882
Wwc2	6.09153	6.03375	5.46572	4.72824	4.74523	4.8347	5.32864	5.141	5.61114	5.83344	4.82789	4.63708
Zfp758	2.65691	2.18725	3.31691	2.56273	2.77622	3.47871	4.18625	4.77688	6.09313	1.99108	0.804779	1.95732
Cpeb4	5.90396	4.46307	5.93314	4.40651	4.6711	4.7281	6.09341	5.20539	5.63656	2.7222	1.30037	3.11433
Tmem110	6.09994	3.41192	5.07488	4.20813	3.59022	2.8309	4.45225	4.22561	4.27878	3.47984	4.48063	2.56636
Tshz2	2.33009	4.51724	4.79988	2.22196	3.39557	4.43333	4.38609	4.17342	3.91709	5.5438	6.10405	4.95084
Cd72	2.34246	3.14324	2.93101	2.91231	2.4736	6.10526	4.73611	2.43409	1.7854	3.87998	4.95157	4.89739
B9d2	3.69751	5.11731	5.00755	3.90661	4.71196	5.0203	5.40228	5.58117	4.19456	5.1441	6.10539	2.849
Fam168a	5.28392	5.69026	6.10637	4.8132	5.19625	5.43433	4.5382	4.41647	4.36712	5.43441	5.30635	4.98738
Lrrc45	4.79658	4.14686	4.46979	3.78963	4.30861	3.73891	4.73186	6.09929	4.05188	6.10744	5.40189	5.1949
Tmem44	3.38923	3.24004	2.90142	4.29399	3.04513	4.73831	4.09416	4.32817	4.20759	5.81622	6.10782	5.64852
Vps33a	5.99172	5.92941	6.10896	5.42019	5.70665	5.59985	4.20081	4.24425	5.27542	4.19959	4.49984	4.63969
Tln2	6.11081	5.98928	5.53313	5.01356	5.38347	4.63722	4.69689	4.67117	4.57903	4.96051	4.79037	5.3682
U2	0	0	0	6.11245	0	5.89123	0	0	0	0	0	0
Nup35	4.57743	4.74886	3.63406	6.1139	4.67384	4.8685	4.79719	5.41327	4.47364	3.71356	3.44613	3.74311
Dapp1	6.11424	5.34694	4.84269	3.81945	5.91004	5.20656	4.25584	4.22454	3.55745	5.96442	5.07983	4.70036
Vps13d	2.47076	3.40585	0.984428	3.29491	6.11537	3.67004	5.02196	3.69452	3.70793	4.86108	4.61846	3.55477
Gm6728	4.15945	2.59848	3.66154	2.72051	5.26382	5.89961	4.3006	3.08446	4.4392	3.21698	6.1204	4.40678
Nnmt	2.7698	3.04045	3.52569	3.07973	6.12237	5.99619	2.4117	3.73852	3.22481	1.05464	0.975393	1.4949
Gm6195	1.47373	1.47306	0.518928	1.9278	2.03457	0	1.80592	1.34505	2.28778	2.80568	6.12286	0
Foxj3	5.0558	5.34735	5.76504	5.37081	5.98067	5.26723	6.12291	5.01281	4.82285	4.7622	4.80524	4.46646
E130309D02Rik	5.04956	4.41421	4.63666	5.97135	6.12373	5.18259	5.31115	5.05422	5.30786	5.05376	4.14672	5.19041
Nfkb2	4.76026	4.73209	5.40626	4.6453	5.34911	6.12394	4.80176	5.43906	4.97844	4.5296	5.08635	4.5281
Adal	5.58864	4.89085	5.54212	4.63434	4.99002	6.12571	5.27623	5.29059	4.79224	4.83031	3.85222	4.17534
Haghl	5.56071	3.80992	4.77705	4.66778	5.73442	4.62207	3.75668	6.12693	5.64893	3.96513	4.17828	4.32982
Fbxo25	4.68029	5.54364	5.66466	5.63209	6.12741	5.65053	5.3434	4.92992	4.47862	4.89684	4.87731	4.65659
Gm7110	3.24599	3.53947	5.19533	3.47409	2.71592	4.83652	0.361605	1.34662	2.74854	4.21343	6.13001	3.18321
Extl2	6.13019	5.12755	4.63789	4.84904	3.75365	4.579	4.61824	5.15334	3.44161	4.43394	3.98304	4.62436
Inca1	3.84909	5.13098	4.48399	5.20039	5.2499	5.87704	3.41229	5.35148	3.35418	4.32716	4.28763	6.13095
Ntng2	3.91615	3.47359	4.22124	4.2684	3.60133	2.10612	3.48955	6.13241	5.80143	5.03989	5.04904	4.62598
Mex3c	3.48961	4.50811	4.03403	4.22028	4.36311	4.31657	5.32506	5.3182	6.13266	4.73192	4.01207	3.19613
2610035D17Rik	6.13359	5.09328	3.98723	4.82429	4.88939	5.35372	5.44271	4.05901	4.24811	5.47924	4.57388	5.67125
Dedd2	5.29881	5.08169	4.63931	5.52641	4.94277	5.95834	2.63237	3.72514	2.55665	6.13449	5.35495	5.62768
Scrn1	6.13847	5.90325	5.81341	3.13922	2.9007	2.73897	4.24086	4.01166	3.56855	3.62532	3.67332	3.23106
Gm15429	2.54116	2.7354	2.20256	3.83553	3.59818	2.95737	1.91628	2.49769	3.64139	6.14035	0.54142	3.31356
C2cd3	3.00098	3.63544	3.81255	2.91557	2.50917	6.14056	4.62685	5.55157	2.70395	4.69039	3.54024	4.18176
Gm10145	3.10467	3.10326	2.49877	0.580179	3.26566	3.35509	1.63049	0.809595	1.37703	0.844378	6.14232	0.683487
Vmac	3.38981	3.93178	4.26946	3.41095	3.11987	3.86192	4.40641	5.71098	4.24924	6.14323	4.33339	4.62106
Zfp420	3.05525	3.84807	3.82565	4.1349	3.48689	3.09334	4.37914	4.79918	6.14474	3.35918	4.3719	4.49027
Tmem82	4.55776	3.55043	4.85595	4.79209	5.47262	4.85743	4.99001	4.38234	5.68135	6.14528	5.2059	5.97939
Nsf	6.14868	4.63913	5.23954	5.91627	4.66033	4.48855	4.89387	3.75609	3.24566	3.85528	4.56205	4.64513
C80913	4.40837	4.51385	4.49275	4.54768	3.46358	3.38899	5.44596	6.14967	5.67506	3.58222	2.92847	3.7005
Gon4l	4.53134	4.90002	4.57993	5.19677	4.2909	6.02373	5.28746	4.54322	5.69246	5.55667	6.15239	5.93587
Brpf3	4.18227	3.6843	2.78078	6.15266	4.89345	3.48687	3.67978	2.26163	2.92764	3.59168	3.27059	3.66026
Tjap1	5.39653	4.4897	5.0782	5.1682	6.15743	5.34642	5.93741	4.95212	4.90661	4.64012	5.10677	6.08846
Htra4	6.15764	4.94014	6.15369	1.97603	2.79684	1.71399	3.67524	2.25277	1.77522	3.97622	2.99019	3.69747
Hist2h2aa1	0.252004	2.69602	2.02313	4.58883	2.87893	1.07581	2.84398	3.4243	6.16296	2.01337	3.40555	3.02277
Gpr124	5.82338	4.92017	6.05097	3.30576	3.82256	3.32465	4.25467	4.77339	4.91234	5.39683	6.14746	6.1633
Slc37a4	5.1992	5.46933	5.1422	5.42471	5.94314	6.16345	5.76435	4.46183	5.57215	6.07219	5.48596	5.63868
Pik3c3	5.74429	4.87532	5.74157	5.90274	5.64158	5.23771	5.33591	4.62552	5.28423	4.96661	4.28396	6.16413
Dusp19	3.73695	4.45024	3.72315	5.11716	5.96722	3.96995	4.61851	2.82221	6.16659	4.23318	4.03368	3.74613
Rin3	4.74072	4.35451	4.71915	4.56956	4.93691	4.92067	3.09141	3.57827	3.45389	4.78683	5.03571	6.1686
Smurf1	4.89965	4.92935	4.62229	4.87945	6.16952	4.54184	5.04545	4.90183	4.9686	5.1551	4.64079	4.84529
Casp8	4.15259	3.66715	4.25279	4.96064	5.34043	5.58258	5.16692	5.04989	4.98681	4.51613	5.7706	6.17172
Gm13456	4.50569	5.00406	4.01923	3.53637	4.05476	3.91333	3.80356	4.02089	2.95324	3.62178	4.85325	6.17194
Gpc4	5.51422	5.79681	4.88762	5.28554	5.8189	6.17303	6.05813	5.4666	4.72283	4.97747	5.00328	5.49414
Mid1	2.10766	2.35749	2.15639	6.13708	5.61694	3.67246	6.17349	4.42348	3.44779	4.38187	4.04916	3.60713
Gm12435	5.43728	5.00575	4.5345	3.18194	4.87262	5.59235	3.15609	3.39541	3.7761	3.81369	5.74662	6.17403
Meis3	6.07103	4.38726	2.35718	4.0753	4.60888	4.93118	4.59919	2.77432	6.17524	5.16714	5.89967	5.81662
Cherp	4.96711	5.46361	5.14526	5.45246	5.00063	5.15183	5.51553	5.61196	6.11619	6.17528	6.12874	5.46851
Ttc5	5.46986	5.18337	5.50297	4.27453	4.83817	4.74677	5.91936	5.70545	6.17549	5.54485	4.32867	5.47356
Cops7b	3.07039	3.8985	3.51438	2.91039	3.47855	5.02988	4.13026	4.87343	6.17654	4.33162	5.51521	3.41364
1110002E22Rik	5.15875	5.14812	5.64825	5.30105	5.46579	5.26649	5.81036	5.83621	6.17772	4.84444	4.7757	5.16377
Pias2	5.99157	4.55076	5.54488	4.27359	4.60159	5.15456	5.98304	5.76724	6.17814	4.89196	4.61363	5.12441
Gm11663	2.51949	0	1.7749	4.9438	2.31922	0	6.18139	3.44925	5.86934	3.59745	5.23383	0
Gm10311	3.15289	1.26058	2.66446	3.29946	4.06256	1.59002	6.1817	1.72656	4.89446	0.600244	0.87328	0
Ids	4.92754	5.65975	4.95805	4.22786	4.49659	4.67501	5.83336	5.94492	6.18415	3.4343	3.81675	3.16601
1110054O05Rik	6.18552	5.86033	4.93741	5.43457	4.17461	5.66346	4.96164	5.48811	5.63676	4.88474	5.67536	4.09004
Nfil3	2.74469	3.38146	3.10165	5.76128	4.17106	5.23087	2.97227	3.67017	1.88268	5.04305	6.18783	5.11495
Cacna1g	2.69777	2.51901	5.42791	1.38888	2.83678	2.66891	6.18788	4.39318	1.44375	4.00153	5.17898	3.6401
Sertad2	4.32004	5.19749	4.68003	5.12999	4.62071	4.97195	4.91831	5.33889	6.18931	4.84399	4.33817	4.72671
Arhgap27	3.89131	4.24956	4.99815	6.13354	6.19005	5.37296	4.52722	5.00946	4.72935	4.83691	5.11322	4.25403
BC030336	4.01391	4.13747	4.08111	4.33178	4.27152	4.20664	5.34905	5.56385	6.19216	3.84471	3.71747	3.63403
Clec1b	4.74659	4.88912	6.19297	5.07936	3.98621	3.18361	1.57189	1.40043	0.805356	3.78304	3.28482	3.83064
Gm12224	2.55506	3.51167	3.67342	5.29699	5.49577	4.70195	4.69648	3.78945	2.52298	6.19321	4.27833	3.93744
Gm6396	0.542764	3.79763	1.52894	0	2.49772	2.0529	0	1.48612	0.842574	6.19987	4.51001	2.50926
Tmem18	4.91057	4.35824	6.20088	4.59614	5.02602	4.69666	5.4468	4.13405	6.04582	4.75492	4.51436	5.15407
Kalrn	3.95298	3.13122	3.57596	4.45733	4.29602	4.22953	4.78839	5.47411	6.20321	4.54647	6.17181	3.64353
Casc4	4.52999	4.90451	6.20566	4.43355	2.85005	2.76224	4.76491	3.74823	4.47724	2.76937	2.52724	2.47129
Klhdc10	5.72008	6.20572	5.78142	5.91906	5.53379	5.36167	5.49847	5.79258	5.72073	4.89101	4.51218	4.57796
Heca	4.56899	4.9752	6.00944	4.08704	5.13062	5.12509	6.05171	5.54984	6.20619	4.31723	4.0943	4.65948
Ms4a6d	5.83611	3.82868	4.45139	4.76008	4.95195	3.50122	2.46449	2.70937	3.47856	5.19608	6.20778	5.51507
Arl13b	3.67596	4.31793	4.18464	5.55654	6.20814	5.79287	4.88026	3.40709	4.08744	4.24683	3.03062	2.98262
Zmym4	3.66004	3.05565	4.72575	6.20875	3.74327	3.27746	3.97992	4.52563	3.74491	4.20371	5.01044	3.17272
Cno	4.43017	5.69335	4.60555	6.2091	5.82486	5.05348	5.04099	4.81351	4.42112	5.52235	5.11275	4.71392
Zfp950	3.83051	3.28621	3.23157	2.2874	3.50691	3.2457	6.21076	4.90301	4.74313	3.94275	3.17889	4.10636
Kdm4a	5.56829	5.38325	6.01402	4.47247	5.51892	5.60562	4.76806	5.05027	6.21128	5.21868	4.65617	5.39731
Spry2	4.63721	4.69691	4.74614	4.93367	5.12154	4.83306	6.21282	5.41736	4.31921	4.00216	5.82264	4.85935
Loxl2	5.46834	5.16768	4.38103	5.75683	4.57972	4.83643	5.73481	6.21285	5.50249	5.44039	5.81959	4.73735
Swap70	4.31586	4.64808	4.73031	4.61192	3.97219	4.29173	5.02796	6.21366	5.42592	4.28184	5.21934	4.16852
Tti1	5.61945	4.93012	5.62238	5.55482	5.62302	6.21374	6.13829	4.76996	4.61533	5.89915	5.79149	5.23614
Scx	4.23949	4.11294	3.51248	4.56707	4.59048	2.98692	3.20874	3.75552	4.45205	4.27295	6.2166	5.7646
Cpsf4	4.27956	4.07528	3.81719	5.38814	6.21673	5.2762	4.25361	5.13562	5.81462	5.68946	4.76586	5.24182
Ccdc6	4.16581	4.20776	4.61675	5.37132	4.66145	4.92295	4.32565	5.24286	4.66298	5.31751	4.73681	6.21695
2210012G02Rik	6.21814	5.70125	4.76651	4.99756	5.25022	5.03372	3.28474	3.71271	5.43224	3.54964	5.17719	3.99963
Ddx51	1.3047	4.66162	5.77589	6.21988	3.43439	4.62512	4.57261	4.096	2.56907	3.41644	5.75781	3.83954
Ercc3	5.28059	6.22213	5.98689	4.16774	4.94697	4.86121	5.1979	5.5873	4.39902	5.86519	5.85447	5.44073
Shisa4	5.13249	4.72984	4.1779	2.59571	4.25241	3.53998	6.22305	3.54454	2.70595	2.85697	2.71709	3.13411
Ahcy	5.3211	6.22499	4.79797	5.07408	4.577	4.95314	4.87515	5.12724	5.09517	5.44384	4.61432	4.21788
Dot1l	3.39933	3.85471	4.11811	4.3576	4.17002	3.99462	6.22531	4.8973	4.76447	4.82311	5.26429	4.72977
A430104N18Rik	4.6712	6.22545	0	4.07363	0	5.8893	3.81608	4.26334	4.83431	4.4465	2.15637	0
Zfp180	4.89833	4.80651	5.23172	5.76141	5.26393	5.65702	4.95159	5.0858	5.44113	6.22799	5.83075	5.19381
Ctns	5.87307	4.07865	5.10123	4.30879	4.66054	4.70803	4.652	4.21779	5.1543	5.49806	4.35744	6.22898
Ppard	5.67488	5.55067	6.23124	5.63282	6.06523	5.40823	5.57348	4.87993	4.85351	5.28461	5.74007	6.01014
Recql5	2.46348	3.50262	2.46491	5.14503	3.20108	3.05257	2.42585	5.73103	4.74338	3.43026	5.13413	6.23203
Cnpy4	4.93048	4.71704	4.46429	5.80466	5.12132	5.06176	5.77343	5.55873	5.81755	6.23279	5.75518	5.64427
Rbm15b	2.86198	2.34758	2.72375	2.60115	4.12273	4.2341	2.70006	4.05573	4.90288	5.03928	5.9494	6.23351
Dtwd1	4.55389	5.39431	4.74795	3.54585	3.96508	4.51116	4.90306	6.23441	5.0496	4.74775	5.25563	5.98026
Ercc5	5.10421	5.21318	4.45061	5.01099	6.11662	4.07948	5.19511	4.87853	4.74436	5.62827	6.24422	5.62797
2510046G10Rik	3.18308	1.40648	2.242	6.24573	1.74354	0	2.01813	4.35772	3.10212	0.906338	1.32787	2.45292
Gm12191	3.18308	0.795409	1.68123	6.24575	2.92962	3.0099	0.975143	2.17889	3.706	3.02999	2.20415	1.22633
Rab31	5.97337	6.14836	6.03456	4.97667	5.69406	5.83223	5.05414	5.22464	5.90596	4.53528	6.05662	6.24637
Gramd4	5.00374	4.98042	6.05456	4.47516	4.98152	5.05393	6.00048	6.23547	6.24753	6.12379	5.83524	5.97313
Spata24	5.80273	4.65916	5.22153	4.24307	2.57004	2.9441	6.25051	6.12247	3.96672	4.85728	5.80325	3.94811
Fat1	6.10613	6.25195	4.42216	4.72171	3.89652	4.77082	4.72314	5.69405	6.06664	5.39774	4.95587	4.74331
Hira	5.2866	5.3188	5.88369	5.03671	4.55683	5.46004	4.31566	4.69757	5.14886	4.47495	6.2525	4.31005
Nip7	5.39062	5.05913	5.73789	5.86731	5.41585	6.07001	6.25272	6.0842	4.40775	4.46542	5.58483	5.58038
Ctnnbl1	5.09334	4.31179	6.25488	4.55508	5.59785	4.91443	4.77658	5.02809	4.17841	4.85083	5.11034	4.8058
Mcpt4	3.54746	3.69359	2.91463	5.41388	6.25787	5.59065	2.35466	3.50752	2.98295	1.54771	0.614105	0.455563
Prickle1	4.78414	5.18595	4.9626	4.23522	4.25884	3.78654	6.26085	4.70606	4.93299	4.16523	4.07012	4.2777
Snx19	6.01164	5.25094	6.26236	5.5609	5.69773	5.11224	5.74403	5.57157	6.15848	6.05874	5.52472	5.77506
Zfp148	4.52739	5.01229	6.26335	3.63323	4.67722	4.2277	4.54223	4.99157	4.0582	4.44215	4.1216	4.26131
Papss2	5.18803	4.64339	5.87442	4.83484	5.24305	5.00187	5.56795	5.26115	6.26405	4.64797	5.2595	5.12095
Stx17	6.26502	5.64441	5.42833	4.64094	5.0728	4.59385	4.30374	3.816	4.75282	4.83832	5.24279	4.33769
Epc2	4.81671	6.21289	4.56232	3.99728	3.83731	4.70149	6.26511	4.34887	5.34671	3.57434	3.37197	3.3522
2900026A02Rik	5.94928	5.74153	6.19788	4.80357	6.26856	5.56084	6.03334	6.19749	5.35023	5.6631	5.19916	5.37438
Cd300ld	5.43246	5.09657	4.86607	5.17385	5.26303	4.68621	3.32848	3.91431	3.77275	5.2165	6.26946	6.02169
2400009B08Rik	0.7104	2.13023	2.50145	0.929282	3.26916	6.26955	3.48211	1.29674	5.51404	1.35245	0.983826	0
Irf2bp1	4.57265	5.59663	5.68469	5.31014	6.26986	5.17679	4.63134	4.93993	4.63574	5.28541	4.91101	4.81759
Zfp938	3.91808	4.86253	4.73512	5.16166	5.51935	3.97126	6.27665	5.1182	4.70172	4.2287	2.37495	5.13411
Fndc3b	5.26787	6.27674	6.16667	4.27248	4.43499	4.0905	5.87815	6.01784	5.90312	4.63257	3.5994	4.27404
Rpap2	4.68557	4.54703	4.69012	5.29635	5.03093	5.24524	4.39173	4.15685	4.90056	6.27746	3.54273	4.3071
Gm9770	4.75897	6.27899	4.96014	4.7312	2.27761	4.79997	3.96553	4.34344	4.13712	3.62404	3.16351	3.22685
Dusp18	6.28004	6.14588	5.68096	4.09031	3.7727	3.27971	5.53825	5.32401	5.58833	5.97795	5.34931	5.26406
Cnksr3	4.11271	4.29445	3.9159	6.28091	5.10401	4.93166	4.60794	3.88699	3.61184	3.81687	3.771	2.97543
Osbpl6	3.10873	4.36496	6.28375	5.37149	3.41221	3.18643	2.95106	2.73415	1.38374	3.33669	1.36201	2.53215
Naprt1	3.58668	4.68814	4.1774	4.96245	6.28474	4.60893	3.29635	4.5955	4.28297	5.58081	6.11342	5.63349
4632419I22Rik	5.42873	6.28484	5.26315	5.02829	5.14876	5.28488	4.85564	4.85613	5.20927	4.67268	4.81218	4.59675
Dlg4	5.22689	3.70368	4.95204	1.72773	2.39714	5.36203	3.87347	2.33508	6.28507	2.77862	3.51069	6.22865
Sema3f	4.17384	4.26631	3.67382	4.29488	4.16468	4.47552	3.30698	4.06203	4.02085	6.28539	5.40583	4.16014
A630007B06Rik	5.04695	6.28746	4.54985	4.13339	3.82958	3.29463	3.6556	4.48514	4.05213	4.32855	4.02199	3.68921
Spred1	4.24439	4.06237	4.93036	4.11325	4.87164	4.24807	6.29093	6.13577	6.17543	3.10381	2.94447	3.73317
Rnf144b	5.95707	5.57887	6.29278	5.93213	4.8406	4.97316	5.06384	5.24099	5.49855	4.92977	3.64181	4.34189
Nup43	4.08601	5.20183	4.50578	3.0916	3.26281	6.29717	5.63641	3.7181	3.39271	1.70272	1.48775	3.64212
Bysl	6.2386	4.47245	4.68283	5.36511	5.837	6.29231	5.95691	5.59846	6.29751	5.13152	4.92393	5.18463
Thnsl2	4.49736	2.91649	3.61537	3.02828	3.19482	3.17525	6.3012	4.06416	3.92923	3.11716	3.51493	3.67763
Sh2d4a	5.18226	4.85617	3.45403	5.75002	6.30269	5.89193	4.08238	3.96963	4.66887	3.5676	4.2933	4.20694
Hist2h2aa2	0.356833	0.835404	1.40416	1.8519	2.06663	0.921515	0.413218	0.582681	0.348798	0.350324	6.30276	2.25685
Ankrd54	3.53941	5.40227	6.30303	3.19321	4.45262	3.907	4.44995	4.96907	4.95467	3.31773	6.22643	4.17639
Erlin2	5.35753	6.30571	5.80457	5.26655	5.16433	5.19585	5.74935	6.13387	5.61021	4.8584	4.47809	4.20135
Whsc1l1	5.36725	5.47663	4.82279	5.3062	5.25455	4.70087	6.30593	5.72048	6.01264	4.46775	4.57438	4.24192
Mettl2	4.72823	5.14213	6.06975	5.88306	5.59272	6.30773	4.5085	5.43989	4.92291	3.44651	3.96451	4.2122
Lmo1	1.74231	2.14341	1.69892	2.80509	2.09698	2.19665	3.12044	1.46786	1.66444	2.80669	6.31069	4.13072
Gm12002	5.55925	4.72681	4.93933	6.01441	4.98928	5.77635	4.83203	5.07384	6.31363	4.47645	3.62573	4.98076
Zw10	6.12476	5.06495	4.46844	5.64866	4.1771	5.1109	5.23752	5.26825	5.26698	5.83014	5.85816	6.31495
Impa2	4.9479	5.18496	4.21512	4.28014	6.31671	5.43323	2.34704	3.71467	3.8405	5.46955	4.1998	3.81245
Vps26b	5.83427	5.57044	5.85988	5.72309	5.89013	6.2345	6.31982	6.22692	6.21042	5.48042	5.78605	5.94178
Zfp688	2.53508	4.41482	5.54501	2.24488	6.32272	2.25779	5.05633	6.1702	2.22087	2.59194	1.64604	2.72761
Agxt2l2	4.93128	4.62856	5.45913	6.32792	4.86522	4.44388	5.8051	4.25145	4.57845	4.38386	5.92329	5.78369
Gm5510	1.23198	2.46289	0.867615	2.1488	3.77963	3.10653	3.52262	5.62211	5.73754	1.95455	1.70619	6.32853
2310046O06Rik	6.01946	5.51782	6.02191	5.97373	6.33027	6.28613	5.75019	6.18771	5.99288	6.13796	5.66052	4.99004
2610301B20Rik	3.83215	3.95201	4.06953	3.50106	4.16181	4.06458	6.33361	5.38512	6.04346	4.92164	3.62233	3.74951
Smpd4	4.86658	4.71674	4.91891	5.08728	5.46758	4.33084	3.97386	5.82145	4.93191	6.33399	4.97975	5.9018
Ado	4.22592	3.94972	4.07757	4.3793	4.59658	4.60137	5.38022	6.33639	4.77106	4.101	3.64827	4.56706
Traf3ip2	2.6481	2.91747	2.32428	4.58177	3.91104	2.80158	5.55297	4.88745	4.44179	3.81847	4.2673	6.33706
Rnf38	6.33921	4.61427	6.17398	3.98088	4.33712	4.40233	4.68547	5.98565	5.14115	4.92422	6.16445	3.91578
Atp2b4	5.23506	5.2456	5.23128	3.22752	3.57439	3.62202	5.78987	5.60472	5.35416	5.68537	6.34188	5.72556
Cml1	1.44437	0.965761	2.68559	2.45732	5.40991	6.34201	2.49606	4.40715	1.79422	1.92535	1.47695	2.12816
Zfp944	2.84743	3.12001	3.29958	2.65406	3.52065	3.06984	4.85079	6.34697	4.63562	4.47128	1.74073	3.41126
Mecom	4.10246	3.04614	3.5821	3.2462	3.63866	3.29772	6.34774	5.68332	4.44492	3.60762	4.55251	3.74212
Foxk2	5.01547	5.1343	5.5255	5.52038	5.32255	5.73431	6.34784	4.5524	5.37271	6.26442	5.01395	4.81681
Lrig1	5.26986	5.70849	5.90346	6.34851	5.52702	5.50069	5.55063	5.50323	5.97391	5.87967	5.80461	5.51477
Pdgfrl	6.14204	4.40989	4.91325	5.54492	3.42362	3.49011	5.19433	5.44784	5.90886	3.15734	6.34959	6.26563
Lipo1	4.15965	4.54965	5.75701	4.00458	3.75545	4.35389	6.35073	5.87371	5.88125	2.38958	3.15216	3.26642
H2-DMb1	5.69001	5.4551	6.35127	3.31416	2.95968	5.08644	3.20001	3.89904	5.90031	5.42126	5.58621	4.75441
Rfesd	5.35174	5.60954	5.65404	5.57309	5.58937	5.89391	4.98944	5.38467	5.97434	5.95213	4.88213	6.3523
Tagap1	4.21187	4.58777	4.18303	3.81433	4.87045	4.83363	6.3523	4.97762	4.52658	4.47187	4.11299	4.90959
1200014J11Rik	5.10576	5.59587	6.35312	4.66936	5.15299	4.31025	4.35555	5.2938	5.07642	4.42032	4.50926	4.20227
Mpeg1	4.14023	3.82868	4.38347	4.71587	4.56229	4.82927	3.96903	3.26461	3.84757	5.81777	6.35785	6.25004
Chm	5.99474	3.91412	6.35927	3.31045	2.96484	2.90223	4.5148	5.29851	5.28258	2.71987	3.83336	2.84128
Polr2a	5.37665	5.46319	5.55428	5.14686	4.83382	4.89325	4.88689	4.35473	4.31148	5.35528	6.36122	5.71281
Hps3	6.00461	4.9754	4.35064	3.43374	4.13081	3.17105	5.6313	6.36256	3.81075	4.60871	4.44013	4.50238
Tinf2	5.70744	5.71283	5.75853	5.22383	5.57052	6.12435	5.9981	5.55822	5.1998	6.04881	6.36261	5.73818
Ugcg	4.46073	4.64194	5.12858	4.99583	4.55545	5.33571	6.06523	6.01596	6.36294	4.88373	4.10431	4.14332
Gm20490	3.92904	3.93856	1.9763	5.40489	2.93629	0	0	0	0	3.93177	0	6.36447
Casd1	6.36792	5.59631	5.80605	4.70823	4.38856	5.04203	6.2577	6.34536	6.0172	4.42175	3.79169	3.5081
Ankrd33b	4.44765	5.13339	4.64203	4.57976	5.19761	6.36886	5.83624	4.83185	4.68824	4.98526	4.42151	4.48683
Gatad2a	4.91787	5.34608	5.17826	5.87036	5.26805	5.63141	6.36893	5.66321	5.80502	5.60055	6.28961	5.81614
2610101N10Rik	5.35529	5.16646	5.15238	4.77129	4.67998	4.94756	5.96373	5.62004	6.36992	4.44433	4.8623	5.02106
Rhod	3.04324	2.86573	3.23527	6.37059	4.9294	2.72611	2.624	2.75533	2.46283	2.81481	3.74183	2.3567
Eya3	5.25013	6.37251	5.67347	5.64575	5.27606	4.54332	4.61886	5.12903	4.85768	5.03563	4.85639	5.41098
Fam111a	4.38994	4.02414	4.03898	4.5212	4.19052	5.09033	5.81783	5.11926	6.37409	5.14636	4.72972	5.09218
G6pdx	4.37156	4.79704	4.51754	4.00577	5.58537	4.49309	4.71643	4.94395	3.39315	6.37416	4.47479	5.18789
Btbd10	4.59737	3.48462	4.13644	3.85206	4.18831	4.44349	4.89383	5.19978	6.37543	4.28976	3.43032	4.069
Enpp6	4.09505	3.27589	4.28274	1.75647	2.3321	1.89816	3.49037	3.40555	3.49748	4.28502	6.37817	5.04525
Cdk10	4.68683	4.44242	4.89382	4.12229	4.09045	4.58428	4.3568	5.30993	5.14297	5.76865	6.37863	5.85249
Hbegf	5.57701	5.19928	5.62695	6.38343	5.52776	5.88197	5.38842	5.87314	4.74504	3.67528	4.45589	3.884
Gm10480	6.14705	4.09618	4.68973	5.36068	5.8933	4.52084	2.51088	4.4415	5.56648	3.6571	6.38474	3.94701
AU019823	4.84975	4.92768	5.82529	6.38576	4.50796	4.09295	3.96464	5.00129	5.03808	3.7663	4.44378	4.5557
Pacs1	5.11133	5.97092	5.63288	5.68763	5.49822	4.97972	5.61257	4.4529	5.25431	6.03426	6.3892	5.72847
Gm17538	2.76819	2.76693	5.19856	2.41407	1.69851	2.3267	2.26143	1.68432	5.72969	0.878343	6.3894	2.84392
Trib1	6.2716	5.97613	5.64727	6.0963	4.56704	6.38943	4.59387	5.16524	4.89766	4.4893	4.94462	4.47419
Extl3	6.38944	6.22536	6.2598	5.9324	5.56529	5.46358	5.90311	6.18107	5.56955	6.27395	6.14103	6.05691
Fam63b	6.14562	5.87488	6.10509	5.35061	5.68228	5.32594	6.35417	6.39003	5.02058	4.62656	4.78445	4.66574
Zfp426	5.62185	6.39387	5.09114	3.9644	3.65321	4.3414	5.40396	4.65184	3.98222	4.62031	5.68053	5.83749
Prss23	5.42791	5.11762	5.99135	5.79103	5.94784	5.77558	5.66075	6.07827	6.39431	4.65379	4.37162	4.38993
Fam48a	4.67407	4.22303	5.53506	5.10468	4.32742	5.65089	6.39743	5.28012	6.19534	6.09481	6.12554	5.42613
Ptpn14	5.8574	6.39888	5.86027	4.77586	4.41366	4.42469	4.56579	4.73836	4.54779	4.48721	4.67657	4.60244
Tbcd	6.39911	4.19242	3.89283	5.31708	4.6198	5.89469	5.35828	5.47813	5.03435	5.8013	4.68951	6.02271
Yipf2	4.16377	4.46271	4.58127	4.0353	5.11755	3.85601	5.11738	5.92314	4.9406	6.40422	5.11691	5.78721
Zfp385a	5.74025	6.40612	6.00486	4.8844	4.56505	3.37262	5.25851	4.93384	4.23921	4.88056	6.09726	6.01178
Fam171a1	5.20248	4.45134	4.79788	5.11833	5.02385	3.84929	6.21136	4.99915	5.29182	6.34868	5.2956	6.40861
Bbs9	5.69415	4.45762	4.33224	3.54217	3.12858	3.16056	6.41056	4.72732	3.90093	3.55084	4.16608	3.75677
Foxj2	4.49022	5.28965	5.32408	5.24439	6.00925	6.0655	6.03573	5.70815	5.29799	6.41134	5.17148	5.78987
Vegfc	4.16066	4.2974	4.63931	5.17048	4.85052	3.75937	6.28815	6.01251	4.62889	6.13881	4.89775	6.41173
Agpat9	6.23917	5.2497	6.41195	4.98119	5.46655	5.33083	5.57451	4.45929	4.90598	5.93752	3.36014	4.01573
Msl2	5.56539	5.66176	5.71355	5.88883	5.34988	5.17674	6.0621	6.16306	6.41249	4.47359	4.59022	5.10777
Tle3	4.2186	5.49987	3.92539	3.80463	5.36863	4.52688	3.48595	3.10074	3.64178	3.82168	6.41582	4.73004
Epn3	4.91835	2.96241	3.44519	3.17213	4.18725	4.23535	3.28973	4.13842	5.27528	6.41601	5.99713	4.67714
Gm14388	3.39304	3.39152	2.38953	2.21924	1.95178	6.41676	2.07893	2.32258	3.29204	3.22983	1.76212	3.26802
Rasl2-9-ps	5.79468	4.05444	4.59093	5.30606	4.13328	3.65288	3.01785	3.7021	3.14843	6.34333	6.42	4.68815
Tubgcp2	6.42024	5.81193	5.57352	4.91227	5.16691	6.15992	4.94805	4.42239	4.63856	5.07362	4.97691	4.48023
Atp6v1a	6.32265	6.42165	5.78298	5.81396	5.39028	4.96956	5.52569	6.12168	6.0056	4.78181	4.61653	4.53803
Usp1	5.42037	6.42344	4.85616	4.35073	4.60655	3.88429	5.98348	5.91135	5.59794	4.96867	3.53941	4.31615
Zhx2	6.42355	1.07342	6.1497	5.25942	5.19076	4.22124	5.56918	0.18601	5.15762	5.50232	5.25881	4.81555
Pla2g4a	4.60569	3.72673	4.57179	2.63944	2.77782	4.45364	3.22387	6.4237	3.63766	4.99873	2.79434	2.83903
Phtf1	4.58419	3.84046	3.5547	3.02651	5.17234	3.40888	6.4244	3.43114	4.10179	5.21806	5.89813	4.86541
Sardh	4.70515	5.0406	4.6073	2.50829	3.53162	5.97319	3.17903	4.17205	4.38353	3.84063	2.07894	6.42525
Dbn1	5.33209	6.42615	4.13162	4.35115	4.37186	3.78442	6.28428	3.41823	5.62443	5.15587	5.15048	6.01836
Lsm3	6.42682	4.2394	3.2542	5.54942	3.02633	4.11456	3.97773	3.36671	3.04456	4.41149	3.7228	4.70407
Cd48	2.2648	4.52754	3.86147	3.89817	3.40101	4.65878	3.50563	3.59013	2.2608	3.74437	4.78728	6.42927
Tmem173	4.35234	4.50251	4.12225	4.02678	4.83493	4.54087	4.9653	5.13924	3.49638	6.43126	5.82354	3.3534
Adar	6.43554	4.40748	4.63784	4.85156	4.07361	3.70023	4.19481	6.39102	4.4358	5.12463	5.65773	5.51263
Cog2	5.24084	5.71665	5.27751	6.43568	5.38206	5.06671	4.43227	4.38937	5.43369	5.7663	6.05845	5.96242
Atp2a3	6.43771	5.70601	4.92328	4.02262	4.40226	4.6121	3.5832	3.88542	2.95648	4.68529	5.65059	3.96273
Cnot4	5.76656	5.72492	6.27097	5.23725	6.44005	5.75107	5.82584	5.61759	5.02555	5.8871	5.39382	5.89521
Atoh8	4.27181	4.91846	3.7319	4.38552	5.32515	5.11307	4.24077	3.80011	4.44895	5.55902	6.44019	6.2497
Mlh1	3.75292	6.44126	3.15996	3.91962	4.38478	2.33338	4.51349	4.15271	3.89105	3.75406	4.21891	4.78054
Ganc	3.93169	4.23864	4.66494	6.31962	3.58616	5.59082	6.44381	5.21784	5.04871	4.98505	5.8088	4.29726
Klhl6	4.90401	5.48789	5.36809	4.74147	5.4452	4.63713	5.09497	5.33985	3.80638	6.44408	6.44056	5.50369
Sipa1l2	5.62736	5.54867	5.84103	5.99267	6.29127	5.66931	6.44423	5.78485	6.17148	5.60005	5.40304	5.5789
Dcaf5	5.98393	5.62192	5.65852	6.44467	6.44156	6.2914	5.72627	5.21056	5.31755	6.40055	6.0323	6.28884
Sec23ip	5.18712	5.3443	5.30148	5.18469	5.23925	5.86902	5.89997	6.14233	4.62495	6.35558	6.44682	5.86193
Tmem101	5.43152	6.44701	4.36298	4.32963	5.31146	6.3129	6.23982	6.08631	4.47937	5.53136	5.64155	4.70822
Epb4.1l1	5.80861	4.45958	4.9794	6.44961	3.74943	2.31098	3.6326	5.12466	3.88814	3.10293	4.18251	5.29411
Rpe	4.28786	5.03255	4.67521	4.0407	5.08749	5.73902	5.87516	5.14918	6.45128	3.41181	3.04507	4.01551
Gtpbp8	5.13095	5.37278	5.13186	4.62263	5.81467	6.45362	5.66533	5.8416	5.11291	3.98139	3.4946	5.39162
Reg3g	0	0	0	6.17447	5.27673	6.45385	0	0	0	0	0.283569	0
Gm11398	1.71845	1.59497	3.93925	6.3001	2.14646	3.64686	2.40662	5.78752	3.63553	5.27784	6.45447	5.96493
Gbp5	4.88374	4.91471	4.77509	3.59356	3.62218	2.7559	4.01688	3.71731	3.17956	6.45533	5.81619	6.24156
Plcb3	5.4028	5.86241	4.98496	4.83762	5.02576	5.82817	5.94793	4.74646	5.29244	5.00539	5.52168	6.45592
Chd1l	4.31467	4.47858	4.58704	6.45811	4.4293	4.91674	3.5587	4.27871	4.31505	4.42305	3.8495	3.58026
Zfp738	3.93292	1.92666	1.64324	0.0315421	2.95594	5.88526	4.5028	1.65508	0	3.95848	6.45898	0
Hcls1	4.74947	6.45907	4.94339	5.96096	5.49454	5.85708	4.01118	4.21879	5.68527	5.62071	6.22196	5.43988
Siah2	5.14754	6.01145	5.39646	5.51625	4.509	5.16132	6.46071	5.54721	5.873	5.25487	5.49675	4.77264
Scaf11	6.4528	5.98586	6.46227	5.95119	5.69685	6.22354	6.20068	6.00235	5.47703	6.31915	5.8076	5.65162
Tlcd1	3.98835	4.11823	5.01861	3.84539	4.07357	5.35816	4.89209	4.50265	3.57692	3.65393	4.08802	6.4638
Gm9574	0	0.242156	6.46403	0	0	0	0	0	0	0	0	0
Gipc2	3.2224	1.49172	2.44917	3.31233	6.4671	2.4245	3.37343	3.0701	2.90414	5.20917	6.07314	3.45787
Cdc40	4.55361	6.08923	6.46767	4.66871	4.73178	4.42228	4.89247	3.53822	3.75093	3.7473	4.07578	4.01413
Mrc2	5.47936	6.47403	5.46466	4.12421	5.48225	4.172	5.59119	4.87536	6.00137	5.21067	6.23312	5.1315
Satb1	3.63902	3.72303	3.96799	4.5385	3.54518	6.48242	4.03123	3.87474	4.58806	4.40388	4.80452	3.36525
Larp4	5.14411	4.89523	5.46735	4.71783	4.47253	4.37945	6.18744	5.45735	6.48276	4.19206	3.33863	3.83208
Usp32	6.0166	6.0478	5.24482	3.23022	4.04485	5.30158	3.53624	3.13139	3.48692	3.09781	2.81091	6.48383
Minpp1	5.05742	5.48842	5.96995	5.60756	5.14234	4.55445	6.49249	4.43999	4.41152	4.67659	4.80272	4.3793
Sfrp5	4.45693	3.42685	3.23531	0.538169	0.69419	0.259346	4.87338	5.69488	6.49306	1.50121	1.23447	1.58499
Ccdc137	3.71786	3.60457	6.12347	4.50274	4.08287	4.97678	4.26416	3.56608	3.73021	6.49542	6.16924	4.45714
2410018M08Rik	5.07383	3.52715	2.48374	4.04002	6.49775	2.50611	3.78416	4.22737	3.07994	3.57009	4.88837	3.39911
Dll4	4.69669	4.49095	4.83315	6.19848	5.40981	6.49983	6.03584	5.45525	5.87214	4.62614	5.27521	5.57638
Tbc1d23	6.48591	4.58947	5.44783	3.75607	4.0729	4.08861	5.87811	6.50159	5.50625	5.11277	4.43755	4.37282
Fbxo30	5.84332	6.50351	5.69132	5.38571	4.58484	5.19078	5.16978	5.33484	4.57737	3.58073	3.73107	4.15155
Zfp444	3.87647	4.27508	3.42025	3.60684	4.57516	4.13606	3.39199	2.92512	2.77103	5.13461	5.36531	6.50367
Thoc6	4.47815	6.40083	5.37082	4.03051	4.34091	6.50506	3.71555	5.39695	4.9266	3.72367	4.24966	4.4332
Slc35a2	4.8127	5.39555	5.71308	4.92455	5.99777	4.13078	4.90585	6.02143	6.45926	4.33055	4.92801	6.50736
Slc40a1	5.23809	5.05265	5.77835	5.41452	4.88842	6.51166	3.90513	5.21534	3.86672	6.1019	4.36266	5.53192
Mga	5.34798	6.27342	4.71897	4.37762	2.93064	3.09818	4.67641	4.9983	4.35174	6.51191	6.084	5.82503
Kdm4b	5.58069	6.51224	4.90322	4.96395	6.14896	5.13252	5.02819	4.18061	4.63453	5.48425	6.38443	5.84976
Meox2	3.74901	3.85287	4.16481	3.90258	3.91217	3.46176	5.92051	5.87949	6.51662	4.17183	4.24133	4.23131
Map3k10	4.23198	6.48907	4.02556	4.32732	4.03458	6.51705	3.68616	4.96875	3.32589	4.7396	5.4202	4.52816
Brf1	5.79113	6.51777	5.58763	6.08421	5.32999	5.63405	4.74961	5.49357	4.88434	6.20705	6.31502	5.55136
Txnrd3	5.613	5.65465	5.32239	5.55019	5.36945	6.51949	5.3076	5.16327	3.91121	4.33349	4.10094	4.49519
Phactr4	5.61812	4.55264	5.85171	4.5947	5.1367	4.25962	5.50823	4.95025	4.44166	4.64523	6.52015	6.25446
Mon1a	4.27532	4.08758	4.10172	6.32206	4.3911	3.20286	4.17601	3.2234	2.88561	4.95437	6.52151	4.58325
Fam126a	6.06135	6.04056	6.52258	4.58074	4.97961	4.59399	5.80042	5.66789	5.58612	5.57302	5.90529	5.2027
AW209491	5.40919	5.53547	6.34892	5.89652	6.04528	4.62768	6.47062	6.52374	6.19785	3.98434	4.10229	5.65641
Spg21	4.25798	6.26716	6.52449	5.50871	4.65103	4.42445	6.47919	5.63712	4.79406	4.45402	5.05444	4.68693
Secisbp2	3.94305	4.3314	3.9613	5.51964	5.10816	4.9256	5.08334	4.99649	4.64165	4.62952	6.52472	4.53965
Gm15605	1.5881	1.70965	3.89616	2.67588	3.49769	4.61302	1.76333	1.60052	0.669925	6.5309	3.67897	1.56818
Pfas	3.52227	2.64751	1.75143	3.41858	2.27682	3.08976	6.53329	2.95852	2.30376	1.95714	1.70186	4.3066
Evi5l	3.51331	4.05987	3.62064	4.38276	4.82862	6.5361	5.09008	5.54913	4.73909	4.53437	4.96705	4.04856
Gm14038	3.6312	5.37272	3.92331	6.53636	2.10939	5.09834	3.77549	2.4605	5.08182	2.92828	6.4003	1.48374
Haus7	3.66681	3.47842	6.53825	4.98549	5.40633	4.87973	3.7861	4.58951	5.40517	6.26416	5.89851	4.48982
Shoc2	6.53898	5.33121	5.83483	4.92727	4.79798	4.9394	5.79736	5.33531	6.36189	4.5135	3.63064	4.69321
Tmem2	5.78463	5.65054	5.08557	3.19649	3.25604	3.60961	6.39103	5.98037	6.53934	4.49588	4.77313	4.74924
Zbtb38	4.78735	6.19394	5.9606	4.5639	5.08326	5.17531	4.50529	5.58434	3.89684	4.61225	6.54279	4.18254
Naa30	4.30213	4.13952	4.37573	5.06124	4.48627	3.97391	5.90099	6.54454	5.50867	3.30622	3.38162	3.30644
Fndc3a	4.15389	6.54884	4.25155	3.33183	5.36554	2.96422	4.65775	4.04132	4.80561	4.14091	4.45273	3.35143
Rsph3a	2.46088	5.27092	2.72335	2.45265	4.8534	2.65937	3.01557	2.35296	6.54893	2.50239	3.65148	2.79908
Gna13	6.5492	5.87447	6.41175	6.55068	5.60894	5.75364	6.23364	6.38193	6.44042	6.1079	5.44115	5.95171
2510009E07Rik	4.31642	4.99446	4.9066	3.9279	4.16702	4.49557	5.46184	5.67378	6.55503	3.90781	3.63864	4.0489
Gm15648	3.17482	6.5612	0	0	0.014122	3.74932	0	0.551936	0.600922	0	2.16336	0
Fgfrl1	4.69886	4.99316	6.05018	6.5619	6.53356	6.52634	4.44967	5.21156	3.64604	4.09058	5.69217	4.93437
Dpp3	4.92692	5.2061	5.2872	5.58564	6.56437	5.5018	4.19748	5.01064	4.51622	5.40458	5.26365	5.27864
Ece2	5.07027	3.932	4.20649	6.28101	5.5206	6.56847	4.15534	3.7891	4.76626	2.98346	4.27862	3.92664
Gm12184	5.73145	4.22666	4.03456	3.4262	4.82327	5.16085	5.01293	5.37948	5.84625	6.08056	6.5712	4.79449
Kdm5a	4.66112	4.75145	5.62426	3.83887	3.42694	5.21484	3.78062	3.13322	6.21658	3.23161	6.06796	6.57457
Fam185a	4.9865	5.03259	4.5855	6.57638	4.77877	4.7278	4.4437	4.66364	5.44489	3.17729	3.76653	3.23866
Abhd6	3.75735	5.22751	5.55197	3.91198	4.02763	5.51927	5.07474	3.99579	2.82508	4.37209	5.47626	6.5789
Frzb	5.92996	3.70085	2.86929	4.60154	5.79337	5.60042	6.57916	4.73002	4.8837	4.40443	3.5903	5.70853
Faf2	5.51534	6.57949	5.54948	5.07118	4.29153	5.30364	4.72623	4.922	4.20429	4.00642	3.57315	4.1682
Fam120b	6.5808	6.25431	6.57179	6.27991	5.7589	5.27055	6.54385	5.8585	6.19651	5.16029	6.46175	6.02656
Ap4b1	6.46203	5.49067	6.09673	6.50888	6.10653	5.89753	5.71312	5.60943	5.23188	5.58985	6.58097	5.25955
Sost	1.93626	2.68456	2.41926	3.92181	5.00131	4.40986	6.58232	5.98565	5.91463	0.594553	0.605501	1.15504
Nt5dc3	5.8534	5.46815	6.05618	5.56934	6.58311	6.28029	5.00852	5.45954	6.04751	4.25475	3.86203	4.26467
Fsd1l	3.73215	4.29026	4.65693	4.42219	3.83707	3.90912	6.5844	5.46813	6.26528	3.09597	2.58738	2.85447
Parp8	5.81515	5.39197	5.80899	5.39341	5.03369	4.20896	5.66365	6.09803	5.5195	5.48242	6.58615	5.80559
Kazald1	4.15174	3.1618	3.06304	4.00855	3.63918	3.61421	5.32982	5.32296	4.45016	6.58671	5.33901	6.24565
Fiz1	6.05613	6.05338	6.52016	6.02341	6.58723	6.37333	4.35459	4.703	4.50645	6.5271	6.16868	5.55335
Fryl	4.64458	5.09444	4.64316	4.27528	4.38036	5.35102	5.64898	5.65241	6.58749	6.55039	6.04197	6.36278
2610301G19Rik	5.96285	6.58928	5.41238	4.89671	5.61	4.51067	6.33265	5.53291	5.34825	4.41468	5.73465	5.41128
AK157302	4.93084	6.59491	1.49517	0.000589965	3.4337	4.98927	1.52563	2.33924	3.37953	3.02996	1.93752	5.86112
Inadl	3.59007	3.7332	5.18863	5.96225	2.84796	3.22072	3.54812	4.49324	6.06976	4.25867	4.88929	6.60126
Ube4a	5.96272	5.37273	6.05739	5.49866	4.69723	5.04192	5.52432	5.657	5.62336	6.40546	5.72843	6.60347
6430527G18Rik	5.92451	6.60626	6.08018	6.11426	6.38437	5.32995	6.27491	6.33106	5.73083	5.52616	5.40115	5.45958
Snapc4	5.23714	3.87941	4.20755	3.50985	3.97624	4.92158	4.62727	5.0155	5.59946	5.3474	6.61162	6.06956
Papd5	4.40591	4.68	5.16887	4.22435	3.59932	2.99195	5.36229	5.14636	6.61307	5.3828	3.24839	4.06847
Papd4	5.50444	6.33769	6.32987	5.65097	6.60521	4.30445	5.63521	6.61364	4.2184	5.57128	5.78966	6.54981
D030016E14Rik	5.93616	5.00672	5.37369	5.10196	5.06798	4.93816	5.13016	4.54873	4.73469	6.61883	4.57731	5.28379
Gtpbp3	5.82659	5.68876	5.11673	4.50014	5.93457	6.57651	4.88953	4.28521	3.51732	6.62293	5.57508	5.68871
Rabggta	4.92549	5.47123	4.78208	6.62348	5.76737	4.71701	5.09185	4.20559	4.52162	5.029	4.6122	5.64886
Ccl12	5.91657	3.47876	4.41191	2.74688	3.8439	2.94264	5.11779	3.17647	4.54264	6.62586	5.20909	5.36333
Fnip1	5.67289	5.95864	6.1387	5.18196	4.68614	4.4424	6.4539	6.05187	6.62723	4.13641	3.03601	4.03027
Unc119b	4.07446	4.17359	4.62422	5.06556	4.89672	5.68343	4.74529	4.5485	4.12961	6.39747	5.73595	6.62881
Gm14097	3.91708	1.3051	1.53253	2.84666	2.40364	3.29236	2.66668	3.97229	2.70263	4.55727	6.63025	3.35355
Egflam	6.63028	4.74749	4.69096	3.56564	4.69452	3.21196	3.60598	5.25356	5.00966	5.00029	3.6187	5.12301
Ocrl	5.16483	5.11041	4.80074	4.21308	4.81997	4.66047	4.93197	4.9828	4.77048	6.63116	5.67253	5.77811
Zfp598	5.1713	6.18765	5.39628	5.13521	5.94071	4.85417	6.15194	5.96001	6.0355	6.35978	6.06391	6.63128
Nr2f2	5.0477	5.26096	6.63177	4.78912	3.29531	4.9315	4.97018	5.08585	5.82119	3.53937	5.73766	5.46612
Tbc1d10c	4.34003	2.76738	3.89955	3.42592	4.26991	3.49061	3.66778	4.37084	3.71716	4.34494	6.63223	5.07376
Syvn1	6.39722	5.14195	6.18881	4.56395	4.63882	6.635	6.46817	6.28358	5.97467	5.95604	6.04635	6.23343
Hdac4	4.6249	5.10102	4.15551	4.93726	4.55018	4.35644	3.84339	4.027	3.466	5.46508	4.7117	6.63561
Ambra1	5.9884	6.63616	4.27522	3.22304	4.06756	3.26986	3.35096	4.17256	4.48418	4.32476	4.56812	4.07685
Cyb561	5.25966	6.38279	6.36391	4.55834	5.11012	5.80718	4.77769	5.55974	5.31776	6.35732	6.04435	6.64069
Dcaf4	4.21335	5.14044	4.27626	6.64627	4.90434	5.31206	4.02415	4.18477	3.55892	4.60048	6.60732	6.39745
Tmem106a	6.65	5.70884	5.93184	5.77917	5.44174	4.82418	3.69626	4.67606	4.51184	4.83183	4.97705	4.77968
Mageh1	5.25757	4.67128	5.4853	4.96708	5.01814	3.68255	6.32335	5.59826	6.6503	3.9852	3.91025	4.95129
Slc9a8	6.48167	5.62268	5.4048	5.35162	4.69339	4.62218	5.30106	5.269	5.11378	6.6567	5.70393	4.35339
Ccdc71	6.52966	4.88501	5.21907	5.92142	6.12032	5.50509	5.39977	5.52078	4.53965	6.59688	6.65732	6.35847
Slc25a16	5.61688	6.4419	6.65769	4.63052	5.09681	6.43011	6.25283	5.82326	5.34224	3.76528	3.77982	4.69704
Znf512b	3.04755	2.57577	4.3758	2.24485	2.98336	5.29253	6.65834	4.49353	5.24432	3.65374	4.47168	3.27093
Gtpbp10	4.23587	4.71905	4.42355	4.16392	3.93532	6.6593	4.76272	5.00486	4.37114	3.79892	3.49212	3.93381
Rabif	5.46814	5.80684	5.57554	5.72707	5.94223	6.35438	5.79417	5.86522	6.66056	4.876	5.55927	5.76842
Tbcc	4.4699	4.11328	5.34638	6.31118	6.6607	6.53003	5.47743	6.21654	5.61725	6.6187	6.58335	6.34158
Fam107a	5.38696	6.66248	5.86575	4.10879	3.31205	2.68751	2.03091	2.44904	2.7576	4.99674	5.41219	6.23109
Ankle2	5.9872	5.21903	5.16429	5.67663	5.33959	5.17861	6.28459	5.42208	6.66459	5.19113	5.01354	5.07815
D19Ertd737e	6.66474	6.19045	5.76987	5.10635	5.68733	5.71647	6.65586	6.19659	6.6539	4.68578	5.3795	4.1286
Asb13	4.91109	6.02809	6.66504	6.43738	5.66454	5.72536	6.58155	6.4245	5.81815	5.1359	3.05103	5.28792
1110019D14Rik	3.57995	4.56543	4.79515	6.66527	4.60669	4.30116	4.93696	3.92287	5.55743	5.27196	3.85428	4.94627
Tmem68	5.26956	3.35385	2.9298	3.24344	4.21862	6.66693	2.82699	3.28831	3.84977	2.19223	3.25479	2.91507
Gm15135	1.43055	2.20574	2.80142	4.40406	3.05561	0.362317	6.66761	2.73108	2.45818	4.36753	0	4.85449
Btd	5.12884	6.4255	5.79039	5.62697	5.78621	5.49291	5.00091	6.64408	4.4518	4.77713	6.66899	4.40543
5031439G07Rik	6.05565	6.36041	6.27915	5.47036	5.67067	5.66419	5.67478	6.18365	5.84179	6.67672	6.26409	6.39951
Reep3	6.47884	6.68215	6.36445	4.75035	4.63363	4.31829	6.675	5.6495	5.63738	3.92815	4.00047	5.15105
Smc5	5.44242	5.15238	5.09634	5.65728	6.2634	5.126	5.12835	6.09966	5.296	6.68234	5.82321	6.34845
Nsun5	5.05943	4.94985	5.6764	4.56607	5.86301	4.66889	5.61505	5.55726	2.79368	6.68394	4.20847	6.18897
Rab11fip3	5.91583	5.96536	6.1959	5.45054	6.68504	6.26408	5.66982	5.43459	6.35859	5.78164	6.46076	5.49815
Fbxo21	5.49535	6.68559	6.1257	5.54543	5.867	5.18637	4.42522	4.8149	4.58228	5.29079	5.47953	5.51664
Rcor3	4.76595	4.46689	5.31356	4.66899	4.63746	5.49305	6.08845	6.68635	6.61286	4.63012	3.64104	4.15636
Pdzrn3	6.68696	5.17697	5.93014	4.805	4.98531	4.7887	5.22665	5.06804	4.15641	4.91898	3.96667	5.39026
Prox1	4.26215	4.47174	4.57178	4.36506	4.61864	4.11146	5.91057	5.38509	6.6871	4.03961	4.15914	4.1606
Rfng	5.55624	5.02041	4.48462	5.28443	5.00978	4.32699	5.00715	5.50687	5.03416	5.78572	6.68713	6.2928
P2ry6	4.29227	3.75404	3.11724	4.73746	4.81465	4.65056	4.02701	2.93812	2.70693	4.27732	6.68737	6.5112
Stk3	4.77209	5.34629	5.24248	4.15871	4.68044	4.65733	5.65782	5.63159	6.68865	4.05577	4.60681	3.40089
Usp24	6.50816	6.69584	6.58256	6.23822	6.46047	6.2388	5.64637	5.66339	5.52182	5.15603	5.90513	5.4642
Zbtb20	6.69647	4.57973	5.68844	4.2486	3.68086	3.15481	5.00837	4.27737	4.35821	4.45508	3.68878	4.7243
Coro2b	2.80409	2.21989	4.3575	6.69707	3.34941	3.23912	2.17955	3.17176	3.31788	3.08645	4.18426	4.6606
Fkbp14	4.57813	4.57603	5.85597	5.19431	5.28847	4.47617	6.69769	6.33478	6.53186	4.58022	4.26992	4.67935
Traf2	4.35986	4.65731	4.38103	5.78146	4.55703	6.70001	4.60706	5.2384	4.8559	5.45783	4.22164	4.792
Sc5d	6.39378	4.97124	4.39198	6.50529	5.0132	5.97141	5.41716	6.70027	6.24637	3.15474	3.28	3.16323
Zfp51	5.43733	5.72602	5.88051	5.77901	5.80864	4.59054	5.35414	5.18411	5.12476	6.70078	3.89952	5.23695
Rnf2	5.39635	4.85863	6.70131	3.50257	5.15621	4.67419	6.05745	5.86508	6.39478	3.72514	3.25176	4.06276
Crim1	5.74669	5.50307	6.21112	5.07287	5.30758	5.5986	6.00788	6.14352	6.70636	4.01662	4.48015	4.67564
Gm10713	1.72815	0.863683	0.608513	1.13031	1.59054	0	1.05884	3.15451	6.70684	0.82251	1.19665	0
Elavl1	4.97319	4.75133	5.54179	4.88564	4.99997	5.18726	6.33891	6.70817	5.73593	4.35372	4.95112	5.26313
1500011H22Rik	4.8417	5.82505	5.80032	5.30158	5.70189	6.70923	4.82056	5.63872	5.31034	5.1111	5.12711	5.98861
Gnb4	5.88661	5.86117	6.08504	5.2627	4.76783	6.23386	5.66526	6.14153	6.71056	6.17342	4.5959	5.57651
Zdhhc17	4.82512	4.60693	5.09994	4.1713	4.55638	4.22304	6.71131	6.13867	6.19816	4.3618	4.00792	4.33593
Tcerg1	6.12973	6.05766	6.09061	4.79718	5.42925	5.60873	5.37994	6.71264	5.87073	5.21772	4.75575	5.44969
Rprd1b	6.68783	6.60551	6.71398	5.98997	6.2625	5.26455	6.40417	6.50608	6.59036	5.62903	6.39824	6.62795
Tcp11l1	3.93565	5.58726	5.14522	4.88071	5.39282	6.71438	4.16074	4.18184	5.14457	5.59982	5.91433	4.35203
Nfia	5.23528	5.40837	6.03399	5.2545	4.85979	4.85296	6.40107	6.56036	5.58095	6.71631	4.91372	6.39555
BC018507	5.38923	6.00953	5.33096	5.29747	5.6912	5.53777	6.7185	6.19809	6.55264	6.39024	5.78097	5.8807
Stk17b	5.00894	4.66787	5.30448	5.17283	4.61009	4.2259	5.95338	6.22148	6.7234	3.9076	3.59881	4.3528
Uggt2	4.56697	3.26855	6.72443	5.98207	3.67907	6.44173	4.30881	4.07502	4.76247	4.46083	3.72622	5.23208
Ddx27	5.55492	4.98917	4.78899	6.72786	6.6114	5.7254	5.13276	4.98772	5.35707	4.34239	6.40344	3.85655
Cog8	4.36919	5.23288	5.9142	4.46251	5.86161	6.58054	5.2997	5.72035	6.23204	6.72908	6.60861	4.91027
Chrnb1	3.21908	3.65707	3.40979	2.26142	3.75514	4.82566	5.85227	5.90989	6.73021	3.31281	3.2745	2.52647
Gm12444	6.73036	1.03486	2.43057	1.35436	2.54122	1.30534	1.69168	2.83501	2.1431	2.13544	3.58486	1.59555
Tmem183a	5.57144	5.21595	5.58148	5.38906	5.01946	5.68869	6.73111	6.44573	5.29901	5.34078	5.70537	6.40911
Wdr12	5.82247	5.29425	6.73229	5.52075	5.84025	6.68969	5.17697	5.21781	5.12832	4.01607	3.83569	4.88011
Bik	4.08703	2.04259	3.09964	3.49565	3.76158	5.1528	6.35664	6.31259	4.88046	6.73343	4.57161	4.36033
Capn10	4.19032	3.42468	4.19942	5.22319	6.39928	4.82909	3.07854	3.78868	6.73452	2.63465	4.08865	2.48298
Cd163	5.15918	6.21741	5.21581	5.5085	5.43888	5.91366	3.61312	3.51191	3.79302	6.73454	6.16936	6.61087
Eif4ebp3	0	2.73518	1.10612	0.475031	0	3.83717	3.13005	2.29984	2.11279	6.73695	4.91316	0.0537087
Mpp5	5.17341	4.51372	5.18708	4.53071	3.8132	3.31651	6.25893	5.44195	6.73793	4.02728	3.55194	4.29024
Tbc1d2b	4.17242	6.57477	4.20853	3.68532	4.25899	3.78224	3.6264	3.26086	6.738	3.98879	4.21082	3.81655
Syde1	5.69606	6.48528	6.32256	5.72401	5.13833	6.32535	5.7319	6.43813	6.55862	6.31975	6.73911	5.81313
Cdc42bpa	6.05033	5.62432	5.71271	6.74082	5.8607	5.61286	6.02374	5.73992	6.15649	5.89838	5.38146	6.19752
Gmps	5.83239	5.66781	6.61245	6.39638	6.47951	5.85113	6.38902	6.7411	5.89886	5.41164	5.20124	4.87981
Senp2	4.94937	5.44099	4.79714	6.32244	5.70664	5.21002	6.7425	6.61686	6.37209	5.40383	5.36244	4.44125
Macrod2	3.71447	3.65587	4.99125	4.49112	6.74267	4.55135	4.26203	5.4655	5.50008	4.61334	3.58326	3.10895
Stam	4.0266	4.39243	6.74269	4.20994	3.70509	4.5571	4.01293	4.73459	4.33835	3.32316	2.72476	2.79526
Acsl6	4.366	2.03735	2.24873	4.87618	3.78617	4.3122	6.74509	3.68076	4.25064	2.93909	3.77197	3.92856
Tgif1	3.06244	4.42977	5.7029	5.44934	5.34171	4.2151	4.99213	5.41354	4.60848	5.97098	6.74524	5.83111
Fmod	4.98681	5.70232	5.16951	5.06208	5.91156	5.13036	6.74639	6.554	6.31698	2.35448	2.04423	1.84437
Snhg7	3.40658	3.86929	2.80914	4.37318	3.65445	4.58823	4.21702	4.98581	4.38255	3.56585	6.748	2.60663
Prps2	5.05978	4.7913	5.036	4.26736	5.0397	4.40669	4.77258	5.01612	5.58096	6.74874	4.33343	6.06528
4930572J05Rik	4.88946	5.15876	5.61136	5.21152	6.75018	6.73526	5.32584	4.71045	6.46579	4.13712	4.89043	4.74415
Zfyve27	5.95528	5.38664	5.40478	6.75265	5.95841	4.4578	5.41964	5.08726	3.6524	4.71844	5.87658	4.37815
Terf2	5.59273	5.75389	5.75447	6.31879	5.40267	3.79781	4.37912	6.49063	4.39519	6.75373	5.84826	6.15728
Qsox2	4.18212	4.37759	4.17533	4.236	4.41066	4.60822	5.21474	5.38719	4.70117	6.34909	6.75411	5.20465
Ctdp1	4.57055	6.75419	3.71594	4.5862	4.42529	5.76534	4.14793	6.74282	4.48177	5.02424	3.55714	4.33686
Ncoa6	4.4328	4.36061	5.03151	6.08568	5.28067	3.89799	6.75542	6.20522	5.73008	5.85438	3.5526	5.11796
Ttpal	6.75741	6.35099	5.20983	4.93364	4.70924	5.97872	5.75706	5.23273	4.25908	5.98796	5.91754	3.76826
Mlxip	5.47668	5.95504	5.88363	4.61851	5.18665	5.13155	4.72658	5.29315	6.07037	5.96987	5.72376	6.75863
Rrp15	5.72361	5.65082	6.70275	6.53421	6.04685	6.31705	5.2568	6.75989	5.16956	5.35908	3.89122	4.16959
Flnb	6.29206	6.75991	6.66047	5.47573	5.24925	5.1786	5.32188	5.49194	5.82809	5.62828	6.63046	5.80568
Rilpl2	3.72157	3.5241	4.06924	4.74011	6.76031	4.44508	4.56042	3.57539	6.23337	4.84769	5.83211	6.48968
Rasgef1b	6.22152	6.76163	6.32218	5.24877	4.88589	4.89851	5.37788	5.45548	5.90493	6.24257	6.48351	5.9258
Casc3	5.09527	6.66966	5.85852	6.49212	5.99413	5.46678	6.66456	5.4314	6.5359	6.76304	5.14511	6.48505
Gm3386	3.13603	3.76153	4.41702	5.74319	5.77263	4.74457	1.53716	5.15198	2.92098	5.97036	5.21167	6.76584
Snhg4	4.90876	5.39718	3.28408	3.85272	5.87324	4.6416	6.76712	3.92013	4.76265	3.15402	3.73895	3.59317
Car2	2.86127	3.22663	3.77169	4.22271	2.97105	3.3299	1.61825	1.40616	2.50561	6.77416	6.70584	4.74849
Tmem71	4.73504	4.47706	4.41608	5.97075	5.53583	6.77651	4.02505	4.01013	3.50973	4.30424	4.19444	3.6813
Snx11	4.97793	5.15557	5.17042	6.77938	4.8415	5.62763	6.09566	6.31064	6.68717	5.4421	5.15013	5.57322
Prkd2	5.67843	5.23483	6.52808	5.20486	5.82176	5.54435	5.66757	5.75001	6.44073	6.78195	5.88713	6.47081
Pus3	4.83427	4.37524	4.32553	5.56786	6.11576	3.79626	6.78475	6.63073	5.07977	5.86614	5.83558	5.63517
H2-T24	3.25037	5.13079	3.79392	4.99956	5.21527	4.37392	6.25169	6.78599	6.48081	5.14949	5.94407	6.45799
N4bp3	4.0868	4.08495	5.01031	5.3015	5.69123	6.37285	6.52132	6.57652	5.84339	4.81158	6.7874	5.30351
Phf2	5.03996	5.86578	5.62381	5.7198	5.65532	5.01954	6.03498	6.40624	6.35916	6.48432	6.78856	6.49003
BC057079	4.42412	3.599	3.57772	5.37164	4.7994	4.57672	3.13081	3.80364	6.78941	3.44839	4.36488	5.0685
9130221H12Rik	4.30293	5.4086	5.52793	5.5633	5.09664	3.66636	4.52008	5.45468	4.85039	4.85216	6.20001	6.79062
Prune	5.9038	6.13876	6.50161	6.42706	6.6736	6.79391	5.87504	5.42448	6.58152	6.22328	5.81657	5.00694
Pus10	3.85848	6.7945	2.26295	4.62031	3.59126	3.48634	2.19104	3.5039	2.54495	2.05712	3.59663	1.98966
Akt3	6.26527	6.77487	6.21892	6.24732	5.53044	5.53621	6.79645	6.58537	6.57751	6.69727	5.72396	5.81686
Ifit2	6.27977	4.95538	5.57467	4.92701	4.97766	5.3575	5.16778	5.25929	5.39726	5.97554	6.47993	6.79652
Cyp1b1	5.83116	5.12182	4.82328	4.38402	3.26732	2.94239	3.31471	4.09076	4.17256	6.79704	6.07168	6.56753
Hcn2	4.04506	4.31535	3.53344	6.25806	6.80152	4.3259	2.33543	2.20091	3.32088	3.22106	4.41692	5.03479
Btg1	6.07678	6.17082	6.00152	5.89057	6.37278	5.37214	6.52682	5.81134	6.8026	6.6602	5.6328	5.8575
Fbxl6	5.16626	4.39319	6.2991	5.95112	6.17425	6.61068	6.80321	6.47456	4.66835	6.16554	6.30042	6.179
Cttnbp2nl	4.94638	5.49628	6.08274	4.86103	5.19957	5.4765	6.46131	6.80611	6.47033	4.99525	4.72907	5.76529
Cd24a	4.76998	5.12902	5.44597	6.80691	6.18613	6.46944	3.80821	3.75983	4.37557	6.12284	5.40483	4.3436
Noc4l	6.33549	5.65716	5.48098	4.79834	5.6951	6.80739	6.17969	5.44901	5.69159	4.66875	5.69935	5.29728
Trim30a	3.96973	5.96084	4.07335	3.36965	3.64797	3.75879	5.85332	6.44132	4.83373	6.57196	6.09902	6.80766
Pwp1	5.84575	5.69549	6.12297	6.42561	5.65123	6.81236	6.07954	5.46954	6.25288	5.02072	4.35377	5.37454
Sh3tc1	2.7567	4.07803	3.1112	3.37009	6.81284	3.17806	2.04502	3.82244	2.928	3.69481	4.2218	4.40387
Cyb5d1	6.82165	6.52563	6.48226	5.11006	5.57341	3.60946	5.81936	5.95432	3.8635	5.18187	3.65317	4.80141
St6galnac4	6.04364	5.67515	6.30022	6.82489	6.36974	6.25913	4.98937	5.44804	5.36747	6.14362	5.27674	5.76412
Gm13680	3.74546	5.12304	4.02595	3.86801	3.81008	4.22509	5.3144	4.85776	3.67223	4.12823	6.82507	4.86054
Gm9816	6.36661	6.45585	4.52708	6.15556	6.19925	6.05033	3.17876	3.4527	6.30235	4.57531	6.51687	6.82507
Hsdl1	5.33783	5.68848	6.02561	6.161	6.14098	6.82873	5.72337	5.80312	5.17894	5.15578	5.65294	5.9274
Gm10288	6.61264	3.13088	2.45098	6.829	2.56256	2.63274	5.97075	4.12939	3.24167	2.31905	4.3379	4.29066
Serpini1	5.43607	5.83815	4.67837	3.42438	2.50788	3.54733	4.19818	4.96123	5.00017	4.98227	4.20865	6.82907
Gm9392	5.38939	4.19847	5.31802	6.8292	6.73363	5.4176	5.47897	4.84248	4.69026	4.88449	5.84494	4.09428
Gm4885	5.33424	4.52702	4.74887	5.3979	3.7979	3.80674	5.42661	3.30689	3.43729	3.44897	6.8298	3.87748
Unc45a	5.70877	6.83087	3.19151	3.91135	5.06618	4.87766	3.77854	4.90604	5.17856	4.22298	3.97354	4.82864
U1	0	0	0	0	0	0	0	0	0	6.83184	0	0
Bbs5	5.2704	3.01885	2.96574	4.47723	2.37028	2.86537	6.66866	6.83401	3.63078	4.15011	3.28837	4.34098
Fdxr	6.67831	3.58608	4.14233	5.74704	4.19854	6.83626	2.94167	4.60432	2.70305	2.96752	3.59527	4.15233
Hivep3	4.66905	2.13429	3.94053	4.0424	5.51215	2.35226	1.04114	5.75173	6.83762	6.13048	5.54094	2.37407
Faim	6.00962	6.14991	3.96159	6.66097	6.05785	3.9421	6.8382	6.39903	5.55308	6.40155	5.7466	3.52801
Fkbp11	5.94699	4.18302	4.65344	5.47434	4.86528	5.83161	3.50878	4.02054	6.83849	5.24159	3.05034	4.41255
Agfg1	4.82907	5.46312	6.06993	5.43905	4.23851	5.99078	6.8399	6.07485	6.82349	3.80871	3.89293	4.51652
BC046331	6.70332	6.62975	6.65871	5.63042	6.40389	6.10868	5.51696	5.94628	5.19798	6.04503	6.84037	6.74172
Arap2	4.36135	3.83258	2.34652	4.17668	3.46883	4.29997	5.65788	4.90462	6.84091	3.29766	2.69039	3.4867
Rab8b	5.04354	5.30842	6.18608	4.98374	4.03832	5.62064	6.8412	6.35384	6.51355	4.98552	5.54778	5.65986
Sp110	4.19326	3.77837	3.46685	2.9001	3.2925	4.42188	3.63942	3.93572	3.82266	6.8424	6.4831	5.12883
Cdk5rap1	4.81327	4.41869	4.87019	6.37454	5.27226	5.80398	5.89515	5.91544	6.84418	4.01182	4.01107	6.32963
Wwp2	5.53801	5.35136	5.40708	6.53715	5.80441	6.66583	5.00253	5.33456	4.60859	6.84556	5.74615	5.08201
Pqlc3	5.94876	5.10645	4.87885	5.0329	5.90031	5.91872	5.94932	5.76039	6.65474	6.8456	5.47133	6.16012
Pcgf1	3.52737	3.03591	5.27473	6.44797	4.56269	3.76013	6.68787	5.46705	3.68323	4.674	6.84879	5.1368
Parp14	5.32571	4.8896	5.30504	4.53927	4.42476	4.72136	5.00161	4.53618	4.93371	6.05215	6.84907	6.36448
Mllt1	5.1232	6.27392	5.54334	5.54778	6.46395	6.03141	5.32174	6.34803	6.58372	6.68536	5.92039	6.84934
Gm12357	2.50352	2.5175	4.03905	1.64832	2.76132	1.29077	3.66788	2.85863	2.91118	2.74749	5.95495	6.85064
Gm6304	6.19043	4.28377	3.35349	6.85197	4.38269	4.80294	5.83523	3.04226	4.43533	3.62625	5.9352	2.93533
C030046E11Rik	3.5746	5.40025	3.8053	3.4017	4.43539	4.86296	5.75457	4.88468	6.85727	4.23247	4.45971	5.11392
Napg	4.5525	4.36336	5.54154	6.85754	4.68629	3.92588	4.75494	6.27498	5.15027	4.74969	4.96134	4.2647
Gm8841	3.11026	2.79797	4.49024	2.03428	5.58206	6.86231	3.23963	2.98062	3.13839	2.81262	3.87664	3.83442
Lilrb4	3.66681	3.36825	5.44379	5.31515	4.74309	4.623	5.22198	4.25114	3.23076	5.47169	6.86235	6.10886
E230013L22Rik	4.45759	4.53614	4.86966	6.8674	6.7818	4.47627	3.97243	4.56155	4.14826	3.95998	3.0016	4.11513
Gm14719	4.95901	2.47838	3.49232	6.48694	6.8462	0	6.0768	2.26301	3.84912	2.36023	6.86769	3.82101
Lmbr1l	3.47911	4.47407	6.87201	3.82482	3.73357	4.2104	4.93507	5.77904	3.89961	4.72499	4.53571	4.60878
Prdm5	5.0999	5.7125	4.92691	5.58759	5.10631	5.9702	5.06227	6.74084	6.69702	6.87214	5.44782	6.75106
Rabl5	6.24317	5.41924	4.62808	6.87727	6.80452	6.62837	4.02653	5.69805	6.37615	6.09925	3.868	3.0382
Tmem168	6.88283	5.02973	5.69929	4.3222	5.56925	5.28976	5.95969	5.84832	6.4862	5.08887	4.11339	4.23374
Ptger1	4.73301	5.89381	5.01432	4.32149	4.49403	4.64529	5.12865	4.81476	4.70979	6.88306	6.50004	6.31181
Herc3	6.88732	5.02413	5.95425	4.29753	5.37816	4.73283	4.97152	3.4952	3.92215	2.23012	2.21663	2.28924
Znhit2-ps	2.89728	2.90443	4.26169	5.37917	4.36588	4.84015	4.75944	3.74129	3.26573	4.75535	6.55699	6.88866
Tmem164	6.81199	6.3783	6.56913	6.63031	5.77095	6.89096	5.91212	5.36039	5.97111	6.24928	5.41503	5.9041
Pcm1	5.8355	6.23121	6.32474	6.38607	5.65024	5.11367	6.87104	6.53322	6.8936	5.86641	5.3806	5.39564
Hspa1a	2.10297	1.7019	1.88906	4.15958	5.13856	4.87234	1.20371	1.05313	0.765112	6.89408	5.30064	6.51996
Gm12092	2.05004	1.75638	4.12489	3.44787	3.23451	2.95385	3.58875	2.9402	3.18243	1.95142	6.8949	3.15918
Loh12cr1	6.17433	4.83213	5.4811	6.32218	6.01129	5.52761	4.60544	4.24642	4.30481	6.89883	5.82561	4.96257
Ccdc109a	5.53731	5.75629	4.6416	6.9012	6.5749	6.1567	5.91198	5.73031	5.41785	5.8935	5.45196	5.644
Unc119	5.02336	4.25564	3.33678	4.44588	4.45516	6.22263	6.22289	5.89806	2.96447	3.69714	3.43467	6.90139
Foxp1	6.64148	6.23828	3.72129	4.34504	4.02778	3.54626	5.77058	6.88073	5.99976	5.8909	5.13954	6.9038
Uxs1	6.01497	6.82178	4.83457	4.55262	4.12043	4.20086	4.45079	5.16278	5.88146	2.76458	6.90652	2.65231
Ufsp1	5.28095	4.54542	5.57856	6.90807	6.61559	6.10321	5.03323	6.82811	5.69306	5.44582	6.50092	5.87754
Gm9727	6.2749	3.30108	1.1629	6.91222	2.43168	6.66205	1.2141	6.63127	4.61416	4.08683	4.11634	5.59833
Apobec1	2.49169	3.67015	6.42855	2.09099	1.89258	2.44004	3.67112	3.61543	4.65747	6.9141	6.60001	4.84651
Ptbp2	4.19696	3.93746	4.09643	4.23796	3.99829	3.75967	6.72195	6.45136	6.91531	4.45065	3.05912	4.14157
Zfp276	4.97343	6.58443	5.74752	5.49026	4.63417	3.76297	5.84373	6.21081	5.56303	6.9185	5.62158	5.85903
Zscan12	5.42708	4.99122	6.49773	4.04748	3.7764	3.6464	4.85821	5.44715	4.5942	6.92281	6.36928	4.89287
Ikzf5	4.46881	6.92376	4.85144	2.64839	2.6095	3.83488	4.47452	3.69812	5.03902	3.29715	3.36725	6.91393
Sfrp2	5.94738	4.97544	4.73468	6.50026	5.5333	6.19422	5.06988	3.77606	6.92443	3.75368	3.49155	3.98484
Evc	5.47014	3.98292	4.27355	3.22672	3.72623	5.4247	4.1386	3.25714	2.68165	6.07451	5.77098	6.92745
5730409E04Rik	6.0116	5.86629	5.29799	6.0661	6.14281	6.5966	5.47332	6.12747	6.87998	6.37685	6.92769	6.82972
Ubqln2	4.53792	4.91072	5.17662	4.16999	4.45271	4.06635	5.56078	5.1001	6.92811	4.10543	3.16823	3.29427
Rpp38	6.93271	4.8507	4.68698	5.98538	3.57317	3.49622	6.45649	5.44155	4.52011	4.35549	5.76063	5.55545
Zfp930	5.88609	4.57409	5.89552	6.14359	4.40981	5.23874	4.9645	5.40414	6.93434	5.35374	3.76201	2.7214
Irf5	5.38689	6.00261	4.72812	4.982	6.93601	2.81812	3.61004	2.45147	4.15942	6.14155	5.81969	6.6021
Ptpn6	3.66142	4.00108	5.94975	6.93973	3.84193	2.19015	6.47445	4.97359	1.95299	6.54651	3.14775	4.3207
Rpsa-ps12	6.28436	6.00233	6.39265	5.66311	6.94073	5.63422	4.96279	6.75531	5.63662	6.5138	5.41529	6.24107
Mfhas1	6.54051	5.41803	6.30596	6.0356	5.78294	5.88469	5.57518	6.94525	5.96886	5.89341	5.55865	5.02924
Tnpo1	4.8105	5.27363	5.51375	4.77947	5.01171	5.24678	6.9493	6.25738	6.65742	5.14309	4.33714	4.7392
BC034090	5.37515	5.50218	4.62911	5.20994	5.03654	5.02138	5.59476	5.26046	4.57426	6.53444	6.95072	5.98793
Ptn	3.67833	5.80892	4.49959	4.81062	6.95162	5.61203	4.5089	3.88721	5.1121	3.5033	3.75572	2.08988
Sf3a1	6.84246	6.67935	6.95458	6.74525	6.60407	6.85055	5.62341	6.76537	6.14344	5.029	6.52613	5.48055
Hilpda	4.33944	4.62707	5.4082	5.34222	5.77726	5.14887	5.62963	5.04286	6.9553	5.10687	5.79048	3.4518
Tmf1	6.95677	5.95028	5.90418	5.60014	5.97606	5.21754	5.97164	5.65541	5.56503	4.71294	4.69447	5.33286
Marcksl1	4.97949	4.72837	5.20167	4.45105	5.57596	4.28996	5.8985	6.36259	6.95704	5.21396	5.86164	5.62729
Krt19	2.24874	2.81097	2.77191	2.94227	1.55227	2.59954	2.52638	2.05256	2.61889	6.95796	6.74353	6.34946
Uggt1	5.52546	5.96665	5.13	5.61635	5.83009	5.8544	5.81613	4.93203	6.1094	6.04749	6.96156	6.67712
Mall	6.38925	4.38659	6.31755	4.89652	5.52409	5.45161	5.21962	4.59442	6.01123	6.02048	6.52459	6.96187
Suv420h1	5.04714	6.43895	6.4309	6.96241	5.67552	5.86846	6.86538	6.7114	6.00547	5.40738	5.12713	5.09511
Gm14584	6.96589	4.82035	4.3396	3.50468	3.45219	5.74232	5.25294	3.42336	5.40684	5.35565	6.30765	4.95447
Taok1	5.1225	5.4908	5.77467	5.15345	4.95448	5.10596	6.31386	6.23059	6.97151	4.70422	3.72058	4.55702
Tsen2	4.39772	4.04151	3.46868	3.55176	6.10816	6.97203	4.00983	4.15803	5.90885	3.70581	6.5663	2.97936
Tbx5	6.97383	6.62836	6.13904	3.70604	3.09464	2.55136	5.91337	6.05235	5.75132	5.27513	5.30327	6.23706
Stk11ip	6.00571	4.99423	4.46106	4.23045	3.25973	4.53776	3.87131	3.27899	3.24325	4.7166	2.8094	6.97429
Lifr	6.18185	6.10232	6.17302	5.88411	4.98778	5.01389	6.71618	6.97439	6.09167	5.94519	5.91015	5.60739
Pdpn	4.25368	4.97272	5.38171	5.56406	4.97679	5.2718	4.15215	6.97464	4.81239	5.90707	6.83463	6.38929
Bace2	5.13855	5.33377	4.63944	4.39502	3.94115	4.1529	6.05463	6.9747	6.18726	4.60918	4.97231	4.67
Tap1	6.45287	4.2699	4.56021	4.05618	3.45137	3.95432	5.55454	4.39053	3.24176	6.9753	6.08262	6.57974
Net1	6.52526	6.50422	6.59101	5.51166	5.18203	5.31218	6.94516	6.97644	6.8993	5.64347	4.85403	5.22893
Usp22	6.74183	6.62591	6.94246	5.82888	6.70864	6.24214	6.97711	6.27605	6.97589	5.44601	4.53302	5.29309
Fam102b	5.90347	5.47287	5.90257	5.33493	5.32969	4.85744	6.70953	6.10778	6.19122	6.17715	6.02253	6.97877
Arl6	5.09238	5.60636	4.88237	5.78851	4.33919	4.22181	5.24979	6.09367	6.98214	4.42462	5.26601	5.06571
Pias4	4.83866	4.40824	3.94271	5.5922	5.66269	5.43907	3.3485	6.98544	3.21928	4.53966	4.28144	3.3855
Gpc3	6.53215	6.58696	6.98555	5.67131	5.37356	4.81013	5.71957	6.03784	6.37137	3.92646	4.1629	3.20696
Pdgfd	5.05864	6.04045	6.14514	5.7009	5.45156	5.79061	6.98709	6.70038	6.94419	6.10489	5.1569	5.03404
Gm14964	1.4713	2.0022	1.26039	1.92131	3.04138	3.0979	2.63316	4.0781	1.85967	3.49596	6.98757	1.39734
Megf8	4.72582	4.53242	5.00736	4.73425	4.34976	5.07306	4.95675	5.1297	5.61843	6.26211	6.98783	6.62734
Plscr4	5.02432	4.58985	5.08659	4.30252	3.66758	3.80396	6.03224	6.99007	6.17935	4.91272	4.15127	5.26986
Psmd14	2.92815	0	2.09259	0	6.99116	0	0	0	6.70056	2.62566	0	0
44075	4.92959	5.57922	2.23602	4.68999	2.96722	2.57344	4.87325	3.74392	2.45791	3.56682	2.74128	6.99556
Kdm1b	2.98064	2.73238	3.61892	3.25301	3.19761	3.62621	4.53136	4.18512	6.99612	2.22802	2.29389	3.42475
Cbs	0.215466	5.11494	0.37267	6.99878	2.42857	0.86735	1.39458	2.4407	4.09624	0.276477	0.36643	0.895911
Atxn7l3	5.88175	5.31836	5.4155	5.50685	5.11689	5.8498	5.6013	7.00081	5.33334	5.37909	5.84426	5.98581
Ddx41	5.92866	4.64782	5.56691	5.5504	5.51007	4.39687	4.77212	5.67625	5.59429	5.64348	7.00312	4.92643
Ccrl2	5.79681	5.6722	7.00442	5.50756	4.77362	5.15437	4.18729	4.73375	4.35733	6.56347	6.16884	6.48825
Enpp4	5.67949	5.75852	5.81554	5.45514	4.98591	5.061	6.04575	6.23346	7.00506	4.96333	4.23401	4.05871
4930523C07Rik	7.00531	6.1452	5.98129	5.47688	6.27866	5.98398	6.46742	6.03491	5.3656	4.8115	4.21697	5.15542
Kbtbd5	5.94238	4.5968	5.02181	5.88066	6.80082	6.18901	3.29265	3.25411	4.01078	6.88621	6.58363	7.00742
Med1	4.40066	6.95346	6.06198	5.71766	6.07654	5.88945	6.33651	5.72118	6.17229	7.00394	7.00771	6.5612
Gja5	7.00798	5.40369	6.11974	4.36645	3.53824	3.7866	6.91914	5.66508	6.89635	4.26934	5.43494	5.12206
Lrrk2	3.92594	4.59002	5.14043	3.50268	2.08968	3.38488	6.11272	4.29363	4.13697	5.94125	5.2602	7.01017
Atp2b1	6.55246	6.56629	6.44845	5.14281	5.273	5.48624	6.58824	5.79632	7.01599	5.2457	4.46742	5.82553
Cyp4f13	2.68476	3.95373	4.49914	3.43094	3.14947	2.69998	4.69697	5.44184	4.36891	6.20936	6.35149	7.01984
Hif1an	6.77965	6.97075	7.01996	5.20931	5.50675	4.31052	5.04658	5.4253	4.55361	4.65985	5.21914	4.78977
Trpc2	6.10036	6.16422	5.61753	4.73469	5.58586	3.08605	4.63787	7.02157	6.22843	6.01613	6.01057	5.65475
Ppp1r16a	6.63213	4.9671	5.48714	7.02287	6.17104	5.97506	6.14646	4.52838	5.26684	5.56267	5.86588	5.20482
Rpl22-ps1	2.53593	1.26739	4.46475	4.97592	3.501	2.39792	2.33066	2.89313	1.96836	3.01743	7.02398	1.95398
Cd207	5.4362	4.46969	4.56935	0.57348	0.322795	0	5.80199	4.96154	5.30842	6.84396	5.58569	7.02619
Kat2a	6.51539	6.02694	6.5412	6.40933	7.02785	6.6861	6.71999	5.8453	5.689	6.92243	6.8667	6.40446
Fmn1	0.214399	0.224112	3.16746	6.3341	0.391488	0.537508	0.118146	0.389645	0.14967	1.27404	0.310594	7.02829
H2-K2	6.27187	4.49406	3.5984	3.65525	5.52371	3.79497	1.71945	5.43983	2.69518	7.03002	6.36429	2.61035
Gphn	6.58151	6.72742	6.64725	7.03352	6.22914	7.01599	5.39085	6.07416	6.71671	6.90973	6.0404	5.91024
Zfp397	5.50623	5.56978	5.83205	4.89788	5.00696	4.83169	6.55843	7.03563	6.56466	5.07364	4.84983	4.41236
Hnrpll	7.03613	6.03448	5.91374	6.05637	6.1413	6.18054	6.33947	6.75303	6.34402	5.48604	4.84061	5.38608
1110021J02Rik	4.04194	7.03622	4.55833	4.78982	4.32341	3.79988	5.06873	5.04944	4.95947	4.19762	5.58145	4.48642
Adcy5	6.24329	6.34304	6.21569	6.60066	6.87963	5.65011	6.81214	6.10405	7.0366	6.51284	5.94579	5.77268
Gyk	4.05	6.40504	5.29237	3.79518	4.28337	3.94135	7.03757	5.18051	5.58929	3.62062	3.37448	5.04334
Rnf145	6.03661	6.77132	6.02793	4.26332	5.16859	6.79356	6.52739	6.28843	6.5606	7.03956	6.33943	5.90365
Cdkal1	5.645	5.94526	5.20395	7.04025	5.721	5.32186	4.96633	5.06989	5.58475	5.44764	4.58364	5.3222
Heatr5b	4.35052	3.02187	3.37537	5.49805	5.49715	5.02017	5.78294	4.84555	5.03662	6.24697	5.10593	7.04521
D2Wsu81e	5.11633	3.2255	4.87635	5.37985	5.64073	4.69749	4.87062	4.15344	5.33459	7.0494	5.42405	4.79329
Gm6467	4.84457	6.2666	6.62276	3.72779	5.77021	5.03002	6.98419	5.72202	4.86626	7.05293	5.52522	5.26988
Rps6ka4	6.15466	5.80407	5.82482	5.48961	5.12476	4.53902	5.25788	5.10721	5.6185	6.3253	7.05294	5.39381
Thsd7a	1.97332	2.51747	2.41543	3.05116	2.46262	2.66811	1.0253	1.94857	0.73648	3.0156	4.45617	7.05356
Armc2	5.63629	5.52383	6.01656	6.0413	6.06814	6.30411	7.03787	6.44703	7.05635	5.60983	5.56954	6.18733
Kbtbd3	4.47348	3.86422	5.28955	5.56283	5.1847	4.73484	6.1586	7.05683	6.85879	5.7303	2.44752	4.17032
Gin1	4.07625	5.23159	4.8858	4.80531	3.88952	4.94194	5.85532	7.06291	5.1801	5.43854	5.94698	5.77978
Sfxn1	7.05004	6.28864	5.18486	4.49438	5.05129	4.55674	6.28799	6.19011	7.06531	6.03132	5.87047	5.77599
Ckap5	6.91309	6.22274	7.06788	6.95058	6.18934	5.55736	5.21566	5.33513	5.30449	4.64275	4.66572	5.14934
Thop1	5.0415	5.78902	4.09911	6.01118	7.06873	5.92595	4.13739	4.10669	4.5003	5.15664	4.21529	4.93098
Ints3	4.46447	5.36588	5.16667	4.94431	5.44201	4.7999	4.57284	4.46571	4.37941	6.43975	6.4566	7.06912
X99384	5.54584	6.11481	5.37522	5.16047	5.39365	6.05495	6.41057	7.07059	5.99096	5.68724	5.46337	5.63883
Tbc1d13	5.77754	5.64808	7.07373	4.45872	4.45668	4.54742	4.28827	5.23817	4.38287	4.35851	4.03865	5.41895
Gpr153	5.94346	6.29827	5.80184	4.41183	5.57871	5.16165	5.10316	5.74255	7.07465	4.7582	5.48695	5.09645
Ep400	3.59484	4.19719	2.6791	5.21234	2.65154	3.4159	4.7656	4.86325	3.3902	2.82103	7.07469	5.27781
Pyroxd1	7.07612	4.94514	4.56709	5.69946	6.5171	6.24569	6.2562	4.20778	3.97903	6.47847	5.28749	4.81399
Arrdc1	4.70023	7.07852	5.52336	3.57994	5.40823	5.33359	3.71235	4.57062	4.84889	5.95172	6.87514	5.85744
Syk	5.5963	6.37682	5.43546	4.8141	5.56009	5.66019	4.64366	4.9283	4.59409	7.08318	6.67191	6.416
Cox18	2.75633	4.80038	4.85392	5.41184	4.88298	7.08319	4.43765	3.83056	4.9809	6.6276	5.95401	4.45433
Ttc30b	4.66057	4.07615	4.85484	4.57241	4.46818	5.019	6.36548	6.1589	7.08422	4.43638	4.03399	4.414
H2afx	4.9402	3.93021	4.8991	5.80291	4.17565	6.35556	5.18892	7.08533	3.91278	4.41465	4.60763	6.05935
Samd4	6.50862	6.38654	6.84181	6.56024	6.6155	7.08738	6.05733	5.81767	6.36574	4.51865	4.18772	5.33451
Stx6	6.75714	5.82752	6.71106	5.06055	6.97982	7.08849	5.49909	6.92038	6.16647	6.8249	6.14336	6.995
Gnptab	6.5281	5.67878	6.25624	5.2027	6.0074	5.88461	5.47526	5.40262	6.38493	5.80989	7.08976	7.05747
Aspa	3.47469	3.72856	5.4006	2.47524	2.94922	3.04778	5.36546	7.09052	5.39484	2.43893	2.39367	3.12156
Wdr48	6.83324	6.85585	6.45157	6.1258	6.36472	7.09106	6.20555	6.20286	6.9516	6.95553	6.61238	6.48208
Cdr2	6.89735	5.26295	6.22488	7.09529	6.97779	6.63853	6.64589	6.48768	7.02962	5.16035	3.42708	4.78739
Cdc42bpg	3.03444	3.04304	7.09544	4.95913	4.7164	5.06974	3.55503	2.507	4.56937	4.94411	2.69922	2.67708
Gm12497	0	0	0	0	0	2.88176	2.80093	0	7.09659	0	0	0
Trappc10	6.86983	6.5546	6.90175	7.10123	6.74284	7.02592	5.82807	6.40153	6.00348	6.33359	6.75292	6.811
Tfip11	5.75896	5.20897	6.01735	5.06657	6.245	5.19789	5.06714	5.9103	4.64408	5.98216	7.10376	5.34017
Card10	4.24964	4.34758	4.24125	5.08676	4.66212	5.04559	4.41421	4.83884	3.87537	7.1052	6.48735	6.74289
Rasa4	2.85557	2.95606	2.06605	3.78898	2.58056	3.26677	2.98321	2.40388	2.29273	6.57367	4.97272	7.10539
Birc3	5.37874	5.00624	5.73549	4.25305	3.79531	2.00526	4.87885	6.24936	4.32823	3.47197	3.43982	7.10733
Cxadr	5.12177	4.87889	4.8528	5.9153	6.27486	5.30748	6.24117	5.60132	7.11003	4.18278	4.7063	3.92453
Mdfic	4.79679	4.05516	5.11204	4.29676	4.11408	4.81346	7.11028	6.4059	6.93707	4.44568	4.81108	4.19355
Golm1	5.58624	6.7282	6.52415	4.90187	4.59853	4.89944	4.54943	4.05344	4.95539	6.67167	7.01555	7.11145
Rell1	4.24347	5.27535	4.13253	4.4326	4.32374	4.07952	4.8674	4.3923	5.33941	4.61742	7.11277	4.53193
Gpm6a	6.0526	6.71794	7.11283	2.33153	2.56318	3.46435	6.68885	6.23581	5.99494	3.3579	2.67407	2.97557
Aldh5a1	4.87342	5.42566	6.03425	6.98516	6.1377	7.11479	5.68321	5.52163	5.20788	6.61105	6.54286	6.75174
Sec22a	5.94368	5.08513	7.11826	5.19295	5.73588	4.54029	6.32136	5.82527	4.72304	4.70479	4.67202	3.19772
Prkd3	7.11944	6.80393	6.65669	5.00926	5.40699	5.27709	6.02973	5.72437	6.92192	6.14144	5.94611	4.7921
Nars2	3.41222	4.3538	6.12209	6.27113	4.42741	5.25461	6.86965	3.98029	7.12083	6.60198	3.88469	3.05946
Gm11914	6.49964	5.73238	5.38505	6.00159	3.51887	4.82032	2.81107	4.53633	7.12227	2.54758	6.88334	4.12431
Jak2	6.47637	6.5486	5.92615	5.06937	5.89293	5.78286	7.12452	5.97805	6.81675	5.20933	5.67361	6.61482
1700024N20Rik	2.28739	2.85391	2.99982	6.8192	7.12481	6.47563	4.20895	4.62504	4.37037	4.01978	5.96725	4.7723
Mllt11	6.02098	6.1535	7.09876	6.63718	5.91513	6.48226	7.12944	6.17445	5.98617	4.701	5.62139	4.79566
Usp12	7.12994	5.08486	5.97208	4.4315	3.72491	3.7551	4.30605	4.38359	4.8345	3.91093	6.5947	3.09417
Dhx40	5.13241	5.52207	6.1697	6.986	7.13057	6.26455	7.01936	5.90745	6.34335	5.97454	4.43664	6.28363
Ddx60	2.57831	3.18177	0.722235	1.8367	1.61226	1.39666	7.13437	2.94422	1.26129	3.35008	2.72896	0.989262
Pfkfb1	6.11551	5.28275	5.14045	4.89512	5.99981	5.01642	5.62254	3.3874	4.31328	5.28811	5.73579	7.13525
Chpf	6.34475	6.64962	6.87422	6.5522	6.94171	7.13559	5.52918	6.74315	6.17615	5.12147	6.20791	6.19945
Zfp825	4.88541	7.13697	5.95468	4.4243	6.91752	5.68557	5.52609	5.83079	4.66707	4.82926	2.08177	2.31649
Ms4a6c	5.69078	5.15534	5.89263	4.17397	5.02512	4.11248	3.48775	3.42996	3.3024	6.01101	7.14183	5.13634
Slc24a6	3.71674	3.3099	5.53942	4.28157	4.57017	6.60712	3.17968	3.37676	7.14256	6.43912	4.4983	5.37139
Tmem194	4.05359	3.56977	3.30509	4.20905	4.83517	4.5843	3.39372	4.05193	1.85874	5.6036	3.77925	7.14397
Cpox	4.87649	6.1221	5.79694	7.14447	6.6066	6.24649	7.02739	5.66129	6.11668	5.27321	5.51078	5.04998
Cir1	5.72134	5.88001	7.14537	3.52231	4.5011	3.38182	4.1806	4.81342	3.4004	4.25097	4.37844	3.18884
Zfp238	4.99936	5.76587	5.39373	5.28353	5.39764	6.06764	7.14696	7.08148	7.11419	5.30777	4.3935	4.79059
Mdfi	2.17319	2.62371	5.17551	1.61933	1.85781	2.15213	1.93158	7.1515	3.40128	2.48859	1.93134	2.49737
Pex11a	7.15304	5.87839	6.61836	6.96521	6.72783	6.11889	5.51535	5.68022	6.11595	6.41342	6.40499	6.95117
Txndc11	4.7652	4.05323	3.9798	4.42992	4.05225	3.82234	5.39129	5.71435	7.15671	4.7453	5.12104	4.198
Ankrd17	5.78877	6.64923	7.15758	5.49882	5.37472	5.44143	6.51288	6.13659	7.02237	5.69568	5.10796	5.46718
Pcnxl3	5.08486	5.56914	6.16929	6.65486	5.07109	5.19561	4.99612	7.16293	6.10493	4.67261	6.32402	4.29413
Snx18	5.6271	5.81755	6.00251	5.52066	6.27069	5.53464	7.16591	7.04912	6.33744	5.14637	5.53908	5.10092
Orai1	6.64849	6.63605	5.81577	7.16815	5.18826	6.30612	5.24731	6.05884	6.21308	4.76138	5.28993	5.46493
Sipa1	6.24759	5.89058	5.84347	6.2153	6.09851	6.34982	5.86434	6.59898	6.30667	6.16146	6.72315	7.16848
Sfxn4	3.6407	2.29073	4.75133	3.62233	7.17094	5.45727	3.65741	4.0729	3.75846	5.1403	5.09896	3.91187
Nedd1	3.77317	4.0159	4.40407	6.48956	5.08045	5.4178	6.93549	7.1744	5.7489	5.28773	4.25775	4.36094
Otud4	6.30828	6.20909	6.65763	4.68023	6.42419	5.45884	6.87753	6.91274	7.17459	6.26091	4.87947	4.88973
Tubgcp4	5.97146	5.79453	4.75371	5.51189	6.01752	5.90431	6.27524	6.65219	5.39546	7.17721	6.472	5.53502
Ube3a	5.9361	6.3019	6.74036	4.2692	5.16556	5.79798	6.39279	6.65689	7.17739	4.118	3.35559	4.61027
Tnk2	3.76953	5.82836	3.20539	3.5481	5.16668	3.05349	5.94358	4.78046	4.32042	7.17868	5.60397	4.29809
Fam33a	4.57925	5.18898	7.17889	6.22868	5.19223	6.22943	5.68339	5.49867	5.1982	6.04463	4.39548	3.86018
Plcd1	6.2748	6.60456	6.92971	6.40483	5.25013	5.99323	6.75715	6.63801	6.71528	6.24446	7.04409	7.17901
Kcnj2	4.95185	4.9718	5.06672	4.61854	4.31229	4.84333	7.18367	6.42455	7.13559	5.55915	4.67435	5.61202
Fam40a	6.03387	6.53058	6.3913	6.88749	5.62414	6.00834	6.82878	6.38431	6.86106	6.76798	7.18542	4.91572
Gnl3l	7.18626	5.73471	5.91939	4.47336	4.43045	5.25146	5.99533	7.04494	5.0722	4.20562	4.25194	4.61235
Vac14	5.23474	5.02333	6.07396	7.1866	5.66348	5.85197	4.92785	5.41658	5.49951	4.70543	5.59445	5.92626
Bhlhb9	7.12759	6.53306	7.18924	5.17101	4.21057	5.15186	6.63715	6.30256	5.24024	4.43936	3.26011	4.3806
Lrch4	7.18957	6.18938	4.9448	3.66872	6.13096	3.46678	3.47042	4.99633	5.15439	3.39619	4.44366	7.04647
Sdccag8	3.24938	4.43578	4.60791	3.1614	3.44918	3.81253	5.26243	5.41384	3.53474	7.19259	4.82082	4.80415
Vps37b	4.38458	6.14571	5.78516	5.60367	5.10228	6.41749	4.94059	5.79562	5.47651	7.19598	6.83991	5.82483
Tbx3	3.5769	4.00976	4.33279	4.92208	3.26013	4.20207	3.3198	4.12681	2.31225	7.19605	6.68224	4.50075
Wbp7	4.76012	3.73815	3.29147	4.75884	2.91745	3.3678	3.31796	3.7236	5.45852	7.19805	2.75533	4.33442
Kbtbd2	5.34687	5.60202	5.55746	5.47746	5.45473	5.40105	6.07845	5.96668	7.20032	6.21315	4.59596	5.2615
Tbc1d15	6.48702	7.20092	6.81817	6.14044	6.60052	6.0826	6.67096	6.69415	7.13524	5.86468	4.96593	4.82255
Zfp263	5.06984	5.4667	6.36981	6.20924	4.57241	5.13744	7.20269	5.54441	6.63722	5.66815	6.47117	6.66969
Larp4b	6.23127	6.69773	7.20632	5.80968	5.11536	5.37006	6.07406	5.65401	5.76711	4.66256	3.81271	4.76278
Prps1l3	5.21573	7.20671	6.04983	6.52178	5.22397	6.0687	6.39138	4.90033	6.31072	5.18387	4.56762	4.58105
Dok7	6.22024	6.18921	6.43329	6.28097	6.26983	7.20796	5.6546	5.06477	6.08546	6.41654	6.29825	6.92073
Upf3b	6.97849	7.20798	5.67149	7.02182	5.62572	6.47414	6.73782	6.79509	7.1263	7.18641	6.47369	6.16601
Ddr1	7.2096	7.04546	6.04396	4.54913	4.67341	4.32803	5.8052	5.73425	5.14684	4.73638	5.77344	4.17843
Spast	4.92139	4.42725	5.38116	5.96337	5.72149	5.51895	5.58633	7.21033	6.27272	5.91746	5.1655	6.18699
Ppat	5.89547	5.56857	7.21147	5.16964	5.54181	3.95331	4.24282	4.91053	4.54266	4.28132	4.25412	5.24562
Ralgds	4.41365	5.21651	5.73174	5.77641	6.141	3.72508	5.24036	5.20972	7.21617	7.21066	5.0018	6.57818
Igsf1	5.80691	6.70279	6.01615	7.21644	6.51295	7.10887	4.10233	4.79192	4.73313	2.74451	3.07988	2.90647
Gm7367	1.62245	1.62172	1.33302	2.47607	7.21742	2.04554	4.30768	0.493596	3.77798	2.31661	1.87243	2.91697
Bop1	6.24586	6.22609	7.21779	7.03179	7.20919	5.55095	4.89335	5.48791	6.76708	6.6764	5.81382	6.07485
Ppp1r7	6.79021	7.21896	5.15054	6.16062	5.70564	7.13273	3.48739	4.40771	4.32143	5.72101	3.84714	3.46403
Ptk2	6.68354	6.89039	7.20619	5.27814	6.65529	6.66609	7.07216	6.89203	7.21988	6.51344	6.51562	6.45534
8430406I07Rik	6.0367	5.90634	6.5979	7.04293	7.03301	6.99988	6.23188	6.70978	7.22145	5.79985	6.81297	6.30342
Cdk7	6.06134	6.70748	6.77709	5.44855	6.02942	5.44302	5.61497	7.22347	6.05742	5.28459	4.42469	5.15942
Klk8	4.67688	5.3002	4.83079	5.03229	3.54066	5.3745	4.20448	5.31273	4.51933	7.2249	5.90362	5.6079
Cdnf	5.71504	6.085	5.65798	6.77166	6.70836	7.15313	6.69875	5.51841	6.42891	6.66219	7.22647	6.89251
Frmd4b	6.45115	6.08682	5.94303	7.22849	5.27761	4.55526	4.0181	4.71007	4.27092	5.68075	6.1808	5.21941
Msto1	5.86049	5.65186	7.22944	5.92004	6.62197	5.81468	5.1874	5.16541	4.88571	6.66822	5.97494	4.35412
Gdpd1	5.45551	4.96226	5.95506	5.63777	7.23038	5.77763	6.48465	6.47291	6.94458	5.40081	6.11978	5.04429
Paqr7	7.0456	7.23132	6.1437	5.5253	6.48005	6.30409	5.57626	6.59414	6.05387	5.92828	7.09714	5.22743
Zfp958	5.34153	4.75666	6.2923	6.22506	6.43574	5.99977	6.42653	6.02744	7.23671	4.62235	4.03496	5.23822
Edem2	5.27401	5.27913	5.60611	6.16836	7.09984	7.06534	6.43289	5.29406	5.74877	6.99906	7.24036	7.08415
Gnaq	4.94477	5.15252	5.11748	5.03636	5.74784	4.31474	5.58924	4.97806	6.58175	4.89336	7.24356	5.93933
Fam115a	4.01106	5.1857	5.0532	4.39719	4.70223	5.41949	7.24531	5.0874	6.16755	4.61116	4.26203	6.14601
Nipal3	6.56688	6.45831	6.64101	6.60594	7.24575	6.1383	4.96806	6.64463	5.89778	5.96693	5.98707	5.90177
RP23-360N5.1	2.63795	3.42778	3.71549	7.24654	5.64147	5.8952	5.73113	4.81524	3.89034	6.0859	4.56659	4.4717
Gm13194	2.09312	3.13825	3.68512	1.36901	1.92644	3.9584	1.28246	2.86553	1.62465	2.98865	7.24684	1.61278
1700013G23Rik	0.358762	0.358599	1.2633	1.55108	1.73763	1.80949	0.585907	0.654879	0.556933	1.36621	2.98107	7.25111
Panx1	2.92408	2.46905	3.45869	1.62082	2.73645	2.9595	1.95644	2.84999	3.81568	4.66043	7.25157	4.26904
Rhd	6.21253	4.25809	5.0001	4.75991	4.55565	5.81847	2.93639	4.53606	2.47993	6.25161	7.25166	5.60747
AI607873	2.45244	2.05595	2.53494	3.74635	4.33229	4.13924	3.23992	2.37014	2.91333	6.78683	6.63546	7.25408
Pycr2	5.67174	4.83546	6.28506	5.67355	7.13926	7.2559	5.62146	7.07963	6.08558	5.5577	4.73594	4.88431
E130307A14Rik	6.20902	4.31389	4.05898	4.75529	4.36146	3.51216	3.58242	7.2577	4.74414	3.9065	2.53041	4.31098
Yes1	5.31685	4.41187	5.17793	4.96078	4.05577	3.99509	7.25843	5.58136	5.89095	3.92565	5.17384	3.66539
Prcp	4.98794	6.25323	5.44765	4.09181	4.86309	5.16947	4.66188	5.51691	5.05274	7.20248	7.25899	6.90491
Srek1	5.49985	6.80733	6.72237	5.57529	5.55487	5.55393	6.17694	6.42278	7.2593	5.67989	5.85474	6.67536
Alg8	4.60248	5.93033	3.22986	7.26421	3.45369	5.39174	3.79993	2.38362	5.79679	2.67172	3.55456	1.93341
Rce1	3.55695	4.49095	4.15292	6.24466	3.61832	2.36026	4.3587	5.38215	7.26542	3.65315	4.40746	3.75042
Psmb9	2.5378	0.794251	2.01961	1.2522	0.0721319	1.19465	1.89498	2.47601	0.76909	7.26766	5.78479	0.482008
Gm5900	3.36968	6.73631	3.79689	5.2895	3.72163	5.94774	3.30338	2.46037	5.23101	1.92455	4.66664	7.26992
Slc16a2	5.47689	6.34409	5.54578	4.22118	4.33234	4.47898	7.2193	6.40371	7.03154	7.27062	6.85083	7.25391
2610008E11Rik	6.15704	5.83643	6.49385	5.6719	5.56035	5.13863	6.19884	7.28153	7.04513	5.06291	4.88391	5.61275
Gm14535	5.48026	7.28282	4.26729	3.98227	5.573	0.828901	2.98834	1.59595	2.04051	3.4378	5.88182	2.8139
Gpr89	7.28666	3.78166	3.79885	3.5089	4.55655	3.95262	2.88789	2.92427	4.19108	4.32607	3.20166	4.44721
Trim39	4.78849	4.95105	5.09263	4.03819	4.52099	4.56713	6.19735	6.44736	5.52995	5.84979	7.28854	5.08152
U1	0	0	0	0	0	0	0	7.28931	0	0	0	0
Cryz	7.28984	6.59684	6.35018	5.60291	5.96435	5.49339	4.55412	5.08785	6.43549	5.12345	6.62704	4.71756
Surf6	5.69095	7.2901	4.10863	4.61919	3.23443	4.52353	4.57911	3.47633	3.67392	2.47804	2.68657	2.67571
Smek1	5.87185	6.52101	6.15729	5.15198	6.05612	5.75857	6.90105	7.04292	7.29079	6.02832	6.05346	5.30059
Fkbp15	5.40484	5.4979	5.15998	5.22543	5.36651	4.66407	4.76643	5.64841	5.59853	7.29137	5.907	6.52562
P2ry2	6.19927	6.03011	7.29579	7.02083	6.24173	5.66517	6.42398	6.15163	6.20043	6.41592	6.7991	6.21926
Dok4	5.23156	5.81283	5.21061	6.53381	7.04568	6.76079	7.29631	6.82828	7.28795	7.06511	5.54585	6.53636
Taf1	5.45357	5.29057	6.9629	5.945	5.11464	6.51614	7.29638	6.30528	6.88528	5.74072	5.76052	6.13421
Atp1b2	6.59865	6.4722	6.47034	5.63961	4.87421	5.47348	7.19143	7.29704	7.18376	4.91654	6.29559	4.97126
Fkbpl	3.81632	6.14021	5.55474	4.279	4.51598	4.94897	4.27569	3.28406	4.57022	4.56688	7.29933	4.36881
Myo6	5.65201	3.56188	4.31525	2.09026	2.76479	2.6374	4.5298	4.78045	3.2809	7.30381	3.73044	5.4451
Rps6ka2	5.84023	6.57567	7.30528	7.29553	6.78578	6.76219	6.85998	6.42956	7.12098	6.02073	6.70084	6.48661
Rasl10a	0.493853	0.769266	0.758324	2.18118	1.88982	1.29369	0.975081	1.392	1.423	5.86473	4.00011	7.30736
Elmo1	5.33794	5.68597	6.39918	5.43233	4.80408	5.53516	5.81499	4.00662	5.15655	5.87249	7.14816	7.31334
Csgalnact2	5.32483	5.24765	6.39907	4.00659	5.29655	4.96427	6.72944	7.1583	7.31406	4.67348	4.38104	5.13431
Mri1	4.10738	6.66423	5.89379	4.79095	6.31386	7.32009	3.39985	4.7066	5.08722	4.52989	5.27102	4.41651
Gm8203	6.967	4.22511	4.68185	7.3206	3.4119	3.73434	1.98258	5.28136	3.67846	1.16414	5.62674	3.65161
Pld2	4.91146	7.32071	5.43418	3.00461	3.49673	3.45694	4.23843	5.2486	2.42096	3.27589	4.82021	4.21008
Gm16793	5.45411	3.71702	4.74098	5.18879	5.55221	5.20937	4.1953	4.82704	4.48998	5.97838	7.32445	6.8768
A130022J15Rik	5.29144	7.32482	5.63894	4.40073	5.28538	5.31839	7.14102	7.23855	5.74899	5.79751	5.50102	4.2488
Ino80b	5.96502	5.27062	5.34857	5.73695	7.08426	7.32795	6.60988	5.04242	4.51959	6.55173	6.06936	3.86218
Synj1	7.33271	5.91433	4.73372	4.44106	4.18887	5.97796	4.79516	5.33164	4.97292	6.05407	4.41866	5.03293
Gpr22	5.885	6.28997	5.74409	4.45686	4.5667	4.86353	6.84893	7.33284	6.88273	4.19481	3.90663	3.64397
H2-DMa	5.46027	4.56057	4.94249	3.71521	5.26751	4.92158	7.33458	4.50806	2.80562	6.18837	7.1989	4.91013
Cdc42ep5	4.83193	6.36553	7.33593	3.70249	6.93492	4.28218	6.46615	6.47666	4.39385	6.15668	7.25163	5.23508
Rrnad1	3.79225	5.41493	4.72732	4.56682	4.0208	7.14679	5.08041	5.81592	5.42116	5.99332	5.88712	7.33753
Ampd2	1.88943	6.26679	3.81577	5.22465	4.96869	2.30439	7.28335	3.03845	7.34048	4.95465	5.40636	5.33643
Nrp2	7.16255	7.34353	7.28086	5.9212	6.30506	6.85546	6.6073	6.86942	7.17873	5.73225	5.96766	5.60348
Ggcx	6.41011	6.93479	6.2454	6.40863	6.20309	4.89774	5.95113	5.92273	6.75246	7.34406	5.20256	6.18386
Plekhg2	3.63596	5.29488	6.26543	6.31531	5.60007	5.34156	7.11908	6.28666	4.91785	7.15647	7.34736	6.90506
Wdr36	7.26792	6.28662	7.34806	6.28119	6.5671	6.91547	7.33114	6.83132	6.51487	5.23182	5.12024	5.39099
Zeb2	5.96659	6.32546	7.34926	6.07486	4.23205	5.21296	6.34546	5.88989	6.19052	4.96986	5.4594	4.85062
Rbfox1	6.10374	7.35144	6.43681	6.38519	6.39929	6.53767	5.93147	5.96054	6.88768	6.95676	6.996	7.22369
Serpinb9	6.04821	4.84365	6.56867	5.48102	4.59412	6.06356	6.25066	6.28494	7.3529	5.896	5.34859	6.51313
Gm10169	0.795769	6.36327	1.12082	2.08191	2.19721	4.01312	4.8757	1.45257	6.17667	0.75749	1.10205	7.35786
Armc10	5.76634	6.57798	6.21379	5.5064	4.96729	5.52521	7.35864	5.86226	6.26607	6.97469	6.46846	4.35421
Cog7	6.38121	5.68877	5.74737	6.99371	7.31162	6.41444	6.6572	6.49301	7.36259	6.78194	5.85171	7.30881
Fnbp1l	7.36288	7.35824	4.93212	6.87821	6.2803	5.27877	5.87504	5.73014	4.89774	5.47189	7.26428	4.59956
Daxx	4.25084	7.35308	5.97134	4.93486	6.04339	6.3591	6.29108	5.9399	6.22394	7.36359	6.14221	6.85455
Slc9a1	4.59216	3.79807	6.1203	7.36476	3.99759	4.69912	4.92039	4.01308	4.40341	4.95847	5.70948	4.52666
Pcid2	6.04364	7.36673	4.88166	4.35799	4.91986	4.18787	6.56736	5.15618	3.17477	4.63892	3.51213	7.239
Stat2	4.42216	4.92982	4.06592	3.99565	4.88142	4.8313	5.03607	4.43516	4.26758	6.50248	7.36782	6.37589
1110028C15Rik	6.09921	5.33517	5.48318	6.02202	5.49913	6.19761	7.37096	7.0619	6.08	6.12784	4.76144	5.77147
Rrm2b	5.72861	5.76135	7.37163	5.38516	4.37304	4.78896	5.39941	5.94419	6.54993	4.01545	3.81036	4.57824
2200002D01Rik	2.8945	3.86734	1.35886	2.72715	1.78054	3.6513	2.36415	3.06679	5.25776	2.74589	7.37242	5.21327
Nom1	7.37771	3.83159	6.42049	6.91726	5.79592	5.78208	4.75219	4.70138	3.78392	7.05463	3.73337	5.97596
Ntn4	6.48967	6.52052	7.37908	4.33304	5.5996	5.19896	5.92294	5.83048	6.61133	4.95487	5.05546	5.4692
Ppp4r2	7.3792	6.80068	6.38862	5.57915	6.01276	6.99894	6.71966	6.58041	6.88369	5.25232	5.06281	6.83341
Nacc1	7.15817	7.38206	6.78142	6.35392	7.03262	5.80165	6.33508	6.4813	6.21752	6.1649	6.88422	5.64682
Smad6	4.75071	4.45439	5.24049	5.11455	4.75935	3.97536	4.06993	4.0673	4.11166	6.44311	6.22987	7.3858
Epha4	6.66502	6.55241	7.38643	4.08077	4.23214	3.66059	5.63215	6.16763	5.71706	5.19134	4.50804	6.24458
Nif3l1	5.5247	5.03204	5.24227	7.3884	5.81832	4.33611	5.79313	5.60304	6.29071	6.47048	5.00525	5.75226
Ankrd11	7.10194	7.39135	6.44608	6.22686	5.79697	6.35675	6.72162	5.75872	6.06568	6.95737	7.36016	6.76027
Smyd5	5.09278	4.23451	5.15925	7.393	4.1372	4.70987	3.2562	3.40356	5.98401	2.57999	4.34471	3.48161
Ptprg	6.12087	6.02779	6.3071	6.21238	5.09697	5.61811	7.39354	7.02381	6.2162	5.01201	4.86182	5.40951
U1	0	0	7.39381	0	0	0	0	0	0	0	0	0
Man2a1	6.82488	6.30658	6.66501	5.38268	5.36519	5.03656	6.17689	6.02455	7.39411	5.95697	6.18956	5.99766
Tysnd1	5.6423	4.35545	5.97995	6.64999	6.16992	7.39536	5.8188	5.35359	5.63696	5.15818	7.19504	6.37059
Smg7	7.05839	6.11714	6.83934	5.84784	5.72539	6.72177	6.81921	6.17817	7.17706	6.49541	7.39561	6.61956
Gm9821	1.03797	0	0.990084	2.71557	1.31521	7.39602	1.8113	2.84217	0	0	2.28652	1.59955
Msh3	6.16027	7.39984	5.93681	7.17232	5.42472	6.39543	6.92677	7.31545	6.29109	6.63169	6.923	6.81374
Gm16536	5.37276	4.4473	4.63501	4.17297	5.64032	6.93984	5.93408	7.40061	5.6038	7.35183	6.21769	6.33908
Klhl12	5.19004	6.09152	5.45208	7.40137	7.04119	6.78213	5.19786	6.66972	7.14716	6.05844	6.09657	5.06657
Uspl1	6.5541	5.73972	6.0384	6.76595	6.30292	6.20234	4.91072	4.87846	4.88628	7.40249	6.57899	6.70571
Carns1	5.47661	6.15662	5.78978	5.34143	5.01834	4.90699	7.40432	6.85558	6.9836	5.93582	6.19469	5.55489
Bhlhe41	5.76362	7.40467	5.97107	3.59321	4.40314	4.79604	2.93889	3.02715	4.65764	3.55789	3.3978	4.07548
Ddx19a	6.7804	6.55018	6.6078	7.40594	7.28747	6.9476	6.6681	6.6156	6.24249	5.3873	6.69269	7.04435
Ttc9c	6.14571	6.55805	5.67577	5.83194	5.53825	5.33051	5.99949	5.47216	7.40643	4.26523	4.41208	4.94525
Tcf7l1	4.6932	7.40699	4.15593	3.43736	4.24127	4.82465	3.37016	3.63599	3.69312	3.95859	4.43325	4.16822
Snx7	5.50897	5.60009	7.40703	6.64443	6.14258	5.8612	6.00043	5.33605	5.95102	6.22309	5.43561	7.07508
Erf	4.63152	4.99324	7.41817	5.56233	5.16818	4.80702	4.49151	5.01793	5.78317	5.80725	6.10744	5.05098
Gm3724	2.29599	3.05977	3.23384	2.00237	3.5218	2.89477	0.938096	2.79468	1.18827	2.18551	7.41872	1.17955
Vps11	6.60852	6.87913	7.18748	7.05897	6.51417	7.3458	5.98973	5.63891	6.19177	6.51396	7.41914	6.08628
Toe1	5.9046	4.94289	7.42122	5.12953	4.84005	4.67704	6.46212	4.81419	6.12608	4.51228	5.84311	6.80333
Zbed3	4.26631	5.2273	4.70058	5.5808	5.88988	4.42452	5.31228	4.89864	5.87516	6.55013	5.71778	7.42286
Arhgap44	4.99984	6.12921	5.21813	5.77347	5.44248	6.35557	5.41198	4.66407	4.41982	7.32904	7.42305	6.69049
Wdr43	6.02119	7.05736	6.1586	6.89184	6.23445	6.37129	6.4561	7.4254	6.6209	5.32216	6.25402	5.30222
Fmo5	6.35931	5.8388	7.42697	5.26255	5.6712	5.60392	5.39669	4.79161	5.70162	7.42803	6.6916	5.88118
Srp54b	1.08189	1.2374	0.979132	4.84877	1.15787	1.56169	1.08101	0.992277	7.42939	0.676163	0.266984	1.95066
Gt(ROSA)26Sor	3.12679	4.62166	4.02092	3.13059	2.97714	5.53112	5.3921	7.43255	4.7916	4.78799	1.5595	2.7145
Stard9	5.29153	4.99528	5.30547	3.94212	4.01024	5.15848	5.77418	5.47369	6.21857	7.43486	6.20723	6.31824
Pygo2	5.02889	4.69424	5.38297	4.87773	7.4356	4.77307	5.63403	5.25625	5.21037	6.46258	6.70545	6.16487
Spred2	5.67162	5.58592	5.28313	6.19779	6.64493	5.46025	5.86249	7.39932	7.4357	5.86378	4.46991	4.16066
Ate1	7.30952	7.43672	6.61843	5.63455	5.67031	5.95727	6.52591	6.43305	5.95724	4.64589	4.84453	5.02833
Slc25a25	2.27453	3.42855	2.08606	2.87416	3.40979	7.43822	3.3999	3.69988	5.2005	4.02237	3.03984	2.64107
Rufy3	5.25802	5.93802	5.2865	7.17249	5.59973	7.44175	5.55903	5.86379	6.12952	6.04778	6.11718	6.18921
Prmt2	7.20709	6.71627	6.91403	5.92809	5.95329	7.44344	6.62454	5.45164	6.66386	4.06882	5.52444	4.03667
Ip6k2	6.83418	6.69532	6.60391	6.00942	5.6139	6.36108	7.44345	7.14867	6.10628	5.93782	5.94477	5.87608
Gba2	4.51733	5.7368	4.93516	5.45314	6.46416	5.36566	6.33085	6.01758	5.81152	7.44392	6.47565	6.38397
Sort1	6.95948	7.44439	7.12447	5.36944	5.5726	4.60688	6.08698	5.93088	5.62109	6.67537	5.62579	7.30984
Gm14253	7.20066	4.79826	5.4466	4.5352	4.41819	3.69859	7.18971	7.30215	7.45208	5.33111	4.43205	3.28786
Supt16h	6.89531	6.48096	7.45281	6.66352	6.38726	5.57747	7.25297	6.12502	6.66437	6.58786	6.52888	6.62995
Atp8a1	5.49246	5.79321	7.45615	4.58714	4.94858	5.40777	5.21315	7.09641	5.31217	4.59701	4.56292	5.56399
Fer	5.74171	7.45726	6.4671	6.26946	5.45292	5.97031	5.71227	5.0916	5.66478	5.53152	5.1215	5.05678
44085	6.98254	6.87309	6.05426	6.1105	6.46741	6.06673	7.23728	7.0575	6.48503	6.88055	7.42057	7.45819
Spock2	3.69825	3.65036	3.4738	2.66075	2.59537	2.15647	2.49252	2.46821	2.5476	7.45874	7.42642	6.83896
C330007P06Rik	6.73469	7.46068	6.83809	5.11394	5.17567	5.77037	7.40534	6.58324	5.6179	5.28973	3.71945	4.58731
Usp54	6.60716	7.46321	7.1447	4.68648	4.97309	4.86977	6.42414	4.82259	5.56179	6.28307	5.74718	6.95989
Lrrc61	5.30894	3.68002	3.5529	4.54436	5.8836	7.46405	5.51386	2.57889	4.60443	3.27292	5.43765	4.34003
Evi5	5.87633	3.73038	5.53881	4.43447	5.13825	5.46243	7.34478	7.46807	4.92468	5.9182	4.86197	5.0375
Gm9851	6.3685	6.31586	5.15296	7.4704	6.64924	5.1766	4.81287	3.85045	3.75605	4.70983	3.71229	4.13989
Fktn	4.77246	4.25566	7.47196	3.96821	4.21017	3.57386	4.80474	4.48226	4.64193	3.77003	3.56703	3.72304
Pck1	4.4029	5.58394	3.70082	7.4736	6.90377	6.80449	3.30681	3.22503	3.89518	1.26182	0.721196	0.948427
Zfp932	6.11136	3.74279	4.62763	6.95205	5.17339	6.13735	5.17039	7.47398	7.26681	7.06127	4.83029	4.91971
Ralgapa1	6.6195	7.28588	7.13643	6.11917	6.47826	6.03918	7.03874	7.20724	7.47444	6.95175	5.48504	6.10349
Bin3	3.00723	5.47222	5.86468	5.95112	5.67747	6.22182	5.1969	4.9263	5.14715	5.65174	7.47507	6.77313
P2rx5	5.25561	5.35935	5.23401	6.31938	7.47554	7.16155	5.2693	4.60291	3.29644	4.80067	4.92751	6.05386
Adamts7	2.40143	3.54942	3.36334	4.58009	2.82701	3.91764	7.47592	4.98658	3.61205	4.39997	7.20756	4.85901
Amotl1	7.41678	7.10319	7.47629	5.51343	5.89582	5.76979	6.06442	6.10623	6.82526	7.44686	7.09325	7.04988
Slc35a1	6.64869	6.65169	6.47212	6.54955	6.39673	5.99289	6.91209	6.71589	7.47739	5.91229	6.20899	5.95775
Tmem87b	6.84267	7.42112	6.51676	3.80006	5.54952	7.20988	7.12181	5.67442	7.40658	5.7467	7.47774	5.70136
Tor3a	4.90875	5.0574	4.42349	5.532	5.27539	5.427	6.86959	6.58224	5.57925	7.29634	7.47775	7.38417
Sec61a2	6.08825	6.90975	6.46898	3.5325	5.91052	5.93915	6.71625	5.91335	7.48172	3.91803	4.69379	4.71189
Ccdc109b	5.74157	4.29328	6.03466	2.58071	3.0762	5.83015	6.96192	3.87056	1.84481	3.8506	5.40815	7.48177
Cd2ap	5.55468	5.05963	6.21473	5.42031	4.92684	4.71584	6.58716	7.48186	6.78014	7.20633	6.38984	6.35094
Ddx28	3.90656	3.97452	4.37235	7.48282	5.90687	5.80478	4.44518	5.22085	3.89857	4.78111	5.41016	4.40761
Kctd12b	2.80106	3.64784	3.59208	3.87881	3.34586	3.57868	7.48456	6.8587	6.68829	3.57044	2.25415	2.92916
Wipf1	5.98022	6.23283	5.9014	4.76965	5.37186	5.40402	7.48697	6.02081	5.80536	5.64273	3.95809	5.62223
Wdr75	6.83664	6.55467	5.46252	5.24468	7.28842	7.49317	7.12418	7.21506	6.52571	5.76388	6.5664	5.79456
Slc11a1	5.34702	5.63849	5.35951	7.49326	3.64314	3.47505	2.24789	5.12394	3.4573	3.86743	2.06011	6.14723
Cldn15	4.02238	3.82259	4.33322	2.59396	3.71534	1.96434	3.99207	4.45996	3.95785	6.40435	7.4953	7.36514
Gm13131	0	0	1.36054	1.26359	0	3.65357	2.3674	2.64487	7.4977	0	0	0
Cnot6	5.63004	6.16053	5.71991	4.45285	5.40378	5.42739	6.56655	7.11645	7.49892	4.74328	4.13639	5.23454
Fcrls	5.0927	5.05707	6.20172	7.50064	6.26092	6.6315	4.27095	3.69408	4.83022	4.12035	3.26978	2.77215
Pdk3	4.68108	6.09252	4.28549	3.20437	2.23726	2.30583	2.97885	4.25039	5.68519	4.63622	3.371	7.50396
Acox3	6.27513	6.38879	5.09784	5.80927	7.50427	5.39552	5.42945	6.05487	5.2752	6.36911	6.88894	6.38598
1700081L11Rik	5.49978	6.74105	7.40661	6.50616	5.21402	7.5068	5.88424	4.09566	4.38464	4.73076	5.32599	6.67701
Mfng	3.99067	5.38665	4.83188	6.39218	6.62162	6.26707	5.10017	5.90626	5.10818	5.75878	7.50788	4.53141
Zmym2	7.39157	6.81183	6.86672	5.58882	5.52441	6.41098	7.51594	7.34424	7.16139	7.33542	5.04566	6.4628
Tnfrsf25	1.6423	2.10525	1.90197	2.68777	3.06869	2.73883	2.80036	2.85503	1.79745	3.82799	3.45022	7.51682
Rpl18-ps2	1.68928	0.638453	0.899657	7.52016	2.64553	4.42932	3.52233	1.54179	2.18522	3.04017	1.76922	0
Amdhd2	6.34498	3.87806	4.3604	5.85569	6.03949	6.27952	2.73984	3.86241	3.6198	6.55203	7.52431	3.26912
Smurf2	7.18843	7.2261	7.26988	7.45175	6.65372	7.52818	6.89642	7.09709	6.87897	6.87777	6.78021	6.61524
Msh2	6.83881	7.52854	6.60163	5.931	6.95612	6.38325	5.093	5.24163	5.16064	5.89142	5.86179	5.18267
Trappc8	7.53248	6.43243	7.08665	7.43002	6.63125	6.1935	7.09081	7.40853	7.40813	6.74706	5.99334	6.3086
Nab2	4.67841	5.45418	3.93252	5.55919	4.81102	7.13904	5.18865	6.54198	7.53265	4.78227	6.21085	5.02208
Gorasp1	6.09121	7.15935	6.49668	7.41698	7.38375	7.53366	6.03942	6.92438	5.95972	5.87281	6.33581	6.87208
Rbm33	6.68591	6.3207	7.39352	6.56368	5.33335	7.53523	5.28285	6.10632	6.32837	5.88738	6.76992	7.23853
Bend5	4.3576	4.7768	4.99691	4.96235	6.12036	5.98558	3.67148	5.93192	4.16691	4.8797	7.53757	4.46418
AI597479	6.86445	6.3253	6.59667	6.54753	6.15332	7.03177	6.61548	7.53768	6.93764	5.41118	5.49595	6.11562
Slc25a10	5.49878	7.14336	5.36501	7.53843	6.6932	5.38623	5.73399	5.50768	6.54252	3.97415	4.97174	4.50242
Atg2b	5.7666	5.00561	4.70237	5.65704	4.60828	5.54842	4.92797	5.05534	7.53895	5.6332	6.5154	4.67673
Hps5	3.87304	3.97519	2.92228	5.68199	4.87849	7.53955	4.86242	4.72582	5.99591	6.63122	6.89093	6.94341
Sfxn3	5.55541	5.82041	5.38928	5.31899	5.48064	5.24338	6.13385	6.59462	5.48391	5.58366	7.5414	6.02604
Trub2	6.24003	7.50725	7.54294	4.37379	7.06457	7.08708	4.75838	5.00638	4.78399	4.24227	4.48975	3.84543
1110018G07Rik	6.63147	7.08954	7.54407	5.77899	5.67346	5.84668	5.18381	4.7623	4.6832	4.90006	4.71893	5.47824
Gm11627	5.3094	3.31005	4.40233	2.10344	4.47686	2.16224	4.21994	4.90268	5.54201	7.54905	4.36122	4.80645
Pold1	3.98985	3.8929	4.09069	3.16045	3.92848	6.89498	4.82358	4.69742	3.26701	4.93443	6.90122	7.55089
Prr24	5.12407	5.67332	5.71818	4.9498	5.87693	7.55355	6.08586	4.96446	5.50695	5.70303	6.00455	4.9808
Kdelc2	6.45963	6.18626	5.9067	6.01669	6.03864	5.3299	6.79669	6.88335	7.5602	6.02012	5.52677	5.78509
Sgpl1	6.42042	7.5609	6.36976	4.86206	6.05889	5.5243	6.37094	5.08691	5.9611	5.0132	5.57632	5.29656
Cstf3	7.14859	3.77021	4.53587	5.12861	3.48887	4.53655	5.37336	7.56098	7.22376	5.88145	4.61651	3.44449
4631405J19Rik	5.13165	3.52719	4.32812	7.5626	4.99358	4.01842	5.02112	3.53138	4.41723	3.90444	3.86993	4.73582
A230056P14Rik	1.94927	0.967857	2.00794	4.03636	7.56929	2.75179	2.38568	1.41081	0.678335	5.04796	1.35482	0.846779
Lrrc58	5.88773	6.03738	6.13661	5.74464	5.31689	5.92098	7.40159	6.97941	7.57004	5.6177	4.52779	4.86751
Socs5	5.99451	5.55381	7.27541	6.38323	5.72755	6.21302	7.57182	7.22642	6.92738	6.53196	5.59442	6.13496
Mcm7	5.2044	4.06882	7.28271	5.91895	6.00225	6.16285	6.4805	6.00545	4.32792	7.57307	3.78866	4.84703
Apobec3	4.98406	3.85224	4.68063	2.52156	3.08247	2.24338	3.89728	5.03445	4.20375	5.59183	7.05611	7.57455
Mmp9	0.894261	0.631558	0.635686	0.717206	0.432478	0.888667	1.1489	1.26694	0.969625	4.67866	5.41001	7.57461
Ireb2	5.27396	5.47912	5.33722	5.45939	5.71397	4.71206	6.36097	7.58026	7.34912	4.82262	3.62318	4.38366
Decr2	6.63505	7.16701	6.57583	5.98436	7.58105	7.54247	6.39658	6.09093	5.55399	5.9693	6.92553	7.12755
Exosc1	6.31381	5.65528	5.25486	7.29382	6.26386	4.75523	6.02882	6.73542	4.83707	6.57501	6.01856	7.58175
Sft2d2	6.69025	7.58322	7.4984	5.60559	6.21788	6.36749	6.83189	7.26345	7.09356	6.6806	6.87325	6.63743
Polr3k	4.53658	5.08496	6.45334	5.87887	4.79923	5.39833	6.13131	7.58368	5.72557	3.91439	4.52115	4.42069
Bcl6	4.36505	4.26737	4.58567	5.90091	5.88852	4.94125	6.49978	6.33893	7.58791	4.36257	5.39141	4.95588
Cep110	3.2206	4.59247	3.64508	5.19198	3.87933	3.35181	5.69823	5.561	4.14858	6.07892	5.73102	7.58903
Srgap2	4.87053	6.17002	5.88551	7.59148	5.41319	5.38364	4.73375	6.31451	5.47058	6.21499	7.36671	6.45848
Zyg11b	6.66378	7.59272	6.67239	5.25529	4.89643	5.22068	5.46069	5.46874	5.3852	4.11136	3.89273	4.24711
Msln	3.16635	4.8691	4.84566	3.42507	2.63401	2.76372	2.08926	3.39005	2.36316	7.59306	7.42085	7.13152
Tm6sf1	4.96556	5.6032	5.54098	6.14101	4.43112	7.03553	5.84058	4.48444	5.38284	7.48188	7.59794	5.49046
Mdga1	7.60486	7.25522	6.65815	7.01473	6.68108	6.88778	4.33683	5.03311	5.25621	4.20188	4.0795	6.12181
Spopl	7.60547	3.70164	2.68734	3.26487	3.74001	3.77584	5.05691	3.72934	3.32653	2.72726	3.92146	1.81994
Acp2	6.21717	7.15603	7.32962	6.00717	6.32019	5.8782	6.21504	6.08675	5.52174	7.20469	7.60787	6.9941
Snapc1	5.32778	5.0833	4.73266	5.86057	4.95926	6.03012	5.19327	4.75207	7.61282	5.35965	5.19841	6.15773
Rab2b	7.61546	5.88341	3.17085	2.20521	3.15566	2.93272	3.24875	3.33721	5.95456	3.50708	3.78731	2.88963
Mbd1	6.87341	6.55995	7.61724	6.0232	6.52848	6.39387	6.45495	6.00041	6.32198	6.97329	6.16929	5.60868
Nts	1.91307	2.15123	2.18929	1.87689	2.42102	2.86418	7.61895	5.45636	6.86769	6.94275	7.28585	7.55455
Zer1	5.82993	5.45659	6.20281	5.89414	5.82873	4.93803	6.27855	4.83897	5.99903	6.71096	7.62153	6.98735
Rgs6	7.62245	4.78301	5.97662	3.02919	1.84321	2.9583	2.20868	1.88105	1.40001	2.95549	2.13843	1.99276
Mtss1	4.97599	5.25732	5.61119	5.09802	4.23575	4.65261	7.62268	6.54524	7.19597	4.27575	3.8584	4.29341
Naalad2	7.18712	6.32304	7.14142	6.83388	6.01175	6.44118	7.28293	6.70127	7.16646	5.70365	6.0569	7.62446
Ccdc69	4.26079	4.89507	4.19467	5.90425	4.19761	3.86803	7.62463	5.32326	7.18176	3.75952	4.53797	4.72154
Ttc13	7.17774	5.2713	5.29255	6.24893	5.85672	6.68605	4.40774	4.42659	5.23102	5.74936	7.62524	5.19707
Gopc	5.38022	5.60704	5.80032	5.46969	5.3824	5.07357	6.1271	6.72518	7.62585	4.87092	4.33293	4.68628
Mospd3	5.2519	4.27923	5.33081	5.11172	6.15325	7.63022	5.19866	5.38614	4.60338	5.46294	4.77083	6.91441
Acbd3	6.41179	6.76493	5.71953	5.54496	5.47503	4.85027	7.46419	6.85978	7.63102	5.52693	4.43981	5.05019
Mpzl1	6.26098	6.41327	6.16329	6.75908	4.90629	5.96901	7.63323	6.46365	6.96749	6.88427	5.91067	6.21979
Ppp1r1b	6.51356	5.99683	7.6362	2.9167	2.35648	2.07782	2.45572	2.26067	3.10716	1.34552	0.652291	1.0884
Rgs12	6.21323	5.90629	5.79851	5.31341	4.89213	5.66091	6.56229	4.49314	7.63814	7.62199	7.42927	4.1565
Renbp	3.71022	3.25073	6.21117	2.91026	4.83231	5.84354	7.43216	4.11943	2.17793	7.63904	5.935	6.06644
Anpep	7.1219	6.61263	7.07767	6.52612	6.22203	6.33537	6.15784	6.33506	6.73444	7.63964	7.45985	7.24253
Fcna	3.24138	3.55812	5.24856	7.64098	6.05376	6.23053	3.56887	1.93756	2.5931	5.85628	7.60749	6.99169
Icmt	6.35317	6.57774	6.23896	7.64194	5.49638	6.48321	5.73216	6.38675	5.92095	5.2383	6.74049	6.43771
Mms19	5.52094	6.86772	7.02121	5.04623	7.20859	5.31097	5.09202	7.28497	5.7394	7.64374	6.16512	5.5966
Nktr	7.64445	6.69421	6.86556	5.80464	5.33144	6.36359	6.97264	7.24747	6.91969	6.8332	6.45998	6.95297
Rtp4	5.43548	7.21573	6.39972	5.77705	6.8005	4.71136	6.45252	5.27094	5.2737	7.03343	7.64517	7.06749
Lrrc1	7.2613	4.74696	5.56442	7.29506	7.64984	6.7434	6.32339	6.37654	6.16818	4.47783	5.1232	4.99647
Plcd3	4.38921	4.51999	4.21456	6.17616	7.65078	7.21103	5.29672	5.88801	5.78241	5.00184	5.066	6.64417
RP23-381B19.7	4.1044	2.67637	4.64994	5.17184	3.95794	4.69463	7.65342	5.84357	3.4835	5.19148	5.71997	4.91148
Gbp9	5.08927	5.49392	5.28051	4.26069	4.80893	5.04756	6.52745	6.1003	7.26842	7.65425	6.90712	7.26762
Smg6	4.89306	6.66108	5.26061	4.17865	5.13911	4.5052	7.65473	5.87865	3.82237	7.35232	7.1964	7.01794
Cdkl3	5.70254	3.39889	4.8353	4.04792	5.51579	4.3002	6.79038	5.2773	7.65843	4.24128	5.16905	4.81388
Nipsnap3b	7.65954	2.86304	4.97242	3.52402	6.18248	5.43368	3.50764	6.11276	4.60654	4.10955	2.6506	5.17454
Il34	2.44026	3.12474	6.41898	4.28786	1.53665	3.82097	3.71077	3.97564	2.64445	3.69006	3.64652	7.65987
Cabin1	5.46138	6.70775	6.79306	7.13857	7.28482	5.93133	6.53615	6.81957	6.10039	7.07149	7.66538	6.68751
Pde8a	5.56399	5.78786	5.28518	5.10045	5.97471	4.52675	6.14438	5.10759	4.87092	7.66778	6.76496	6.82979
Golt1b	6.80866	7.66861	7.45875	7.62582	6.10443	5.94944	7.25273	7.6357	6.63191	6.48114	6.75662	4.73186
Eepd1	6.14173	5.862	5.20329	7.67162	7.09771	6.92821	5.65872	6.65912	6.88188	7.29687	7.35448	7.6144
Arhgap5	6.7348	7.11816	7.67389	5.01876	4.90282	5.25914	6.95608	6.66201	6.13669	3.90417	3.22732	4.23761
Fmnl3	6.73778	6.09238	7.40026	7.67494	6.0951	6.60726	7.24855	7.08802	7.1814	6.93988	7.1255	7.19822
Gm12411	5.39571	3.7338	5.84593	4.3435	4.96605	3.66301	3.56027	4.54577	6.4432	5.13616	4.59844	7.67537
Rap2c	5.25809	5.18609	5.56667	5.14723	5.9611	5.31216	7.68073	7.40504	7.13545	4.73998	4.19552	3.59533
Cerk	6.01862	6.46744	7.48624	7.21273	6.49626	6.15818	7.68423	6.94423	6.79963	6.32846	6.76382	7.62319
Patz1	6.86215	6.40872	7.42323	6.28518	5.1986	4.97925	7.64092	7.68487	5.34678	7.32651	6.83351	4.1627
Adss	5.30555	5.05684	5.41323	4.8492	5.59449	5.8894	6.73535	7.68565	6.85472	5.07554	5.4301	5.08461
1600002K03Rik	4.89627	4.89405	5.51702	7.68584	5.8583	7.09902	5.09993	5.80938	4.56051	6.75808	7.45888	5.28173
Crnkl1	7.6861	7.36102	5.84483	6.37241	5.84522	6.05079	6.85388	6.94911	6.32996	6.01109	6.89636	6.1725
Zc3hav1	7.39826	6.90581	6.62997	6.05209	6.13078	5.75531	6.67637	6.98453	6.31681	7.47263	7.68982	6.85521
Azi1	2.14279	2.62352	4.86143	3.88548	4.71003	3.4612	3.64779	2.62323	2.27194	7.69105	4.88164	5.38437
Psmd9	5.49275	5.63602	5.88582	7.69189	5.32005	6.24944	6.13366	5.54426	5.65394	6.10639	6.39152	5.46824
Pwwp2a	5.92141	4.957	5.97076	4.44183	6.96623	4.90497	5.9321	6.50623	7.69318	6.64445	6.70853	6.37993
Rnf214	4.38752	5.91478	5.62031	6.38334	7.09007	6.09012	5.86076	6.12813	5.72092	7.69322	6.17747	7.42198
Clip3	4.9775	4.51711	6.39305	5.12139	4.59936	4.86812	7.01193	4.6112	7.69584	3.70541	5.26651	5.59014
Ltbp3	7.25761	7.23101	7.06678	7.69579	7.34555	7.12008	7.5209	7.13511	6.01364	7.59712	7.59916	7.69592
Mtss1l	6.13264	5.83732	7.00651	5.82587	6.27172	5.10322	6.43526	6.68067	6.1635	5.93094	7.69725	6.58285
Gm10355	2.94266	2.94132	1.81329	7.69865	3.72396	5.10126	2.25372	2.35	3.42608	2.10083	2.54704	3.9679
Fmr1	3.85106	3.13688	3.83965	3.42423	3.44279	4.47985	5.25893	5.24234	7.7001	3.0296	2.59408	3.7701
Csnk2a2	4.77025	6.08926	5.78837	6.52822	7.70055	6.01453	4.76648	4.62275	6.49371	6.70589	6.5056	4.74997
Slc25a37	4.61509	5.08311	4.5336	4.72966	5.51916	5.74443	5.47524	5.71453	5.7041	7.13526	6.79848	7.70091
Icosl	6.427	6.78858	5.74594	5.90295	4.74058	4.88477	6.20001	6.24024	6.80483	7.15918	7.70131	7.58623
Rnf19a	7.0289	6.88292	7.16344	5.27007	5.81176	6.7004	7.70291	7.69299	6.609	5.92924	5.85638	5.2838
Wtip	6.6066	4.03089	6.26005	4.75048	5.04189	4.55663	5.39055	7.70566	6.89953	5.30638	4.18079	5.18077
Scly	4.47515	5.60531	5.30382	5.15016	4.54147	5.44432	4.81154	5.26127	4.04505	5.25573	7.70577	6.15183
Ddx52	6.88664	7.30015	5.72663	7.22716	6.35455	6.47506	7.43725	6.32976	7.70606	6.87167	6.35816	7.16276
0610009E02Rik	3.11673	4.62167	3.86303	6.31231	4.74007	6.22738	6.44673	7.05877	5.99738	6.6853	7.70667	7.70523
Ptcd1	5.27453	5.52394	5.70358	7.52276	7.28741	7.68794	4.86884	5.09393	5.6965	6.96008	6.25218	7.70668
Nod1	5.56509	5.47497	5.59503	5.00366	5.65065	4.4771	5.97156	4.99653	4.85691	6.81477	7.70793	6.63637
D6Wsu116e	7.70924	6.53988	6.05021	5.99112	6.0219	6.4199	5.96092	5.50431	5.91752	7.06754	6.73678	6.133
Ankrd13c	6.23628	7.71141	6.99895	6.8642	6.99007	6.84355	5.86193	5.44753	4.89803	5.14366	5.25792	6.32857
Gpr180	6.09271	7.17743	6.61995	6.37595	5.76777	6.96821	6.39945	6.7523	6.75583	7.08383	5.48452	7.71246
C1qtnf5	4.00214	4.46054	5.03457	4.79982	3.30936	7.71411	4.64281	4.23024	3.02964	4.51786	4.371	5.24658
Mecp2	5.22709	7.7148	6.52828	5.84594	5.70431	5.69919	5.11226	5.69076	4.29938	5.97895	5.6077	5.63356
Gm12696	4.14243	6.62489	3.6174	5.41877	4.27009	3.96921	4.26397	3.62951	7.71674	5.04726	5.27787	6.1283
Zmiz1	4.44352	5.14437	7.7201	3.90841	3.19783	3.58462	4.42706	4.61381	3.82453	5.95345	4.52395	4.34427
Ppp1r12a	7.72743	6.64708	7.44462	5.82444	6.91077	6.71011	6.32411	7.03726	6.8539	5.53749	6.62057	6.61292
Cd14	4.67453	4.3326	4.54891	3.55771	5.24099	4.82195	6.14479	5.58507	5.40949	6.06773	5.53208	7.72752
Suv420h2	4.20789	5.63607	5.09124	3.95679	5.29513	5.50202	4.00002	5.36536	5.3534	7.72799	7.11576	7.06671
Ndn	5.46043	6.26059	6.39021	6.82772	7.68624	5.66945	6.59283	7.54876	7.7287	6.42077	5.00433	6.06355
Zfp317	5.37538	7.7301	7.25893	7.03002	4.82201	5.09055	5.79091	5.18122	6.93438	6.78734	5.47565	5.96061
Sumf2	5.57013	3.87634	4.7962	5.32164	4.78751	6.54298	5.44748	4.82805	3.81647	6.31719	7.73031	5.47979
Bptf	6.57269	5.48468	6.3914	5.08185	4.83955	5.84285	5.53842	7.64798	7.39054	7.73542	6.52894	6.24008
Pitpnm2	7.18244	7.10215	6.00448	6.00737	6.86001	7.73144	7.73746	7.31583	7.27524	6.37567	5.99314	6.39249
Nrarp	4.56635	4.22073	4.63351	7.57902	6.01037	7.73805	6.37781	6.722	6.86003	5.79559	6.2559	6.05326
1810021B22Rik	4.35963	2.49772	5.42431	1.0942	3.74907	4.23755	5.78328	7.15927	3.91264	2.38416	6.96718	7.73835
Dmtf1	5.96154	6.1465	6.0874	5.80859	5.34035	5.83286	7.57466	6.85846	6.64657	7.22851	6.21616	7.73954
Gm16534	7.69959	5.67607	6.61069	7.74664	7.65186	6.95837	5.30462	6.86279	5.26017	6.02527	5.67843	7.09743
Wdr92	5.98176	5.54192	5.05617	6.93867	6.28828	7.74735	6.34117	7.26633	6.52644	5.58913	5.73399	4.58504
Nudt5	5.11886	7.74842	4.92218	6.88434	4.52023	5.13968	4.75577	4.78475	4.0337	6.12112	5.39278	4.36979
Gm14822	2.49593	1.2474	0.878863	6.52991	2.29718	6.29358	1.52926	2.278	7.74924	2.37587	5.18488	3.84632
1500015O10Rik	2.99535	2.66132	3.51572	3.2652	4.74787	4.19604	7.74886	6.98639	7.74984	1.74244	2.30457	1.53865
Tnip2	6.52039	5.01309	6.13325	6.81561	6.04552	4.83083	6.01407	5.85811	6.84798	7.70429	6.57546	7.75224
Rsrc1	7.75387	5.49888	4.82842	4.32766	4.47909	6.82234	3.36412	4.88042	5.397	5.9295	3.98289	4.86459
Sip1	5.10582	4.72833	5.85952	5.86522	7.11218	5.62366	5.60524	5.90986	4.8248	6.47147	4.78098	7.75396
Fgfr3	4.91533	4.68115	4.93627	2.73087	5.5508	4.22704	2.82331	4.44956	2.56212	6.51464	7.755	7.13401
Gzf1	7.75842	6.54135	6.6733	7.15823	7.09834	6.57082	6.60424	6.65371	7.17123	6.76508	5.33127	7.21011
Ccdc66	6.13639	5.59367	5.95882	5.0522	5.71607	4.73449	5.21563	6.14812	5.69674	7.75968	6.36881	4.8646
Abcb4	6.45701	6.87435	6.44272	6.87505	7.76228	7.28941	6.36027	6.13991	5.77289	5.86053	6.69629	6.84964
1700029F09Rik	5.30538	3.76756	5.12431	7.76255	5.04979	5.16928	5.7616	5.39463	7.27819	4.47508	4.07723	3.98911
Gm9763	3.08083	7.69857	4.33926	4.03006	5.67101	7.76841	3.77526	2.81182	0	4.39894	4.26661	0
Nxn	5.92157	5.51503	5.91265	5.51022	5.62377	6.03649	6.8132	7.65621	7.59537	7.76882	7.38858	7.44377
Rnd3	7.13399	7.44433	6.7435	7.77074	6.89545	7.37048	7.00781	6.83786	7.43248	5.1003	4.11342	5.80691
Ankrd50	6.45674	6.08147	6.31723	7.70671	6.11293	5.77656	7.37764	6.76461	7.7713	6.15938	5.77405	6.97219
Pkd2l2	3.14119	6.14512	5.45841	4.06892	5.55818	5.25239	2.69419	5.7252	2.61569	6.667	7.77376	7.12283
Mybpc2	7.14969	7.37227	7.12314	6.0782	6.48101	5.29031	5.77304	5.7728	5.32842	7.46845	7.10378	7.77643
ORF19	5.34249	5.72056	5.23724	7.7776	7.64281	7.4888	5.99274	6.03221	5.75202	6.83936	7.51808	6.54786
AU040320	5.96549	6.90873	6.78404	6.58261	7.29688	4.77989	5.87722	6.41765	5.85096	7.5769	7.5794	7.77965
Thoc3	5.91402	6.72418	6.22692	7.78234	7.48514	7.18552	5.88447	4.28409	5.33797	6.28793	6.04706	5.80365
Ppil4	6.77546	6.93795	7.7894	7.54629	6.64276	6.00846	7.27027	7.40287	6.85476	7.37352	7.55442	6.82336
4930412F15Rik	6.82974	5.8998	6.04909	7.23283	7.76322	7.48268	5.98438	5.76194	6.4063	6.53013	7.17816	7.79162
Bace1	7.764	6.24158	7.7944	6.25621	6.14821	5.25414	5.66592	5.14661	6.31056	6.17026	6.70545	7.12669
Actr6	7.05896	6.66808	6.5554	6.59564	7.35359	6.25914	7.79458	7.29218	6.2618	4.20885	4.83423	6.09652
Snx24	3.95499	4.15587	5.81482	5.0828	5.87518	5.79199	5.35661	5.39621	4.09308	7.79574	4.80463	7.57503
Stambp	7.68217	7.79773	7.2973	5.53092	7.23487	6.83236	6.42179	6.68528	7.02594	5.83876	5.77308	7.24993
Cwc22	5.46185	5.62623	6.37792	5.81999	5.2592	6.02531	5.80098	6.53467	6.82275	4.93539	5.83985	7.79872
Pias3	5.73627	7.11404	7.80747	6.91884	6.94177	6.40537	6.51173	6.64068	5.40014	6.01101	6.7734	6.30775
Gm11353	5.48982	5.98619	6.15067	3.26423	7.80868	5.03374	5.50412	5.23823	6.19801	5.93835	6.22048	6.53729
Slco2b1	6.10886	6.19909	6.64702	7.14814	6.66016	6.23161	6.75557	5.7339	6.46434	7.8091	7.65238	6.70105
Bcl2l13	7.05962	7.19989	7.81254	6.38399	7.47633	7.58744	6.25043	6.8051	6.57055	7.31037	6.86594	6.48116
Dr1	5.29079	5.36796	6.31286	5.01791	5.31439	6.97591	7.81792	6.96526	6.51905	4.30489	3.24338	3.73352
Sfrp1	6.67166	7.33829	7.82416	7.81438	7.7847	7.53156	5.09685	6.47129	6.97684	6.48359	6.76534	6.83984
Vrk2	4.70334	6.92863	6.67175	6.58181	4.86247	5.87443	4.25789	5.77674	4.48016	7.82587	6.08788	2.88907
Lrrc33	5.11001	3.68046	4.64233	4.59564	3.72828	3.62368	7.83358	6.44373	2.85545	5.0013	6.84926	5.5978
Nubpl	7.02937	5.76375	5.10328	6.79419	7.83929	6.71335	2.6126	5.17335	4.09799	3.39034	4.19106	3.35653
Gm13461	5.54659	5.54398	5.17284	7.84371	6.07062	5.29194	5.69659	7.5249	4.88694	5.27969	5.9527	3.00311
Mfap2	2.96986	3.89175	2.07149	6.48365	2.45695	3.03422	4.64935	3.53898	3.94397	5.15409	7.84637	5.50708
Gabbr1	6.17541	6.38997	6.55696	4.04346	4.87032	3.83406	7.85045	5.63741	5.22945	5.27702	5.22614	4.09572
Mtpap	6.65509	7.83994	7.73302	7.77286	7.43769	7.85074	6.75619	7.46234	7.60081	6.51596	4.87161	4.98136
Cask	5.35891	7.85579	4.22188	4.65139	4.95977	3.91293	4.37844	4.54858	7.06135	3.21061	6.57982	2.96587
Dus3l	5.92911	7.58804	7.14127	6.23374	6.78298	6.84647	7.06185	6.87805	7.22573	5.38017	7.21355	7.85609
Ssh2	7.85672	7.84149	7.7351	4.11274	4.55908	4.55426	4.59171	4.95294	5.80616	6.10273	4.85546	6.03377
Ftsj2	5.62982	5.72106	5.55062	7.24169	7.85865	6.743	3.90933	4.88134	5.38942	5.00174	4.54807	5.35007
Fgfr1op	5.34485	5.3829	4.64708	6.73536	6.73518	7.85967	5.41809	6.03676	4.77718	5.94781	5.32722	4.49806
Cyyr1	5.87609	5.59413	6.24287	6.36376	6.59587	6.30307	7.07393	7.86507	7.48087	7.41103	6.52535	7.63606
H6pd	6.98991	6.81711	7.53632	6.80019	6.64493	7.86541	6.07214	6.56555	6.12133	7.25298	6.82612	7.59577
Ptgfr	4.54502	5.84559	5.174	1.94189	1.33191	3.58483	2.03405	2.3073	2.9822	4.07691	7.86571	2.95821
Klhl22	6.36124	5.54766	6.98303	6.13754	7.043	5.46797	5.98939	6.44672	5.81737	7.11598	5.67694	7.86701
Capn1	7.87062	7.63069	7.29671	7.59958	6.47437	7.77296	6.04183	5.69786	5.96742	7.52114	6.7395	7.48284
Phf21a	5.23835	7.09548	6.0486	5.41196	3.76627	5.28088	5.64348	4.95028	5.55877	5.57567	7.87185	7.50658
Capza1	7.01498	7.87322	6.88382	6.65816	6.01218	5.75318	6.56404	6.88876	7.29005	4.83944	5.40535	5.87837
Pex5	6.75837	6.36331	5.563	6.06162	6.26495	7.39	7.87411	5.17211	5.63867	6.23697	6.12035	5.13031
Vps37c	6.52328	6.41515	7.22433	6.95041	6.34277	5.30603	6.18864	7.87425	5.63495	5.90903	6.4841	7.13411
Sfswap	7.12479	6.64745	6.46467	7.85897	5.88659	7.18759	7.08881	7.20621	7.8821	7.33613	6.7419	7.71651
Rtf1	7.88387	7.04053	7.86302	6.66251	7.06549	5.85455	6.49158	6.85728	7.12768	6.72973	6.75609	6.81354
Gsdmd	6.87939	6.50658	5.36566	5.41876	5.65078	4.75634	6.25455	7.02136	6.20094	7.46385	7.88812	7.0676
Pid1	7.88835	6.13577	6.10622	7.32254	6.11989	5.78924	5.49013	5.29538	4.79271	7.26607	5.01274	6.0911
Map3k4	5.50881	4.97075	5.71416	6.93435	6.43221	5.93004	5.38611	4.78722	5.45453	7.35408	7.88863	7.32641
Cpne1	6.85406	6.88079	6.74518	6.23846	6.40111	7.67264	5.5339	6.54329	7.88949	7.09008	6.54407	7.06318
Map2k5	7.87393	7.67487	7.50129	6.29622	7.46894	7.64468	4.36289	5.94346	4.65933	7.89196	5.56795	7.41725
6530418L21Rik	7.8929	6.76981	5.66175	5.84879	4.50357	3.97974	4.8509	5.16793	4.29775	5.36906	5.33892	4.98396
Dusp27	7.1344	6.67404	5.73287	7.89681	7.29589	5.99655	4.52071	5.34274	6.15293	7.60384	6.58691	7.32958
6030419C18Rik	2.0882	6.26177	3.43138	5.91847	4.8048	7.89822	3.83834	6.03526	4.86251	4.96938	4.81989	5.89966
Npc1	6.96137	7.24248	6.97159	6.16339	5.51081	5.52309	6.30656	5.99921	5.61315	7.90086	7.87949	7.58668
Acbd5	6.02495	6.67744	6.34402	6.65287	7.09306	6.26072	6.28336	7.8889	7.905	5.52085	4.87739	5.64089
Zfp617	7.3959	6.32892	7.45802	6.46243	6.56729	6.90941	7.32388	6.64545	7.905	5.82547	4.897	5.35962
Tgfb3	6.80462	5.66795	6.77587	7.84838	7.34024	5.71936	7.21766	7.31233	6.92863	7.90509	7.54905	7.61093
Nedd9	5.40947	5.06234	5.75603	5.68185	5.34925	6.16698	7.46765	7.90824	6.83657	5.15163	4.42328	4.52937
Mdm4	7.33904	7.33181	6.65409	5.63454	5.0263	5.8374	7.46996	6.32962	7.9109	7.08244	6.85393	7.78498
Fbxo4	5.22993	4.0133	5.05358	5.47603	5.34654	7.91158	5.33889	4.05439	6.57179	4.79781	7.82957	5.52921
Gamt	6.07594	4.4436	3.33948	4.67183	6.27381	5.06354	4.72132	5.28091	7.91209	5.92447	7.1828	6.62249
Timm8a1	6.78224	5.25147	6.86174	4.49844	7.91263	7.22606	6.43809	7.32344	7.11792	4.27369	6.34997	5.00503
Bcl2l12	4.01005	6.779	5.21643	7.37524	4.77584	7.10182	6.91762	6.34137	5.20258	6.28773	5.23395	7.91313
Rgl1	6.09698	5.9375	5.53985	5.12541	5.6127	5.05064	5.87826	7.20023	6.86249	7.91748	6.0932	6.84184
Cyb5d2	5.67882	5.65138	6.30172	7.91875	7.20732	7.12819	5.91458	7.58117	6.62786	7.40786	7.47996	6.39493
Tbk1	6.17247	6.74551	6.49135	6.19028	5.98395	6.12188	5.54677	5.33307	6.13248	6.22809	7.92133	6.02427
Irx3	4.51026	5.60823	5.0556	6.89672	7.92291	7.19159	5.72658	5.60436	5.73636	4.55084	4.57723	5.17663
Tppp	7.19182	7.92646	6.37286	4.89076	4.60272	4.71375	5.83635	5.80315	7.02397	5.91646	6.62893	6.45889
Prkca	7.17482	5.84163	6.64915	6.33687	7.92965	6.74393	6.1362	3.96345	5.51606	4.52852	4.92251	4.1355
Atf6b	7.69493	5.61166	6.03447	6.18427	7.93182	7.60438	6.45705	6.47223	5.6572	7.62008	7.77485	5.08488
Pgs1	6.85326	6.92421	7.26897	6.99576	7.55265	6.22659	7.93327	6.51193	6.90909	6.72248	7.21769	5.71943
Mical3	5.78474	6.06762	6.35884	5.08794	6.32323	5.34208	7.49485	7.34871	7.45445	7.21977	6.70146	7.93427
2610029G23Rik	5.86145	7.83437	7.19159	7.60375	6.21798	6.46284	7.93573	7.41457	6.24454	5.59789	6.69618	6.31601
Tcf3	6.23535	5.64466	6.23398	6.10537	6.82008	6.83552	6.72317	7.36822	6.37779	6.33419	7.94033	5.76313
Nfya	5.5008	6.44851	7.93721	4.80073	7.22933	6.24688	6.04866	6.76109	6.9162	7.94057	6.66115	6.31107
Agpat5	6.61619	7.71543	7.3616	7.26995	7.30751	7.61881	7.13471	7.48768	7.94239	5.87828	5.31471	6.38946
Gm6252	5.93007	5.41196	6.7182	6.07085	6.64436	6.8264	6.9508	5.64761	5.20322	6.38116	6.07069	7.94649
Cep120	7.09053	6.92677	7.14975	4.69277	6.23	6.09581	6.71418	7.5025	5.75462	5.21719	7.14283	7.94959
Prmt3	5.06877	6.65665	7.25141	7.84372	6.19851	6.28867	7.05597	5.88752	6.85397	4.56386	7.95091	7.54644
Ube3c	7.95135	7.75507	6.90621	6.9972	6.89684	6.50093	5.69854	6.66331	6.13433	6.07802	5.33903	6.01526
Trim68	4.57801	4.30989	3.52391	5.2922	4.89938	4.49664	3.65297	4.90705	4.71031	7.9555	6.92981	7.05488
Tapt1	6.87472	7.15496	5.93949	4.91364	5.77284	6.79097	7.94664	7.95626	7.70154	6.24043	5.54558	6.22545
Pspc1	4.94398	6.39558	7.53572	5.40069	7.95807	5.24954	6.76967	6.28928	5.87082	4.43002	6.04054	5.82738
Rpa2	6.93815	7.95959	6.41301	7.09053	6.68238	6.03017	7.29657	7.1197	7.00917	6.39355	5.28965	6.68247
Gm14290	3.09651	4.5706	3.53755	3.60052	4.43324	4.0775	5.39786	4.71023	7.95962	5.1627	5.52034	3.92351
Gm12538	2.0533	0	0.578405	4.29752	6.04737	4.65974	4.52903	1.49922	4.4625	3.90907	7.96209	1.26569
Spnb1	7.93657	7.96212	7.30687	5.58719	5.99564	5.68469	7.17268	5.47887	5.67314	6.31062	6.81828	6.4852
Asl	7.5247	6.1234	5.20613	5.49622	5.58522	5.75858	4.12857	4.85283	7.96218	5.06556	4.30453	7.7456
Efnb2	5.3322	4.86494	5.23546	5.53725	5.27742	6.57281	7.96465	7.9426	7.82706	6.57471	5.06647	5.95426
Pde9a	3.64991	4.36514	5.20981	2.51582	4.00716	2.45147	4.8127	4.41996	7.32846	3.6772	7.96476	6.82382
Ikbkg	7.79438	7.0539	6.63871	6.27622	5.65908	6.05677	7.96831	6.02387	4.84234	6.07157	7.19141	7.20815
2700023E23Rik	6.29823	4.64228	4.98809	4.95537	3.80692	4.93006	7.01424	3.33789	6.37568	7.97048	7.47704	5.8963
Ccdc61	2.43087	2.11028	3.80388	3.70884	2.35506	5.93692	2.43677	5.08518	1.78872	5.43962	5.11584	7.97503
Trim25	6.18971	6.17634	5.76619	5.51192	5.225	5.82748	5.90129	5.20544	5.63465	6.37507	7.94805	7.97668
Tbc1d22a	6.25793	5.98088	6.80803	7.75629	7.6183	7.9768	6.14684	5.56093	5.25325	7.88284	6.89163	5.79323
Shkbp1	3.94496	3.78517	3.15617	7.97751	5.86123	1.73911	5.34278	4.28229	3.65696	5.41514	7.63531	3.36223
Crhr2	6.73818	5.66404	6.34259	7.96223	7.61165	5.50612	5.23201	5.74333	6.91916	7.98134	5.63638	5.34231
Mll5	6.33274	6.13704	6.20338	6.05538	6.53855	5.15944	6.53012	6.16394	5.39818	6.42388	7.47127	7.98139
Mtrf1	6.87356	7.08076	6.17425	7.98214	7.35908	7.16269	6.44609	6.59346	4.46412	5.00734	7.09078	6.8094
Klhl23	7.98398	6.06134	5.52165	5.65622	6.29197	6.86351	6.91403	6.5934	7.68832	5.3513	5.61645	5.4851
Pum1	6.16072	6.1072	7.02666	6.52192	7.32523	7.31678	7.9852	7.2192	7.55079	7.03512	5.35558	7.05953
Lrrc32	4.79799	4.76363	5.07972	5.56022	6.01634	5.60257	6.62921	6.20121	6.59848	7.14198	7.98255	7.98936
Neo1	7.99764	7.37311	7.93675	6.83391	6.78693	5.79163	6.56137	6.13465	5.7351	7.7925	6.25823	7.04755
Tmem106c	6.02999	6.11215	5.62218	7.999	7.42583	7.28119	7.38918	6.97624	5.80107	5.73993	6.35137	6.41309
Trp53i13	6.90938	5.83958	5.08221	6.95609	5.38861	4.30768	3.97923	7.17112	5.90857	8.0015	5.2772	5.45084
4930420K17Rik	4.74199	6.81352	2.92205	4.84613	5.59187	3.92342	5.92465	7.3034	5.75105	5.78341	8.00369	7.53599
Vwa1	7.3489	6.89929	7.3004	7.38499	8.00491	7.69664	6.54485	7.0656	6.05183	7.23756	6.55032	5.36554
Sgcd	7.32358	8.01321	5.64172	4.3112	5.24741	5.30235	5.5114	4.85068	5.36512	4.59946	4.90024	4.69705
Alox5	8.01412	4.93047	7.41169	3.18272	6.43608	2.71912	4.12378	5.4749	4.77584	5.77846	6.67632	4.41921
D19Ertd386e	5.98107	6.59758	7.57832	5.97466	7.01318	5.38357	6.25568	8.0158	5.55	6.06701	7.25918	7.03911
Esco1	6.5539	5.08986	5.91875	5.4832	5.20897	6.38105	6.31557	6.62969	7.32266	6.96429	6.46998	8.01755
Kif2a	5.45592	4.95923	5.56433	6.05953	5.17124	7.31916	5.06706	5.98314	8.0187	6.16528	6.69071	4.99066
Magi3	6.83948	7.31021	7.49336	5.13451	5.30844	5.15165	8.02025	7.72898	7.68862	4.57924	4.69902	4.30041
Csk	7.40743	6.90132	7.27746	7.05796	7.53301	5.41895	6.55568	6.46852	8.02098	6.65938	7.91549	6.41219
Nolc1	6.27196	6.69412	7.53319	7.62864	7.27365	6.48154	6.68177	8.02158	6.62827	6.63822	7.28142	6.43865
2610034B18Rik	8.02327	6.0007	6.16394	7.04581	6.91963	6.64934	5.98155	4.50628	5.92272	5.87486	6.21614	5.70653
Gm11899	4.9352	4.28953	2.41778	5.33306	6.12212	4.32846	4.99586	3.32925	2.3317	4.6978	8.02336	3.968
Wisp2	7.15447	7.13475	7.19358	6.52605	8.02612	7.8409	5.17878	7.07513	5.49706	6.10602	5.1021	5.91392
Rab40c	3.92367	7.98177	4.06456	3.96422	5.13992	5.9479	5.84312	8.02639	7.75822	4.08267	7.90761	6.90577
Cyp20a1	6.65577	7.66299	8.03319	5.91937	6.18411	6.60918	7.18756	7.62853	6.93061	5.64473	6.26202	4.26115
Cdk17	4.65433	4.6059	4.70047	5.2022	4.35906	5.33145	8.03578	7.25757	7.2473	6.40073	4.74446	5.70315
Hmg20a	5.43839	5.60267	5.14572	5.06274	6.23364	5.46842	7.19573	6.18158	6.31887	6.25661	8.03984	6.78687
2310033P09Rik	5.44277	4.83651	6.25628	7.59547	6.23447	7.39421	5.13879	5.7745	6.50995	5.62913	8.04129	5.63389
Ppp1r13b	6.41502	6.66521	5.87429	6.6653	7.30295	6.7713	6.19579	5.89467	5.67185	8.04135	7.49531	7.56343
2310003H01Rik	5.43713	4.96304	2.63511	4.21239	2.61483	2.9014	4.35947	4.69716	4.19532	5.26771	8.04232	5.64492
Osgin2	4.94282	3.60612	4.68661	4.21798	5.71187	5.89519	4.02913	4.50836	8.0464	5.11023	3.50301	4.95982
Phf3	7.10571	7.27862	7.08384	6.74339	5.95857	6.21111	6.4401	5.7687	5.52094	6.34551	8.04951	5.74108
Tradd	7.93959	8.05123	2.75985	5.55464	5.95301	5.01615	5.79326	4.81342	5.01525	6.10822	6.436	5.55568
Clcn7	6.7338	6.10528	6.89344	5.90229	6.45698	6.5213	5.91773	6.60014	5.69024	8.05552	5.84031	7.96529
Ddhd1	5.85198	5.93441	5.3149	4.02306	4.37663	5.29234	8.05815	5.30182	5.47736	6.65318	5.58294	4.50045
Galk1	6.86678	7.54037	6.60671	7.33783	6.76506	7.19419	8.05904	5.73758	6.60609	5.52377	5.75942	6.40879
Dennd4b	6.80059	5.39314	5.95349	6.53889	6.88137	6.26548	5.93963	5.8866	5.92851	5.44378	6.09123	8.06042
Arrdc4	3.37782	6.02617	3.59127	5.29394	5.71647	4.98694	5.48347	5.64799	4.50162	6.07735	8.06303	5.5982
Phldb2	8.06472	6.08833	6.49143	6.5143	5.51548	6.68668	6.42857	6.3619	6.41873	5.47134	5.29731	4.87099
Trim41	5.94663	6.70176	5.91368	5.84939	5.53898	4.77103	7.95128	8.06479	6.2068	7.31213	8.00929	5.665
Rara	2.53528	4.06849	3.00741	3.19405	4.10118	3.53357	4.49711	3.89731	4.24658	4.37727	8.07159	5.14104
Zfp644	6.05338	5.33144	6.74607	7.56467	6.45253	7.47247	6.78915	7.54738	6.74524	6.53722	5.47784	8.07235
Tmcc3	7.58096	7.23227	7.64246	7.45899	7.20576	6.4624	7.17291	7.247	7.42738	8.07301	7.03132	6.63245
Cks1b	8.07459	7.37889	4.64416	7.06585	3.48085	5.47085	6.30136	5.10843	5.03128	6.0974	4.86644	3.60735
Ankmy2	6.5369	6.94879	6.17457	8.07594	6.49386	7.3912	7.24746	5.91878	7.89267	6.51876	7.25668	7.75507
Fastkd1	6.95318	7.22522	6.28851	7.64715	6.29894	7.65808	6.27422	6.91119	8.07634	5.63743	5.62607	6.45845
Ltc4s	5.01109	5.73317	4.40656	7.50303	5.50394	7.41755	8.07814	5.59989	1.61892	6.70083	5.77709	4.41952
Nle1	5.08606	4.49606	2.78584	7.9004	2.42659	5.16401	5.66477	5.76615	5.96271	5.35971	4.79408	8.07863
Vopp1	6.3531	7.20821	5.71342	6.1205	7.62492	6.49429	8.08031	7.79631	7.66334	7.43672	5.52858	6.98615
Tcf12	6.92938	8.08089	7.41368	5.44378	6.64609	6.08522	7.62603	7.15643	7.96804	6.24395	5.4184	6.64933
Insig1	6.28507	5.18759	6.43808	7.22501	6.96781	6.60334	8.05183	8.08295	7.90891	4.94029	4.22018	6.53039
Srcap	6.28595	5.67111	5.66286	5.87338	6.31136	4.83742	6.05223	6.10963	5.63946	6.91609	8.08355	7.23371
Cdc42bpb	7.8064	7.99927	8.08908	7.22058	7.3492	6.59891	7.31131	7.27151	7.21007	7.4819	7.94126	7.43851
Ociad2	2.96829	3.35937	2.7447	6.15767	6.1979	6.32616	3.63736	4.69966	4.31112	7.41011	8.09059	7.34922
Lrrn4cl	7.62751	7.86841	8.0918	4.22131	4.9951	3.76031	4.19407	4.95338	3.64331	3.3045	4.26593	4.06879
U2	0	0	0	0	0	0	8.09308	0	0	0	0	0
Gm9790	3.85163	6.41647	2.71246	3.35891	7.08986	8.09335	3.14654	1.17177	0	3.66635	1.77803	0
BC051226	4.08262	5.16696	8.09565	7.08699	5.08151	6.645	5.63355	3.26964	2.37438	7.46336	6.21431	6.59558
Gm14121	5.4368	7.21285	4.52494	5.81886	8.09718	5.35901	6.42002	5.14252	5.06397	5.17527	5.8866	6.09331
Usp20	5.54574	6.20438	7.4035	7.08379	8.09798	7.40559	6.50161	6.45424	6.20327	7.51609	8.07052	5.9113
Unc13b	5.6203	4.6411	5.93416	4.07	3.7107	3.96758	6.67636	5.62496	6.30555	8.10091	6.5181	6.54796
Pitpnm1	5.75616	5.03938	5.72607	3.46562	4.3057	8.07085	4.11351	6.28921	6.1135	6.08897	8.10129	6.56934
Maff	7.26753	5.9008	7.10591	7.12675	7.03478	8.1023	5.68709	7.58568	7.30896	4.86593	7.70716	7.04827
D1Bwg0212e	7.30467	7.11985	6.3572	5.86777	5.86413	6.65898	7.37546	6.89552	8.10284	5.61817	6.12685	6.05629
Erap1	6.47587	7.23769	7.296	6.03482	6.32773	6.59116	7.68886	8.10405	7.39722	5.65053	5.37237	6.25913
Adprhl2	6.86891	5.82193	6.851	7.56414	6.60875	8.10428	5.48904	7.45562	7.9153	6.43182	7.70973	7.32075
Gabpb1	5.02986	5.31976	4.39824	4.21123	4.3371	5.25211	5.10999	8.10543	6.18451	5.19404	4.39575	4.01938
Chd8	5.3411	7.01522	4.89368	7.09003	8.10597	6.87571	7.03142	5.51521	5.71932	4.94278	6.50556	6.7218
Rsad2	5.3431	8.10957	4.88706	4.17657	4.19798	5.38091	5.58342	4.43054	4.2484	6.51266	5.68506	5.9244
Rnf31	5.57029	5.29321	5.21901	5.06171	4.50982	5.89309	4.76375	6.62222	7.31761	8.11172	7.72181	5.10429
Gm13123	4.82577	1.2059	3.11528	5.26054	4.07138	8.11224	3.94235	4.03737	2.49714	2.67962	4.45544	3.71834
Commd10	6.3403	6.72689	7.60269	6.16432	6.70286	7.23749	6.8245	7.81986	8.11343	7.01401	5.81419	5.9416
Gm14322	2.2497	3.22839	3.8288	8.11498	4.12732	3.25233	4.0312	2.85243	6.67429	3.30525	4.03053	4.96916
Repin1	8.01149	5.79333	7.46268	6.08179	8.11975	6.13437	6.16057	6.59831	5.04714	6.4437	8.1023	6.67477
Srek1ip1	7.56195	7.52122	6.92054	7.74474	7.96069	7.3288	7.97014	8.12192	8.02122	7.62807	7.97147	6.22072
Kdelr3	6.24497	6.62628	6.56308	4.77579	4.59816	5.2086	8.12355	7.1027	7.60649	4.93857	7.85027	4.29367
Cant1	7.00707	8.12507	7.2134	6.05311	6.53083	6.92212	6.77594	6.18096	7.71154	7.8395	7.4217	6.70165
B3gnt2	7.21406	0.477336	3.87147	2.14942	8.12664	3.16476	0.618179	2.56528	1.88705	4.08619	0.653702	1.10518
Rpp40	5.68894	4.57591	3.37291	7.73343	3.9091	4.6844	3.7276	5.37344	2.97102	8.12871	5.48455	4.63962
Eif4ebp2	7.36648	6.68674	8.12981	4.61532	5.88592	4.81926	4.77388	4.89733	4.67839	4.75799	4.07184	4.3044
Brms1l	6.205	5.9637	5.47961	5.28269	5.93832	6.14671	7.72487	8.04543	8.13145	5.77113	4.90721	6.49313
SNORA53	2.03586	8.13706	7.16614	5.34927	1.87305	5.13417	7.48247	7.43003	0	1.94442	0	0
Tspan14	7.11931	6.34816	6.02363	6.0299	6.03387	6.13454	6.40181	5.84324	6.99685	8.14197	6.80941	7.18253
Hltf	4.76019	5.61763	5.79997	5.09146	4.55212	5.77631	7.16857	6.00994	8.1421	6.76166	5.02583	5.17217
Diap1	7.03065	7.12247	6.92238	6.30156	8.14214	6.48422	6.90049	7.15959	7.67661	6.9569	7.66334	6.87182
Mocs1	5.85489	4.18571	3.27274	8.1431	5.0835	4.87129	3.80197	4.2126	3.71409	4.63057	4.97051	5.1983
Gm9840	1.84543	2.7669	2.59926	2.41404	3.39699	8.14342	1.13068	3.36862	4.29725	2.635	3.83361	2.8439
Gm5555	4.30316	4.87471	3.83857	6.00429	4.09253	5.60614	7.38236	4.97475	4.67609	4.50578	8.14453	7.73655
Gm14934	4.45062	6.39493	4.50556	4.7303	7.16839	5.6112	5.11295	3.80814	3.0227	5.03088	5.00794	8.14455
Smarcd1	6.62731	7.49177	6.91745	7.43079	7.1888	6.71424	7.63773	8.10086	8.14472	7.58524	7.59378	6.56545
Prickle3	8.14499	6.78862	6.71189	5.69865	6.63078	7.06202	5.94724	5.81002	6.76539	7.07518	6.64701	6.94623
Gtpbp1	8.14597	7.63356	7.52944	6.66005	6.42598	7.51941	7.13024	6.53871	6.88639	6.1619	6.2955	6.3328
Tada2a	4.10693	7.64676	3.23917	6.16012	3.66023	5.62822	3.5758	4.26964	4.54639	3.90634	6.12106	8.14796
Tbx20	7.12198	8.1487	8.08893	5.3123	5.41125	6.03706	6.09055	5.7533	6.49088	3.75228	3.52556	2.9558
Dnm1	6.02745	4.79	5.57691	8.15061	7.30669	6.31863	7.6349	5.28021	5.25593	6.89814	6.71228	8.01766
Ing3	8.15099	6.18017	6.01544	6.75074	5.44276	5.22724	5.42855	4.1232	6.35812	3.1979	6.60705	4.96767
Kbtbd4	6.17562	5.84481	7.43607	7.96876	8.15304	7.9319	7.79389	8.02147	7.1308	7.58424	6.93105	7.61681
Pip5k1b	6.72676	6.62556	6.43171	7.00095	6.86901	6.56185	6.30088	6.09462	8.15587	4.58037	5.5079	4.2373
Upf1	6.98847	7.61794	7.18731	7.69283	7.93683	7.6804	7.43265	7.72613	7.16427	8.15849	7.66957	6.86809
Mum1	5.99092	5.72472	7.11365	7.90241	6.97708	6.97326	7.34316	7.37712	6.68717	7.06756	8.16014	7.97422
Etohi1	6.37644	6.84469	7.11487	6.19663	4.20023	5.51121	8.16144	6.25418	6.80788	7.35114	5.3005	5.89087
Gm4535	2.61976	3.92786	2.53678	5.14041	3.61673	5.36723	5.21668	2.68989	4.06685	2.80546	8.16318	5.04643
Gm10036	4.2833	5.81041	6.67929	6.40346	8.16603	5.01451	6.37351	3.35083	7.59918	4.95095	7.20301	7.07219
Bms1	5.87158	6.12533	6.48349	6.56213	6.66322	6.8996	6.25202	6.24338	6.32733	6.99999	7.18413	8.16984
Tom1l1	6.80505	7.29928	7.77702	6.18655	5.36785	8.17238	7.06168	5.91529	7.9302	7.14735	7.00428	7.4725
Dennd1a	6.18091	5.38002	4.92314	6.0847	5.51455	5.85913	7.21225	4.05914	3.99639	8.17707	7.3497	4.16673
Gm826	7.14869	6.41626	5.85912	7.52967	5.56613	5.68328	6.68353	5.38873	5.41033	6.83167	8.17794	5.51132
Ifi202b	7.01218	6.64395	8.17895	3.63086	2.75631	2.57855	4.20687	2.73329	3.06156	0.0695299	0.101157	0
Gm10232	4.69613	6.07067	4.08822	4.21923	4.60812	8.18002	6.29532	4.61561	3.64547	5.63684	4.00005	7.2795
Ifnar1	6.4218	7.29108	6.23885	5.66287	5.5107	5.65051	6.74824	5.84778	6.20257	8.18064	7.42075	7.46725
Scap	8.11375	5.15627	7.25419	4.93063	5.75516	5.57271	5.94011	5.17742	3.54927	4.71223	8.1827	5.75497
Mfsd1	7.59035	7.08391	7.61941	8.00904	7.48769	7.34908	7.45128	7.69307	7.94218	6.82604	8.18875	6.52706
Plekhh3	4.74643	5.00671	4.96438	4.98074	5.58833	6.05906	5.77896	5.08442	8.19054	6.424	5.65242	5.35697
Fam49b	6.9858	6.61168	6.49014	5.48604	5.74588	5.15337	6.92132	6.51144	8.19069	4.66963	5.66126	4.81034
Sema3g	4.24168	4.53493	4.44291	5.68906	5.90529	5.38162	4.53983	5.29243	5.04269	7.41085	7.80756	8.19141
Rod1	4.89968	5.04294	5.57339	3.97301	4.45935	4.65691	7.81009	7.21366	8.19261	4.688	3.75583	4.88344
[truncated: 6,866 more rows]
