# Supplementary material for: Inhibition of cardiac PERK signaling promotes peripartum cardiac dysfunction
Source: Sci Rep. 2021 Sep 21;11:18687. doi: 10.1038/s41598-021-98344-7 (PMC8455649; doi:10.1038/s41598-021-98344-7)
Supplement: Supplementary file 3 — Supplementary Table 2. [file 41598_2021_98344_MOESM3_ESM.xlsx]

## Sheet: All_FPKM_Table
gene_id	flx_np13	flx_np14	flx_np15	flx_pp16	flx_pp17	flx_pp18	cko_np19	cko_np20	cko_np21	cko_pp22	cko_pp23	cko_pp24
Gnai3	12.5868	12.7079	12.0476	9.56019	7.37592	8.38343	11.1465	11.0274	11.1987	8.55945	7.17777	10.0243
Pbsn	0	0	0	0	0	0	0	0	0	0	0	0
Cdc45	1.75461	1.23522	2.03106	0.932566	1.14765	1.6857	1.20536	0.90365	0.955198	1.18297	1.23425	2.21088
H19	72.7855	69.5594	71.5464	155.004	161.715	170.839	50.9883	47.8203	45.873	16.6986	17.0205	18.0306
Scml2	0.0522182	0.0915428	0.572334	1.05525	0.511976	1.14015	0.738855	0.368548	0.258915	0.578278	0.339326	0.090642
Apoh	0.144444	0.107582	0.54896	0.112218	0	0	0	0	0	0.462567	0.108514	0.297113
Narf	16.7566	14.6707	17.0663	13.3718	12.6491	13.3479	16.7513	18.6923	17.3025	14.4536	15.6373	16.3105
Cav2	45.6416	37.1252	37.9698	24.8351	18.6266	30.2509	28.2825	28.4733	32.1026	17.7709	28.5198	20.5865
Klf6	25.9708	26.3554	26.6445	19.981	16.0607	18.2736	20.9037	21.9955	22.9087	19.1904	20.8936	19.2635
Scmh1	17.6281	13.929	12.2454	18.994	23.3458	21.3925	13.8399	14.1079	14.132	16.0597	19.454	14.6537
Cox5a	956.832	1010.79	993.435	1091.72	1208.35	1202.92	1090.3	1180.5	1156.62	1585.22	1526.09	1416.76
Tbx2	1.74977	1.21014	2.05832	1.06796	1.31833	2.09568	1.39391	1.39328	1.69992	1.68997	1.22034	1.50022
Tbx4	0.310431	0.0385143	0	0	0.0584535	0	0.0844262	0	0.0594493	0	0	0.0532125
Zfy2	0	0	0	0	0	0	0	0	0	0	0	0
Ngfr	0.395759	0.262011	0.445651	0.0341585	0.198785	0.0552995	0.251192	0.286947	0.20217	0	0.165136	0.0452422
Wnt3	0	0	0	0	0	0	0	0	0	0	0	0
Wnt9a	1.64808	1.43161	1.39144	1.24427	1.24132	2.015	1.60592	1.26922	1.78791	2.00366	1.7874	1.69564
Fer	5.71227	5.0916	5.66478	5.53152	5.1215	5.05678	5.74171	7.45726	6.4671	6.26946	5.45292	5.97031
Xpo6	11.6537	9.90069	9.97817	16.2144	19.3065	10.4035	12.7375	7.48715	7.83387	12.1151	9.19302	7.55283
Tfe3	9.24097	5.90028	5.24239	7.06573	7.05507	5.54817	5.65971	9.56314	6.27726	5.47597	5.1495	7.86223
Axin2	0.931452	1.7946	1.19621	0.966565	1.47466	1.80658	0.83236	0.876084	0.592294	1.24737	1.09602	0.898119
Baat1	2.15811	2.26033	1.63285	2.29796	2.88831	2.69348	2.15102	2.28004	2.13005	2.51484	2.22149	2.08783
Gna12	25.1595	27.9663	29.8563	34.4429	33.9083	36.671	29.9402	31.1348	30.5515	35.3387	34.6324	34.3854
Slc22a18	0.908757	0.694028	0.613977	1.37151	0.975715	1.14158	0.440017	0.296237	0.621347	0.129218	0.272768	0.74806
Itgb2l	0	0	0	0	0	0	0	0.0446859	0	0	0	0
Igsf5	0	0	0	2.86e-06	0	0	0	0.166024	0	0	0.155864	0
Pih1d2	0	1.23078	0.329324	0.445299	0.430401	0.718861	0.976964	0.3022	0.35634	0.29576	0.850249	0.307495
Dlat	87.9577	90.9283	98.5612	100.155	95.48	102.796	107.271	109.211	117.7	131.407	151.822	139.741
Sdhd	346.031	376.645	378.214	358.397	340.678	348.326	409.35	402.514	403.773	509.081	474.647	507.436
Fgf23	0	0	0	0	0	0.111305	0	0	0	0	0	0
Fgf6	0.138548	0	0	0.107624	0	0	0	0	0.238869	0.147899	0	0.285092
Ccnd2	14.889	14.9532	16.0686	13.1576	11.9019	12.0042	21.5276	21.9621	20.7208	15.5893	15.3519	15.292
Gpr107	4.60102	6.35382	5.70758	5.05648	6.47017	5.8382	5.70138	5.11371	8.2615	8.68282	6.08987	5.44419
Nalcn	0.35076	0.261247	0.365937	0.192332	0.163228	0.129739	0.353591	0.31977	0.379446	0.242281	0.387422	0.169827
Btbd17	0	0.0701433	0	0.0794816	0	0	0	0	0.0541225	0	0	0
Slfn4	0.203719	0.480515	0.70671	0.273068	0.230233	0.190787	0.0997456	0.0717054	0.319265	0.596079	0.0305979	0.0903749
Th	0	0	0	0	0	0	0.145778	0.147697	0.312055	0	0.265417	0
Ins2	0	0	0	0	0	0	0	0	0	0	0	0
Scnn1g	0	0	0	0	0	0	0	0	0	0	0.0384164	0
Drp2	0.264019	0.28685	0.109825	0.181344	0.22045	0.146809	0.0589979	0.247507	0.134171	0.0465915	0.113948	0.156093
Tspan32	0.24308	0.769253	0.46192	0.881738	0.997327	1.10687	0.419101	0.654123	0.252885	0.389236	0.956862	0.529846
Lhx2	0	0	0	0	0	0.0680057	0	0	0.0310779	0	0	0
Clec2g	0	0	0	0	0	0	0	0.701657	0.0372128	0	0.0486397	0
Gmpr	48.8085	55.162	47.3403	58.9998	62.8643	54.9457	70.5398	70.9586	64.8013	60.0428	70.6351	63.3587
Glra1	0	0	0	0	0	0	0	0	0	0	0	0
Mid2	3.29053	3.56667	3.63672	2.56283	2.68023	2.85913	3.05926	3.08309	3.58113	2.90409	2.34996	3.36765
Trim25	5.90129	5.20544	5.63465	6.37507	7.94805	7.97668	6.18971	6.17634	5.76619	5.51192	5.225	5.82748
Dgke	3.18635	3.45724	3.60328	1.86215	1.71635	1.56358	2.09237	2.21744	2.16118	2.06851	1.75445	2.26457
Scpep1	11.5146	10.7435	11.637	13.3453	13.7938	12.338	10.9588	12.8985	11.3843	11.3743	12.0705	12.1277
Mnt	3.31575	2.78433	3.00623	1.91914	1.98386	2.04402	1.93653	2.28036	2.39128	2.3944	2.58804	2.44152
Itgb2	2.18364	2.4044	1.89338	4.08644	4.23236	4.0588	3.23843	3.74279	2.99282	3.21294	3.56859	3.09648
Hddc2	4.64967	4.82964	2.95458	5.23217	4.91107	3.00564	3.16852	5.17743	2.85274	3.8903	3.75339	2.23546
Tpd52l1	5.22561	6.00487	6.7897	6.86954	8.48005	6.74018	7.43538	5.2461	7.01181	8.72509	10.265	7.20555
Pemt	0.602774	3.47395	1.5495	2.21339	0.425077	0.769093	2.62074	3.05882	2.39595	2.76955	2.80463	3.27977
Cdh1	0.0337377	0	0	0.0262075	0	0	0.110128	0.0825583	0.139773	0.144059	0.0253396	0.0694234
Cdh4	0.792863	0.429342	0.788684	0.895576	0.651475	0.869915	1.7068	0.978022	0.940281	0.910978	1.10837	0.925214
Ckmt1	1.30001	0.482792	0.137344	1.50244	1.45278	1.91802	1.0522	1.05664	1.22594	0.69393	0.97332	0.676319
Bcl6b	13.3163	13.4438	14.3977	10.3256	10.9282	10.2732	8.29547	6.88064	6.797	10.1545	10.0969	7.6502
Clec10a	2.42337	4.55517	1.51264	6.1617	8.31162	12.3919	3.96131	3.44156	3.00946	5.7677	5.64759	3.51709
Alox12	2.3238	1.67411	1.78557	2.44334	2.15498	1.96519	3.48007	3.06815	3.43272	2.54306	3.49527	2.72019
Arvcf	3.7449	4.33206	5.34347	4.58418	3.99185	3.72733	5.09369	2.64322	2.97986	4.45814	4.87445	4.7724
Comt	73.7079	66.9228	75.9888	102.968	101.571	97.6309	98.2987	90.9341	91.3361	82.3233	84.6773	83.7137
Rtcd1	10.727	14.6573	12.3465	14.7392	13.3245	15.0092	15.2953	12.1977	12.0701	14.5898	13.99	12.5272
Dbt	11.7569	13.8388	14.0178	11.8905	14.1207	13.3936	12.9805	13.3507	14.1492	16.0448	16.6564	15.9859
Dazap2	106.482	109.317	105.286	104.936	114.132	99.5821	113.157	112.678	115.424	112.738	118.491	113.503
Mcts1	33.1439	33.3589	37.8675	32.6405	25.0307	29.9067	31.8561	25.2637	32.0826	39.2671	36.5732	40.9302
Rem1	4.15128	4.05433	5.23809	3.64137	3.48068	3.94945	3.72889	5.87685	5.42978	3.7387	3.08068	2.34969
Rnf17	0.0894629	0.0859209	0.113883	0.0694947	0.0505531	0.225014	0.0470711	0.218923	0.102965	0.143252	0.0335964	0
Trappc10	5.82807	6.40153	6.00348	6.33359	6.75292	6.811	6.86983	6.5546	6.90175	7.10123	6.74284	7.02592
Ccm2	8.52949	11.9831	9.00518	10.944	13.2422	13.2184	10.2252	11.8691	8.36779	13.1464	13.2825	12.676
Wap	0.0724559	0.0539653	0	0	0	0	0	0	0	0	0	0
Tbrg4	17.6474	19.5668	17.6565	21.3746	20.2094	17.1388	18.6337	19.18	18.7075	22.8468	19.2737	22.2941
Tmprss2	0	0	0	0.0374745	0	0	0.0393682	0	0.0554491	0.154494	0.0362334	0.0496342
Mx1	0.201606	0.454177	0.0724793	1.16823	0.684298	0.761452	0.140079	0.490681	0.463943	0.988684	0.381558	0.416035
Fap	5.65588	5.14709	4.40128	2.67796	3.62989	3.56678	3.23127	3.96362	3.35707	2.85222	1.55018	3.7233
Gcg	0	0	0	0	0	0	0	0	0	0	0	0
Ndufa9	282.337	288.479	287.3	330.96	353.929	345.286	293.203	292.966	289.957	389.39	384.401	374.38
Egfl6	0.171051	0.0849329	0.0722307	0.0442909	0	0	0.0930583	0.186032	0.196605	0.0608653	0.0428241	0
Lck	1.12523	1.65627	0	0.383675	0.0860981	0	0.713223	0.317109	0.982873	0.832494	0.877757	0.255063
Tssk3	0	0	0	0	0.149604	0	0	0	0	0	0	0
Cttnbp2	1.62087	0.355077	0.826829	1.37328	0.116471	0.133802	0.418903	0.346149	0.686866	0.400494	0.705195	0.615423
Galnt1	21.3667	22.0013	23.778	19.2164	19.5128	17.592	29.9874	26.3093	21.2897	22.849	19.3451	22.2932
Myf5	0	0	0	0	0	0	0	0	0.0435889	0	0	0
Mkrn2	12.2291	12.652	12.7139	14.5328	14.9554	17.395	14.0623	13.0025	13.7139	17.8732	17.5175	16.9153
Pparg	4.73462	5.58607	6.81106	7.64291	8.69106	6.87016	6.98233	6.75058	6.78765	6.16653	7.66172	7.68424
Raf1	28.8618	27.3727	26.5161	29.7966	28.6529	28.9737	26.7393	27.9838	27.306	28.9498	28.3352	30.5989
44075	4.87325	3.74392	2.45791	3.56682	2.74128	6.99556	4.92959	5.57922	2.23602	4.68999	2.96722	2.57344
Pdgfb	9.29667	9.31049	9.24882	10.4449	10.2098	11.6252	9.12965	9.16836	9.14611	11.1576	9.34945	9.13265
Acvrl1	13.374	12.3456	14.1767	16.8245	17.3422	16.5772	16.2482	19.3975	16.2652	19.3919	17.2182	15.9525
Grasp	6.22356	6.45425	6.48698	7.64949	8.8142	7.62845	6.1074	5.33352	5.47819	6.72771	6.44944	4.86317
Acvr1b	2.22674	2.10765	3.05597	2.12613	1.6777	2.04188	2.27143	2.30824	2.93265	2.37703	1.67245	2.14781
Tom1l2	19.3521	19.4579	17.3681	18.8794	20.2757	18.6029	22.9948	20.3292	25.2807	21.1934	20.5231	25.5791
Gpa33	0	0	0	0	0	0	0	0	0	0	0	0
Zfp385a	5.25851	4.93384	4.23921	4.88056	6.09726	6.01178	5.74025	6.40612	6.00486	4.8844	4.56505	3.37262
Itga5	9.86927	10.1485	9.1715	12.1231	12.9677	10.5217	8.91779	10.1951	10.8923	10.6447	10.1057	10.5406
Gabra2	0	0	0	0	0	0	0.0531597	0	0	0	0	0.0670221
Wdr77	11.1248	13.0414	11.2608	12.7554	11.5242	10.6473	15.3129	13.6492	13.1761	10.5082	14.1992	12.6574
Adora3	0.280865	0.417662	0.177761	0.435606	0.792928	0.353038	0.343526	0.343591	0.0806409	0.149789	0.421563	0.145174
Atp5f1	761.355	810.79	780.249	761.02	692.196	747.161	753.4	748.068	746.276	932.205	920.261	925.645
Sox9	1.43012	0.972468	1.05676	0.507124	0.778791	0.820989	1.13689	0.917571	0.937957	0.735614	0.762734	1.10461
Hnrnpd	51.8488	53.1494	58.4673	56.024	56.0825	54.8282	56.3614	52.6656	58.3047	52.939	55.2502	55.8773
Dynlt1c	0.179292	0.428555	0.151421	0.232126	0.202627	0.0751569	0.152825	0.146248	0.0925289	0.0637967	0.314232	0.184468
C1d	38.1322	53.8992	54.818	45.2822	50.476	43.9209	56.7437	51.4291	53.9122	52.6617	55.7411	62.3045
Gm2a	7.70463	7.74146	7.91884	8.61045	10.2271	9.78054	8.00756	8.77467	8.60503	8.65139	8.32529	8.52523
Krit1	9.58129	7.84563	7.76402	7.93465	7.07022	8.10917	9.27604	8.85294	10.1641	10.3601	8.24806	9.45914
Clcn4-2	16.4613	16.7761	17.4261	12.6099	9.02554	13.6915	15.056	15.0912	17.3844	13.7099	14.3604	12.7106
Vmn2r88	0	0	0	0	0	0	0	0	0	0	0	0
Grm6	0	0	0.0582373	0	0	0	0	0	0	0	0	0
Sema4f	0	0.109415	0	0.028529	0.0631744	0.046186	0.228087	0.0599163	0.084426	0.039205	0	0.0377861
Hk2	121.473	126.69	128.916	110.998	104.365	109.67	78.4482	79.6687	83.2945	115.215	99.3593	106.405
Myo18a	42.409	46.7698	46.9683	48.0081	60.1675	66.1076	50.252	53.3045	48.4686	48.9633	55.9312	58.4877
Sez6	0	0.098923	0.0597542	0	0.100069	0	0.108387	0.0384726	0.101774	0.0472598	0.166226	0.227754
Haao	0.139907	0.104203	0	0	0	0	0.114172	0	0.160808	0	0	0
Cd52	20.1511	22.5129	20.3064	31.6626	28.9848	31.6769	22.798	25.4027	17.6413	15.6445	24.0875	15.5495
Abhd15	0.322478	0.875904	0.220393	0.292061	0.393263	0.19314	0.290847	0.378418	0.299944	0.123841	0.817351	0.358034
Hoxb6	0	0	0	0.165923	0	0	0.174308	0	0.0613758	0	0	0
Loxl3	1.85073	1.97012	2.06543	4.08128	2.89409	3.90071	3.36855	1.74716	2.90902	3.55508	2.70371	3.09715
Tcl1b5	0	0	0	0	0	0	0	0	0	0	0	0
Btn1a1	0	0	0	0	0	0	0	0	0	0	0	0
Kat2b	37.6738	29.2134	31.0785	17.9031	27.6106	19.5514	33.1903	42.7978	30.5985	32.1792	34.4717	34.6567
Rab5b	18.433	19.2492	17.4374	15.7395	16.8071	15.0706	19.5983	20.7672	19.8315	17.0056	19.9174	19.064
Cryba1	0.121442	0	0	0	0	0	0	0	0	0	0	0
Dnmt3l	0.15665	0.116672	0.86836	0.730142	0.177039	0	0.639199	1.25475	0.392987	0.167224	0.871831	0.100827
Aire	0	0.0384402	0	0.126702	0	0	0	0	0	0	0	0
Icosl	6.20001	6.24024	6.80483	7.15918	7.70131	7.58623	6.427	6.78858	5.74594	5.90295	4.74058	4.88477
Spg7	33.4859	24.8629	24.8664	26.861	30.8575	25.6543	33.9583	28.4023	32.459	30.6068	27.4636	27.07
Sult5a1	1.90983	1.3457	0	2.03627	2.46434	3.02917	0.462017	0.737246	1.50263	0.716218	0.252275	1.20786
Rpl13	472.25	470.731	443.059	488.097	500.316	517.716	411.902	446.29	427.296	505.219	511.939	505.092
Chmp1a	21.4374	22.7018	23.2413	26.4114	28.8527	25.8721	24.9473	24.4529	23.3593	23.6477	26.2622	25.2089
Rpa1	17.5954	15.6268	17.1482	16.9802	16.5335	15.8973	18.2645	18.769	18.1953	17.0384	18.2878	18.0281
Serpinf1	80.6737	69.2415	75.5806	77.1713	78.8043	84.0319	74.2287	76.6231	71.8847	74.1799	78.7641	84.3112
Tubgcp3	11.7075	10.5851	9.79723	8.74971	9.65121	6.54998	8.13729	7.03609	7.72647	9.02026	8.15262	8.68858
Oprm1	0	0	0	0	0	0	0	0	0	0	0	0
Polr3d	7.72433	7.76669	8.61114	6.36029	5.84886	5.92549	9.77042	6.9307	7.63535	8.65796	8.81836	8.82144
Tcf7	0.377241	0.344957	0.876191	0.244264	0.284229	0.39534	0.461775	0.35902	0.805372	0.604054	0.519487	0.582199
Ddx3x	51.6586	50.7675	55.6087	30.0127	25.7663	27.6486	36.7663	36.4246	40.9153	32.3458	32.3758	35.8962
Il12rb1	0.112482	0.0837855	0	0.0436884	0	0	0.0918016	0.0458758	0	0	0.0844911	0
Slc5a5	0.0523309	0	0.198882	0.0406507	0	0.0658099	0	0.0426856	0.0300744	0	0.0786088	0.0538411
Kcnn3	0.0531896	0.189192	0.067382	0	0.0601122	0.0668898	0.0434057	0.207546	0.0917037	0.227118	0.0798988	0.0547245
Usp32	3.53624	3.13139	3.48692	3.09781	2.81091	6.48383	6.0166	6.0478	5.24482	3.23022	4.04485	5.30158
Car4	17.8365	19.2444	19.8312	30.3566	31.4231	29.9954	14.5704	13.6744	13.9252	18.685	18.9753	20.4607
Txnrd3	5.3076	5.16327	3.91121	4.33349	4.10094	4.49519	5.613	5.65465	5.32239	5.55019	5.36945	6.51949
Fasl	0	0.164568	0.104173	0	0	0.277467	0	0.17997	0	0	0	0
Znf512b	6.65834	4.49353	5.24432	3.65374	4.47168	3.27093	3.04755	2.57577	4.3758	2.24485	2.98336	5.29253
Dnajc5	9.47287	10.4691	11.085	10.2462	10.8375	10.0556	12.202	12.5152	11.5886	10.8535	10.3074	11.671
Tpd52l2	45.2218	41.7192	50.5599	38.6204	51.4278	50.8583	50.3974	47.4611	55.0345	50.1545	51.6373	52.372
Fmr1	5.25893	5.24234	7.7001	3.0296	2.59408	3.7701	3.85106	3.13688	3.83965	3.42423	3.44279	4.47985
Bcl11a	0.44466	0.690498	0.705864	0.57953	0.335267	0.0929909	0.602189	0.402095	0.712059	0.392333	0.641968	0.42676
Il4	0	0	0	0	0	0	0	0	0	0	0.582727	0
Pxmp4	13.51	13.9867	14.7832	15.5852	17.2778	21.1821	12.4883	16.3716	15.3445	16.417	19.1741	17.79
Dlg3	1.69482	1.97904	2.43989	2.41591	2.43406	3.11057	2.09989	1.53565	2.02646	1.46703	1.9613	1.97906
Gnb1l	0.974258	0.725812	0.823504	1.27419	2.97791	1.64866	1.14923	0.794981	1.61095	0.924618	1.21998	1.22568
Dbh	1.76047	1.6277	1.38427	0.518721	0.754674	0.229026	1.28803	1.48551	1.29084	0.712834	1.04868	0.999324
Mmp11	2.1042	7.90882	5.37008	4.93033	7.18528	12.4929	4.31705	6.05482	4.87619	5.61233	3.16563	5.45972
Smarcb1	11.9044	12.3127	13.6373	9.17098	11.5913	12.9802	12.2328	11.4097	14.1794	14.1208	12.8895	15.6748
Vpreb3	0.337625	0	0	0	0	0.424591	0	0	0	0.720847	0	0.694747
Hip1r	4.16756	4.44515	3.41033	4.78737	4.87439	5.78162	4.2856	4.93897	4.98224	3.41936	4.40214	5.14157
Nsun5	5.61505	5.55726	2.79368	6.68394	4.20847	6.18897	5.05943	4.94985	5.6764	4.56607	5.86301	4.66889
Top1mt	2.43239	2.99859	2.12512	3.19258	2.93855	2.53151	2.94323	3.28398	3.47062	3.58146	3.27584	2.1574
Hoxa10	0.1693	0	0	0	0	0	0.094359	0	0.0972954	0.180726	0	0
Hoxa4	0.102502	0.152688	0.389558	0.235514	0	0.380426	0.247416	0.0836098	0.521372	0	0.307948	0.421834
Snrpn	21.7879	22.5385	20.9567	28.7096	31.5547	29.2265	26.5385	22.9721	26.4806	22.0524	24.6678	23.579
Mmp14	4.46737	4.30332	3.47109	6.9868	8.5493	6.66675	3.88867	3.35246	3.90243	3.8787	5.41327	4.10602
Slc7a7	3.44452	3.50657	3.35054	3.47382	3.59495	2.74514	5.20528	5.12945	3.62017	1.89196	2.09657	1.19548
Oxa1l	22.7683	21.4018	21.5113	25.6512	25.7198	26.0508	26.058	25.0568	23.6257	25.3985	27.5067	27.9375
Heatr6	1.39702	1.98992	1.73099	1.57652	1.16925	1.49153	1.88982	1.47805	1.59042	1.3006	1.40624	1.6714
Ccl3	0	0.377078	0	0.196639	0	0.318342	0	0	0	0.270225	0	0
Expi	0	0	0.567427	0	0	0	0.365428	0	0.514736	0	0.336323	0
Icam4	0.957193	0.673345	0.769483	0.285437	0.655632	1.0295	0.714307	2.17627	1.19711	0.629936	0.971729	0.607882
Ilf2	17.4471	15.7833	14.8015	13.9315	15.3058	13.8825	15.4609	15.4408	13.4923	14.4606	14.2106	16.3512
2500003M10Rik	41.3239	39.4368	34.7894	32.7639	26.3841	29.5735	31.648	32.7527	30.7495	32.0663	34.0994	32.4495
Snapin	43.6966	44.332	47.2528	46.6098	37.2422	43.6784	46.7528	51.361	45.2487	53.6374	52.2507	51.5367
S100a4	44.6062	44.2546	46.9389	41.6813	44.1414	38.6479	41.6765	52.5542	52.2237	37.2291	30.1087	40.596
S100a3	0.279973	0	0	0	0	0	0	0	0	0	0	0
S100a5	0	0	0	0	0	0	0	0	0	0	0	0
S100a6	94.7291	93.7984	85.3683	135.587	154.189	149.345	102.997	101.599	107.294	115.864	109.731	124.741
Scn4a	0.646726	0.681	2.03982	1.1884	1.20976	0.701125	1.36491	1.73904	1.15346	0.785599	0.820733	0.642445
Icam2	39.0892	40.8165	32.3992	43.4462	42.1278	44.266	34.4061	30.4884	32.8478	39.2907	35.5371	32.085
Mapk7	3.85872	5.41331	4.4652	3.05133	3.71974	4.64476	4.10393	3.11445	3.19123	3.23604	2.46853	4.5024
Epn2	9.15591	9.67359	9.41409	9.1653	8.50994	9.42282	9.2513	9.48043	7.91894	7.35498	7.30528	7.42116
B9d1	9.94132	7.03414	4.43473	5.75462	7.36711	8.09087	3.75183	3.94476	7.07313	4.46231	4.20417	5.05668
Sec24b	15.6561	18.9177	22.5509	22.6983	20.6615	21.1453	15.0889	18.1825	15.4613	18.6605	16.7375	19.7465
N4bp3	6.52132	6.57652	5.84339	4.81158	6.7874	5.30351	4.0868	4.08495	5.01031	5.3015	5.69123	6.37285
Rmnd5b	8.74162	8.78236	8.67129	7.53234	8.45617	6.93027	5.9601	5.21402	7.87392	7.50465	8.82081	7.81639
Nhp2	13.785	15.3405	13.345	16.6793	12.113	19.6623	14.8697	12.1616	15.87	16.3237	16.7172	22.2667
1300018I17Rik	6.85097	6.8315	5.31844	7.13428	9.65279	8.33882	6.23488	5.10797	7.92999	6.90543	6.49039	6.90517
Zfp276	5.84373	6.21081	5.56303	6.9185	5.62158	5.85903	4.97343	6.58443	5.74752	5.49026	4.63417	3.76297
C1ql4	0	0	0	0	0	0	0	0.173269	0	0	0	0
Mfsd10	5.14325	8.07829	5.95202	6.65285	8.23333	4.91657	7.98253	6.34907	7.08293	4.17161	3.98191	9.78971
Luzp1	6.68195	7.60807	8.2936	6.81351	6.06393	5.85689	5.81531	6.60649	7.05354	5.10096	6.356	5.72877
Slc13a2	0	0	0	0	0	0	0	0	0	0	0	0.0664154
Kctd10	22.1983	19.8287	22.9904	23.9083	23.5734	22.0764	21.7224	21.67	24.4226	21.1357	22.9525	20.0873
Poldip2	39.7356	41.0405	39.8541	51.9968	53.5875	49.4208	52.8527	47.9466	46.6274	61.977	53.2604	55.593
Sebox	0.259902	0	0	0	0	0	0.106033	0	0	0.138711	0.195199	0
Ift20	32.7274	35.6469	35.2825	35.8631	33.9197	28.9494	33.0286	29.2522	31.7312	35.2981	32.4176	25.9727
Col6a1	21.2796	19.4221	20.3499	22.1182	24.2628	20.9618	20.018	20.9955	21.0478	20.174	20.4396	20.2605
Pcbp3	2.31532	1.72286	3.94878	2.67755	1.61295	1.44981	1.44095	2.06942	1.79839	2.21968	1.32293	2.37147
Lgals9	21.5437	22.1289	21.3026	24.5737	25.503	29.1952	28.0449	21.8796	23.7944	23.3312	22.3404	25.1107
Araf	45.1234	43.121	38.8536	41.851	39.8317	39.7413	37.708	44.2004	45.0966	46.6337	38.7494	44.695
Cfp	7.59415	7.70713	6.80658	25.6601	27.4595	23.649	8.56256	6.00583	9.15467	6.64322	7.14295	7.78014
Timp1	4.29849	4.04408	5.84191	22.9106	25.0743	20.2575	5.90562	6.27438	6.25994	4.82907	5.66763	3.66625
Uxt	44.7792	31.2025	37.6147	37.3405	40.2202	59.2392	45.1892	40.6854	50.1736	52.1556	53.1209	50.7484
Cnnm3	2.05771	2.80316	2.24472	2.73083	2.19638	1.48118	2.60674	2.61195	4.05762	1.95252	2.64762	2.43629
Lman2l	7.69864	5.70066	7.15791	7.48843	8.0113	7.82521	8.32722	6.78026	7.96408	7.6568	7.19193	7.21722
Mcm3ap	2.79267	2.9739	3.04081	2.9941	3.05181	2.69935	2.88171	3.23807	2.94402	2.78409	2.66958	2.46957
Pcnt	4.31813	4.07169	4.57854	4.76452	5.65813	4.65513	4.36314	4.44314	4.55593	4.97848	4.25941	4.11471
Ftcd	0.164842	0.184446	0	0.0640239	0.0931474	0.0661497	0	0.042906	0.0473665	0	0.0790186	0
Mxd1	1.53516	1.40542	1.66117	1.86331	1.98798	1.52837	1.46158	2.00876	1.45204	1.7412	1.87366	1.61237
Gmcl1	2.39317	3.17739	2.30675	2.1015	2.27871	1.70107	2.15488	2.03695	1.97729	2.70775	1.70977	2.08755
Snrnp27	57.9734	61.9002	58.9957	52.738	61.5499	67.058	63.4463	63.6303	57.6021	58.4138	52.1008	57.0263
Oas1c	0.548368	0.493397	0.346063	1.47397	0.793258	1.3284	0.190649	0.444653	0.313281	0.364518	0.307786	0.240366
Oas1h	0	0.0705158	0	0	0	0	0	0	0	0	0	0
Ocrl	4.93197	4.9828	4.77048	6.63116	5.67253	5.77811	5.16483	5.11041	4.80074	4.21308	4.81997	4.66047
Calm1	105.29	92.2518	103.392	101.246	106.209	93.5978	102.717	104.683	96.3854	89.2887	97.4548	79.9705
Agpat3	39.3098	41.0884	39.0401	56.9129	58.3264	58.9364	46.2182	48.5133	41.299	47.5382	48.3573	45.304
Slc26a3	0.273346	0.793468	0.488106	0.46252	0.772832	0.706734	0.94354	0.756993	0.79968	0.45173	0.39012	0.37979
Sema6b	2.50344	2.15702	2.40451	2.46242	2.14516	2.63956	2.65073	3.12917	2.51896	2.08891	2.4988	2.53326
Uhrf1	0.260852	0.432995	0.339884	0.443972	0.454976	0.239755	0.708074	0.481471	0.748263	0.696164	0.851664	1.34308
Dpp9	7.72123	8.19541	8.14211	9.91597	10.7736	10.634	8.27158	8.41873	9.20716	10.867	11.6956	10.7844
Ramp2	74.0689	71.1557	71.152	106.099	111.587	108.056	76.6163	89.5814	78.9674	59.2721	60.2252	49.548
Lsr	1.99057	1.85718	2.01234	2.71772	3.46879	3.05651	2.73378	2.59708	2.2674	1.23124	1.80172	1.73766
Gramd1a	9.61032	7.80088	8.67525	11.399	12.0316	9.91445	9.15741	9.20095	8.89629	10.8117	10.0273	9.35632
Hpn	2.50793	2.47167	0.86363	1.66096	2.65995	2.56378	1.20991	2.11888	1.68753	1.73848	1.00113	1.49371
Gabrg1	0	0	0	0	0	0	0	0	0	0	0	0
Ckb	21.0231	22.2378	22.241	25.0173	26.034	25.5943	23.6352	24.0805	24.2923	29.1268	33.8475	29.9135
Sp1	6.98818	6.99134	8.23455	7.23452	5.14417	9.39955	5.54863	6.22397	5.58996	5.96	4.83727	10.3291
Itgb7	0.69251	0.945603	0.731075	0.582772	0.58698	0.725735	1.13692	0.659017	0.846026	0.431229	0.607002	1.00937
Myg1	16.5618	11.5294	12.3471	16.8715	23.0064	13.1963	14.3413	12.1143	13.4852	17.8182	13.5529	24.0376
Rarg	8.94261	9.58111	8.08048	10.4537	9.3217	10.288	8.02637	9.37048	9.83902	10.2218	9.4584	9.0408
Pfdn5	533.805	561.606	536.015	537.615	602.221	579.877	536.412	497.396	488.542	547.237	542.606	513.278
Efnb2	7.96465	7.9426	7.82706	6.57471	5.06647	5.95426	5.3322	4.86494	5.23546	5.53725	5.27742	6.57281
Rrp15	5.2568	6.75989	5.16956	5.35908	3.89122	4.16959	5.72361	5.65082	6.70275	6.53421	6.04685	6.31705
Rnd2	5.14748	4.3688	4.70116	4.55649	4.05865	5.46607	3.61446	3.90579	4.12777	4.08922	5.30468	3.94122
Srr	8.66796	7.09984	7.8498	7.91723	8.3834	8.19778	7.30636	7.68582	7.40026	6.62548	10.075	8.14213
Sync	2.78431	4.15731	4.26319	3.32095	4.45883	2.42001	5.65836	5.28319	4.88315	4.93438	4.58232	5.15331
Fndc5	98.9289	101.355	98.5106	119.772	118.163	110.26	105.915	104.322	105.705	120.531	118.232	118.748
Acp5	2.86136	2.31645	2.52163	2.89921	2.81197	3.44192	1.82741	1.92806	2.14489	3.98412	3.39435	2.68794
Cnn1	9.48444	8.4376	9.7623	1.99537	1.78647	2.07073	3.38618	4.29796	4.35298	7.73405	7.8161	8.13179
Fbxo9	26.394	26.6975	23.2297	18.5461	26.7939	16.3169	23.1967	18.74	24.5653	18.0757	19.126	17.9811
Ccdc132	9.04883	8.05209	6.4045	8.30316	6.59527	6.50707	7.2104	8.50995	8.28933	7.10761	9.37897	7.86861
Apbb3	2.99304	3.37241	3.69444	3.5173	3.72951	3.08838	4.07082	3.06738	3.57251	2.53965	2.9397	2.68462
Hars	14.2641	14.637	15.4521	15.2375	15.3143	15.6802	16.1755	14.943	15.978	18.8601	18.0051	19.4776
Zmat2	24.8534	24.2503	21.9867	22.2722	22.6744	25.1436	24.984	23.3871	21.9035	25.4933	22.3688	26.642
Ube2c	1.15535	1.11171	0.945446	2.07083	1.89775	1.50641	1.88598	1.52189	1.82284	2.02382	2.41431	0.959811
Smg5	10.5176	9.56043	9.1097	11.72	11.8105	11.9167	9.59757	10.0592	10.8143	12.0884	10.5748	10.2334
Cct3	80.3535	74.8408	67.2819	75.533	71.5558	69.7539	68.3235	67.7425	57.8684	61.4987	72.738	77.3194
Rhbg	0.129608	0	0	0	0	0	0.105768	0.116979	0.148971	0.153094	0.194691	0
0610031J06Rik	49.5569	51.1535	60.4388	74.2556	76.5825	57.7988	48.1699	53.3262	54.8617	56.3438	61.764	56.9208
Mef2d	18.4783	15.2391	16.0847	18.1171	17.6847	17.0069	18.536	17.8044	18.1539	15.0277	16.2894	18.7367
Tmem79	0	0	0	0.0662247	0.111733	0.100813	0	0	0	0.0854571	0	0
Snd1	21.5967	15.3406	18.8619	20.0512	24.9945	15.5043	23.2351	28.7929	19.8888	29.0161	16.8427	26.7124
Col18a1	3.3452	3.43879	3.94464	3.533	2.98457	3.13668	3.3494	3.095	4.65304	3.82152	3.91083	4.61545
Slc19a1	1.17583	1.55989	2.074	1.35288	0.918224	0.999527	1.84551	1.48812	1.32048	1.34502	2.00879	0.696599
Kpnb1	35.1351	30.6324	35.5626	36.1502	48.6928	32.8438	34.3071	30.6426	32.9608	42.3708	34.387	29.561
Npepps	13.5527	14.5222	15.1864	15.6729	22.9201	16.5127	18.3742	18.2534	17.5648	15.0183	14.4117	16.899
Tbx21	0.0624059	0.2324	0.0790574	0	0.0705279	0	0.0509267	0	0.107593	0.0666178	0	0
Mrpl10	26.4325	25.8259	28.3246	27.9659	29.8727	27.2836	29.0698	27.5111	28.0946	33.6778	33.4438	35.0907
Cyp51	2.79247	3.19099	3.6345	2.72538	2.29128	2.45341	2.34158	2.8214	1.82467	2.5726	3.59832	3.03049
Tcf25	44.695	44.5804	44.2443	48.5081	52.5891	52.9209	49.4174	49.3528	49.8016	44.8573	49.5903	49.9096
Tubb6	17.4332	15.9912	15.1107	13.6134	15.7617	14.4234	14.6009	14.8188	12.2862	12.6351	14.5408	16.7091
Def8	15.7868	14.5979	14.5924	15.1485	15.2676	15.0876	16.1861	18.6017	16.2025	18.8056	18.5399	17.7363
Meox1	9.50627	10.1222	10.2587	9.18958	9.07229	12.3976	7.64273	7.98389	7.36524	12.3278	12.323	12.3888
Sost	6.58232	5.98565	5.91463	0.594553	0.605501	1.15504	1.93626	2.68456	2.41926	3.92181	5.00131	4.40986
Nkx2-1	0	0	0	0	0	0	0	0	0	0	0	0
Pax9	0.107949	0.187605	0.0455802	0.167713	0	0.181008	0.0293595	0.0293462	0.0620349	0	0.0540497	0
Irx2	3.33998	3.67025	4.03005	3.05292	1.98865	2.09079	2.30562	2.33983	3.01724	3.68624	3.51987	1.62016
Col1a1	15.8733	12.7524	13.5088	17.4873	19.1907	17.2664	13.5769	12.4914	12.6838	16.3513	14.7758	16.2923
Itga3	2.25673	1.5917	1.50795	1.73112	1.97467	2.33971	1.87426	2.18387	2.00255	1.46129	2.08558	1.67899
Sgca	85.9852	69.6902	82.1393	74.0028	71.5315	78.3118	96.3231	100.953	80.3728	99.6919	87.1733	92.7975
Dlx3	0	0	0.148437	0.0455099	0	0	0	0	0.0673388	0	0	0
Foxm1	0.976346	0.277203	0.746562	0.105605	0.268873	0.128223	0.471847	0.287134	0.317644	0.362808	0.510535	0.130049
Itfg2	3.93914	3.75417	3.00923	3.12275	3.04495	4.06691	3.17044	3.15267	3.72814	4.07627	4.69325	4.97239
Nrip2	1.30194	0.93066	1.75834	1.67649	0.762733	1.27547	1.21379	1.19982	0.732742	0.773721	1.63465	0.942331
Tulp3	3.43638	2.43149	3.94452	3.36747	2.97892	4.2164	2.72411	2.94931	3.44205	3.17824	2.54209	4.13867
Gtf2h4	6.45759	7.78595	12.9749	9.08279	8.22335	6.77889	7.20075	7.34201	5.53565	5.46584	9.51853	8.03195
Tubb5	52.6933	55.0056	52.5228	43.0093	48.3776	45.03	51.5114	52.189	51.9277	50.4742	48.6591	46.8211
Ell2	2.73287	3.4541	3.72435	3.02352	2.94816	2.75984	3.54801	3.20865	3.99782	3.09413	3.17219	3.45077
Jup	42.494	45.7504	46.3791	46.5292	42.6763	51.6608	42.3785	43.7918	41.5088	53.9692	49.6101	49.4342
Fkbp10	11.9527	10.6881	7.4353	11.7177	11.095	12.6006	12.774	13.6931	13.8261	6.98357	11.5384	7.69401
Klhl10	0.314422	0.351274	0.199159	0.183206	0.266508	0.494262	0.320733	0.384705	0.135523	0.335644	0.47231	0.646993
Mnx1	0	0	0	0	0	0	0	0	0	0	0	0
Nom1	4.75219	4.70138	3.78392	7.05463	3.73337	5.97596	7.37771	3.83159	6.42049	6.91726	5.79592	5.78208
Ergic1	12.2294	13.8651	12.3682	11.5133	12.0441	13.6562	15.4303	12.1743	14.8641	12.9982	14.7056	15.0248
Tnk1	0.174267	0	0	0.270742	0.0785184	0.497834	0.291929	0.284295	0.0914076	0	0.599415	0
Acap1	1.06118	0.753104	1.03903	0.572351	0.803108	0.845125	0.306367	0.516364	0.688073	0.291445	1.06809	1.0208
Tcea3	80.7619	85.3752	83.0655	89.0586	102.423	96.0273	82.1617	82.211	79.6149	109.738	105.126	106.506
Csn3	0	0	0	0.140518	0	0	0	0	0	0	0	0
Ifrd1	53.4953	56.3564	56.709	52.8513	38.4744	58.1652	43.8502	45.6542	45.5252	51.2332	61.696	53.6209
Stk38l	4.49449	4.83812	3.90774	3.0581	2.9661	2.47539	4.01488	3.34502	3.39373	2.94174	3.40034	2.80152
Brpf1	3.33706	4.01535	4.50341	3.76561	4.75374	4.2914	4.08454	3.63798	3.93627	4.42303	3.65657	3.86336
Akr1b3	86.1962	85.1463	80.0167	75.2755	83.251	75.3143	102.901	99.8883	104.287	112.262	113.65	105.663
Hoxc13	0	0	0	0	0	0	0	0	0	0	0	0
Hoxc11	0	0	0	0	0	0	0	0	0	0	0	0
Hoxc8	0	0	0	0	0	0	0	0	0	0	0	0
Hoxc6	0	0.0721441	0	0.0752437	0	0	0.167847	0.335544	0	0	0	0
Gstt1	27.7888	30.2216	26.77	29.4306	28.5616	26.654	34.6317	33.7633	32.9216	21.713	22.2094	24.9275
Gstt3	4.76143	3.79961	4.03038	4.6894	5.86159	4.04272	4.2839	5.13725	3.72501	3.72938	3.64005	3.9557
Ddt	89.3052	105.428	93.4928	127.949	135.76	122.139	94.1188	103.854	96.7607	136.58	142.774	143.474
Tat	0.393912	0.244489	0.0831696	0.71398	0.579962	0.412831	1.07335	0.535535	0.528267	0.280332	0.198593	0.0675466
Marveld3	0	0	0.0805016	0.0987251	0.142969	0.159089	0.103714	0	0.0365196	0	0	0.399832
Ddx18	10.5646	9.90275	6.00721	8.10664	10.376	10.2074	11.9897	7.84786	7.71954	9.64205	9.73966	6.12173
Ubl3	20.621	22.0111	22.4532	20.0822	21.8427	23.6422	23.6385	24.2033	24.7171	26.066	22.2814	23.3624
Gramd3	5.51026	5.13943	4.9718	4.65446	4.294	4.70353	5.47459	5.48011	5.6893	5.45786	5.48445	5.80299
Eef1e1	9.28563	12.4231	13.9417	6.27806	5.83008	6.91991	10.2438	10.5197	10.0799	13.0329	12.0111	9.02284
Akt1	50.9438	53.0142	48.9469	55.2792	55.4154	57.7389	62.944	65.2828	68.4206	55.5367	53.3741	53.7441
Cldn15	3.99207	4.45996	3.95785	6.40435	7.4953	7.36514	4.02238	3.82259	4.33322	2.59396	3.71534	1.96434
Il16	4.19287	4.5972	5.19735	3.86282	3.21843	3.69833	4.16878	4.08714	4.29214	3.06383	4.05975	3.73088
Tcirg1	9.3851	9.10362	6.38735	20.4331	24.6424	14.9158	8.93934	9.93499	8.16587	8.14723	10.9208	12.8637
Naglu	3.0156	2.77467	2.6825	3.28975	3.665	3.72807	3.90033	4.53209	4.27756	4.26272	3.81696	3.98373
Coasy	5.79768	6.41689	6.74102	6.58735	5.49894	6.99615	7.43482	5.88918	5.58202	7.08189	10.0256	6.98568
Smo	4.38667	3.68303	4.84988	4.70865	4.50691	2.75828	3.9703	3.54562	3.96486	2.85222	3.20487	3.85679
Tspan33	0.557304	0.418987	1.01817	1.60798	1.27167	1.7183	0.557306	0.909172	0.695554	1.45857	0.965844	0.496113
Crnkl1	6.85388	6.94911	6.32996	6.01109	6.89636	6.1725	7.6861	7.36102	5.84483	6.37241	5.84522	6.05079
Rin2	7.87658	7.08421	8.19395	7.37834	8.01391	8.56699	8.61389	8.41934	7.99802	9.3366	7.1198	7.69993
Folh1	0.246595	0.0860684	0	0.0957729	0	0.0775226	0.188605	0.150855	0.035423	0	0.0462967	0.126852
Chordc1	20.2993	17.7714	19.8507	14.6066	13.3623	14.0627	12.9036	15.1635	16.6189	19.0082	18.3491	18.3936
D10Wsu52e	30.5486	32.9266	29.8062	33.7009	37.208	33.3615	33.1538	35.1696	32.4193	35.406	34.9278	35.4173
Pwp1	6.07954	5.46954	6.25288	5.02072	4.35377	5.37454	5.84575	5.69549	6.12297	6.42561	5.65123	6.81236
Fbxo7	7.27456	6.39357	5.15865	5.541	4.98728	7.12972	5.59788	6.00965	6.13865	7.75447	6.15326	9.39393
Capns1	199.262	200.77	204.022	217.218	219.54	199.325	194.293	208.207	226.81	216.915	214.815	221.54
Lrp3	3.3323	2.11236	2.76124	3.57956	3.20091	3.47941	3.86591	3.51824	3.47667	2.86514	2.60792	3.39251
Dsg4	0	0	0	0	0	0	0	0	0	0	0	0
Evx2	0	0	0	0	0	0	0	0	0	0	0	0
Hoxd13	0	0	0	0	0	0	0	0	0	0	0	0
Hoxd12	0	0	0	0	0	0	0	0	0	0	0	0
Folr1	0	0	0.412111	0.354575	0.425604	1.21025	0.785328	0.372603	0.432853	0.200997	0.141414	0
Clpb	17.1869	15.0403	15.9211	20.3268	20.5424	17.587	20.4979	20.456	19.6965	22.1893	23.5174	24.1792
44081	72.665	71.4656	74.7402	46.3372	40.7871	47.6517	66.9047	64.5981	65.8595	51.5746	54.401	57.2556
Zdhhc4	13.2206	11.3706	15.8153	14.0949	15.385	14.0221	10.9992	17.0006	11.6463	10.5584	13.375	12.0949
Rac1	85.7462	83.9284	89.4664	80.5032	76.6091	81.0864	79.3954	82.1649	82.3759	83.4562	87.9821	81.4826
Nup214	8.95781	7.94132	11.8404	15.7692	11.7183	8.55388	6.33345	5.87039	4.86965	8.31972	9.56301	6.69551
Aif1l	2.32814	2.05357	2.91717	1.11051	1.15404	0.987678	2.58344	3.07284	8.3482	0.981054	1.09974	0.935647
Cpa3	1.71228	1.44535	0.723053	0.620714	0.258017	0.574218	1.95624	1.02423	0.918439	2.31527	2.05768	1.76169
Ltbp1	13.0214	13.7222	11.7757	13.78	11.6533	11.1761	11.3044	11.5506	11.567	10.6939	10.2433	11.2125
Ugp2	188.196	220.241	222.418	197.199	187.818	180.622	215.183	207.347	208.381	266.731	243.276	246.569
Kcnh6	0	0.0426789	0	0.0445182	0	0	0.269632	0	0.190432	0	0	0
Trmt1	22.4319	18.2412	17.7808	22.6419	30.402	25.948	13.3139	15.71	10.8247	25.2768	16.331	18.5482
Nacc1	6.33508	6.4813	6.21752	6.1649	6.88422	5.64682	7.15817	7.38206	6.78142	6.35392	7.03262	5.80165
Nfix	14.4613	13.168	12.639	11.6994	11.1842	11.6795	13.3754	12.9551	14.9283	13.0793	14.0402	14.2238
Slc1a5	23.998	23.6821	30.0021	27.9858	21.6904	30.793	20.9932	26.9732	25.0605	28.4027	28.0493	20.4845
Uba1	71.0739	63.2336	53.1392	73.2774	69.6605	77.6723	72.2422	81.4047	76.0748	71.8614	75.4843	71.8668
Vwf	54.174	49.9477	48.6228	107.363	109.257	109.677	46.4888	41.3904	43.935	37.3576	41.8785	36.424
Siae	2.56071	3.58426	2.29315	3.60107	3.39295	3.71998	4.17937	3.88937	4.16117	3.25197	3.78025	4.17903
Vsig2	1.96009	2.04354	1.30737	0.761516	1.00478	0.554074	1.56408	1.61884	0.676074	3.30506	1.62164	2.43459
Esam	43.9944	39.3547	41.9557	50.7606	57.2013	52.3188	32.3313	33.6179	35.4874	36.43	35.6854	36.8338
Spa17	9.523	11.0647	18.3373	16.5704	13.3454	14.371	13.0558	12.1178	10.2889	11.7923	12.8745	12.9331
Fam50a	16.8372	16.6781	19.7454	18.5669	24.1525	22.784	21.4129	19.9913	20.7295	20.6329	21.0062	20.4578
Emd	24.5605	26.6817	23.2299	20.4267	24.7681	22.5709	28.7041	27.4149	29.7181	27.7054	22.5673	23.2878
Taco1	8.94101	8.18369	8.8777	7.39938	7.78334	4.40643	15.0561	15.8674	16.978	15.18	15.769	13.8867
Grik3	0.0575596	0	0.0486119	0.0149035	0.0216831	0.0204505	0.0313142	0.0313	0.0441057	0	0	0.0789612
Gria3	0.664354	0.363993	0.255551	1.68779	0.193833	0.208869	0.585531	0.587904	1.23647	0.348676	0.877608	0.207313
Npas1	0	0.0562515	0	0.117336	0.0853549	0.0949787	0.123266	0	0.0868085	0	0.0567252	0
Sipa1l2	6.44423	5.78485	6.17148	5.60005	5.40304	5.5789	5.62736	5.54867	5.84103	5.99267	6.29127	5.66931
Ap4e1	1.51209	1.42251	2.04873	1.93618	1.9512	0.921847	1.3705	1.23688	1.52845	1.07332	1.15278	1.15707
Blvra	13.6565	12.9478	11.5116	18.7108	17.1722	14.9869	14.7094	15.6359	13.3873	19.4625	19.9121	16.706
Pdzd4	0.708973	0.961783	1.10865	0.518434	0.706452	0.943327	0.884199	0.679844	0.909751	0.969965	0.594693	0.857516
Srpk3	20.7385	20.9534	14.6993	14.2007	18.9215	18.647	12.8131	15.3829	15.8239	22.0094	16.6109	21.556
Idh3g	236.18	240.548	265.396	288.074	277.16	274.241	251.491	260.976	234.226	269.778	269.258	277.879
Pnck	3.70245	5.56894	4.33568	2.88422	3.03139	3.94287	3.43322	4.13016	4.94144	6.02871	2.91175	3.98795
Ssr4	49.4639	78.4313	70.339	73.9344	85.6101	73.0782	64.4122	75.2284	57.5241	56.5629	61.1013	61.2371
Bcap31	53.3215	53.8229	53.506	46.2162	54.7108	42.3509	49.5823	51.3912	48.9493	46.1354	48.1635	45.1875
Fam98a	12.8703	13.1375	12.2234	12.6748	11.0085	11.7313	10.9069	11.8045	13.1339	11.9963	12.7836	11.6744
Ltbp2	2.69642	1.85797	3.06823	1.14414	0.856369	3.71111	1.47233	1.04602	1.69096	1.39281	2.2775	2.84466
Mll1	2.9954	2.89174	2.88212	2.9955	3.13703	3.13724	2.95802	2.67256	2.65537	2.42519	2.32894	2.06055
Ift46	24.9441	17.2697	16.1788	23.0119	31.044	34.0594	32.2363	19.8985	23.2728	22.9371	18.0068	11.5982
Tmem25	2.43018	1.76233	2.2513	2.29572	2.30115	2.06467	2.0366	1.71917	2.24284	3.22508	2.52573	2.70292
Cd3g	1.49349	0.52064	0.440456	2.83961	1.53914	0.856342	1.10508	2.44837	2.57502	1.61252	2.64326	1.5302
Trappc6a	17.3398	14.934	16.8947	21.3671	18.4378	22.2697	18.9973	16.1504	16.0365	18.5273	16.2934	17.4877
Supt6h	7.64972	6.22044	6.57622	8.48401	7.98373	9.10361	7.4528	6.97018	7.53672	8.4942	7.47731	6.03814
Spag5	0.24355	0.0576684	0.801513	0.152495	0.640409	1.07449	0.313033	0.317434	0.44709	0.464583	0.641405	0.238969
Foxn1	0	0	0	0	0	0	0	0	0	0	0	0
Unc119	6.22289	5.89806	2.96447	3.69714	3.43467	6.90139	5.02336	4.25564	3.33678	4.44588	4.45516	6.22263
Rab34	9.80883	8.05	7.89833	7.32274	7.68414	6.34994	6.95483	5.94872	6.69021	7.57008	6.68608	8.4777
Sdf2	54.532	46.3742	44.1617	51.8353	55.8653	52.2888	49.0395	40.5075	47.64	44.7126	44.6672	53.6118
Ccne1	0.35159	0.555204	0.402086	0.493108	0.44851	0.883604	1.78817	0.323756	0.36496	0.0847046	0.715166	0.362293
Hsf2bp	0	1.15026	0.292163	0.0415814	1.30547	0.289866	0	1.50933	0.709157	1.64973	0.692494	0.237148
Bbc3	2.5205	2.19013	1.86154	2.61283	2.37415	2.11348	2.05578	2.56854	2.65561	2.69053	4.82369	1.9124
Mybpc3	428.078	434.007	435.774	350.743	367.025	354.152	524.949	518.354	519.353	651.298	675.413	669.448
Psmc3	223.972	191.324	200.528	239.72	293.583	249.583	273.548	223.791	203.301	247.908	220.667	223.175
Acp2	6.21504	6.08675	5.52174	7.20469	7.60787	6.9941	6.21717	7.15603	7.32962	6.00717	6.32019	5.8782
Rapsn	7.21566	5.88025	4.31083	5.97565	6.89147	4.8809	5.96899	6.46582	5.89898	8.57051	7.27675	8.3655
Slc39a13	13.514	12.5154	24.2388	12.9264	20.3687	12.319	13.0735	12.0488	10.9636	10.8607	9.66766	11.0891
Celf2	9.7783	8.20307	8.14846	7.44567	6.06135	6.37561	8.91689	14.8418	12.5701	7.50431	8.90054	6.48864
Nr1h3	15.3896	9.39056	8.93426	16.5274	20.6617	17.1041	10.0785	9.12673	14.1403	18.3725	11.0806	9.55891
Ddb2	4.94874	4.80315	3.61303	4.4294	4.40832	2.70871	2.76368	3.55004	3.79501	3.91547	3.08496	4.38622
Sfpi1	4.23	5.58524	5.53592	4.95394	10.1998	9.8674	6.91628	4.87762	5.35061	8.27258	3.38282	4.21681
Sf3a1	5.62341	6.76537	6.14344	5.029	6.52613	5.48055	6.84246	6.67935	6.95458	6.74525	6.60407	6.85055
Stat6	26.1304	21.1463	26.7313	30.3656	31.7582	27.3358	27.0131	22.7571	23.0478	25.0788	23.9932	26.7731
Clgn	0.0385529	0.0508154	0	0	0.0435706	0	0.0943842	0.0556516	0.0392094	0.041155	0	0.0396655
Napsa	0.546275	0.325494	0.140612	0.339478	0.864321	0.274792	0.802425	0.623825	0.313943	0.549738	0.246176	0.56204
Vrk3	9.51136	9.04684	7.15751	8.16037	9.77132	10.2888	10.1328	10.2921	12.471	12.8112	11.7222	13.4114
1500002O20Rik	5.04977	4.86891	5.87244	8.17434	3.73219	5.28162	3.66843	6.23482	3.62987	4.41509	5.85267	8.91732
Paxip1	2.2646	2.05907	2.42176	2.28461	2.42639	2.36709	2.40006	1.75125	2.4001	2.60582	2.0985	2.05762
Rmnd5a	17.086	15.8116	16.745	16.2113	14.9514	18.1704	16.5681	19.2113	17.9792	15.221	16.6707	16.3519
Mov10	1.26971	2.16653	2.74894	1.76842	1.336	1.65203	1.5364	1.81272	1.90291	2.19674	1.64425	1.75218
Ppm1j	7.42039	9.37445	9.51934	6.78567	6.79384	5.66988	8.355	7.89151	7.44934	10.829	9.38285	9.66396
Rhoc	67.3638	70.805	70.7059	60.8123	64.5539	55.9363	59.2232	63.6426	61.8368	62.4065	71.3524	60.0676
4930432K09Rik	0	0	0	0	0	0	0	0	0	0	0	0
Tead3	4.14529	3.88711	3.7353	5.04842	3.21991	5.78506	3.948	2.72753	2.28208	3.98023	3.70619	2.96636
Ppard	5.57348	4.87993	4.85351	5.28461	5.74007	6.01014	5.67488	5.55067	6.23124	5.63282	6.06523	5.40823
Def6	1.93988	1.55595	1.32825	1.49553	0.932481	4.03279	1.34662	1.09619	1.97256	1.43425	2.01747	1.07524
Peg3	3.14851	3.51016	4.38632	3.91501	3.63266	3.56295	3.88332	3.87285	4.36512	1.61775	1.68355	1.85031
Zim1	0.11003	0.0960952	0.139389	0.0427349	0.248702	0.276743	0.0897904	0.1795	0.126468	0	0.123961	0.0566019
Metrn	10.5168	11.9012	11.9065	13.1111	10.7466	13.1042	14.4637	12.9548	11.374	15.6531	17.354	15.3848
Lmf1	10.7584	10.2726	8.95476	12.6481	13.1076	12.9682	11.0731	9.59586	11.5657	10.0262	12.0876	12.9793
Narfl	11.9629	11.8838	19.489	11.2788	12.95	13.0262	12.6785	10.8916	12.7424	17.5705	18.0299	12.9141
Angptl4	2.57854	2.37223	1.85401	2.80841	1.7485	2.92305	3.5098	3.51148	4.01982	8.87942	8.86206	8.05911
Rab11b-ps2	2.44179	1.81865	0.941445	1.73185	1.55976	2.6702	2.77236	3.55048	2.9286	2.2666	1.9137	2.07534
Dbf4	1.35381	1.04806	1.00438	1.16379	1.40837	1.06949	0.692107	0.94734	1.43681	1.00742	0.933828	0.867358
Daxx	6.29108	5.9399	6.22394	7.36359	6.14221	6.85455	4.25084	7.35308	5.97134	4.93486	6.04339	6.3591
Cd320	12.4799	13.0394	8.92277	10.1601	14.8522	11.5353	14.3664	16.1356	16.8758	14.2206	16.6835	16.86
Ipo4	27.9236	25.4448	24.0216	27.4333	28.2896	37.104	21.9105	22.4355	24.4559	20.7828	31.5018	29.2073
Tm9sf1	18.5991	12.4665	13.8545	10.4317	12.2322	11.2425	18.0496	15.9326	14.3228	13.1339	13.3684	11.0174
Rec8	0.0719805	0.107223	0.0911868	0.176296	0.902341	0.181042	0.0587402	0.0587136	0	1.21027	0	0
Irf9	8.32959	9.23021	9.33189	11.7978	10.3906	10.3937	10.8085	9.32235	10.1282	8.46298	9.29785	7.56804
Gmpr2	10.2146	7.92487	8.22238	7.93473	10.8225	8.69756	9.89865	9.28663	7.82708	10.7904	11.428	9.52414
Mdp1	26.0939	24.2241	27.7438	23.8894	27.8049	26.838	22.663	27.4417	26.0289	28.054	28.9778	26.8469
Dhrs1	29.2499	36.8566	28.6522	32.956	27.4869	21.5012	29.7361	35.6751	37.6361	25.0994	36.4848	30.8021
Ncan	0.0203969	0	0	0.0158443	0	0	0	0.0166375	0	0	0	0
Tmem161a	19.7051	19.387	18.7249	21.2427	25.1812	25.1543	21.6534	22.4368	21.8741	21.026	21.9549	19.2252
Armc6	2.69695	1.97251	3.28291	3.04085	3.16832	2.60864	3.04433	4.06257	3.42137	2.76027	4.57294	5.77086
2310045N01Rik	12.932	13.4485	12.3171	16.0326	16.9638	14.7976	18.0211	14.6111	12.2528	12.6836	14.5611	15.709
Slc25a42	6.1389	7.14688	6.574	7.03864	7.63049	7.36471	7.19985	7.14435	8.50345	6.43855	7.15189	6.89419
Snx9	5.37696	5.71621	7.91784	8.46076	7.68685	5.83721	5.58801	5.2481	5.5992	6.7701	5.38467	4.87016
Ranbp3	11.0895	10.826	12.0642	12.0212	13.5949	12.8428	10.0722	12.674	10.1898	10.3666	11.576	13.2789
Ndufa11	79.4796	80.6716	79.3736	86.526	91.3318	82.4417	83.4657	79.2162	82.985	102.37	108.366	99.2024
Bmp8b	0	0	0	0	0	0	0	0	0	0	0	0
Nr2f6	11.4049	8.25896	9.14068	14.3968	12.357	23.1889	9.68732	9.86644	9.96727	11.6862	13.6636	11.8634
Use1	108.164	118.167	109.785	143.923	159.599	131.219	115.473	110.416	117.607	128.514	144.423	119.761
Ocel1	7.03363	6.8136	6.94602	6.37374	8.30307	7.69134	5.79433	5.33383	5.75669	6.73716	5.67408	4.7702
Dyrk1b	3.37516	3.43477	2.72882	3.37604	4.41549	4.92399	5.39234	4.98906	4.36127	4.20097	3.4757	2.89641
Braf	2.81557	2.23325	2.40403	2.0255	2.36478	1.657	2.2318	2.49276	2.32486	2.68385	2.17451	1.94198
Ndufb2	399.302	471.922	416.809	499.126	572.553	524.87	441.268	438.988	448.5	591.902	604.331	576.318
Hltf	7.16857	6.00994	8.1421	6.76166	5.02583	5.17217	4.76019	5.61763	5.79997	5.09146	4.55212	5.77631
Prpf6	10.954	11.0483	10.8354	11.1124	11.5318	12.3605	11.6864	12.2211	11.4918	12.9214	12.046	11.0128
Rgs19	10.8407	5.53032	8.38711	8.86118	10.4342	9.97854	9.13548	4.51535	4.84489	8.21838	7.72671	9.41165
Rgs20	0	0	0.22937	0.216086	0.157188	0.174911	0.310844	0	0.218906	0.406621	0.104464	0
Abhd3	1.78022	2.29194	2.04044	1.72453	2.16906	2.02531	2.62881	2.14358	2.48464	2.04748	2.54753	2.35468
Snrpd1	34.3959	33.6552	25.6316	25.4964	28.4557	27.9888	25.3171	23.8387	24.0308	29.0379	30.224	34.232
Tchp	2.15273	1.73976	2.44397	2.55306	3.03164	2.4784	2.61001	3.51381	2.60093	2.88319	1.97376	1.80499
Tiam1	2.58721	1.17386	1.58371	1.14826	0.548599	1.35409	2.52618	1.03954	1.29381	1.53638	3.5575	1.45262
Tsc2	10.7559	11.273	11.6333	15.008	15.1132	14.4182	11.3007	11.7026	11.6895	13.8961	13.4168	14.8046
Rpl3l	128.347	126.976	123.672	126.525	134.567	130.281	115.687	115.589	119.808	143.602	145.425	152.997
Slc9a3r2	62.6837	64.714	61.3166	75.0941	72.9915	84.1135	68.0758	72.5616	64.9871	56.5886	59.8217	54.3408
Puf60	33.385	31.9631	32.4712	29.6587	30.67	28.9505	30.6235	29.1	29.8381	32.6168	30.7087	30.6111
Golga2	15.3626	15.6904	16.1543	14.4507	17.3734	15.9934	21.7811	21.4456	20.3251	17.5193	19.1284	17.5828
Uck1	9.07779	11.4759	14.3925	9.59247	9.07538	11.2898	12.5097	7.12035	10.4154	8.1013	10.0334	11.1452
Scin	1.08838	1.73917	1.057	1.16684	1.13203	0.951358	1.49793	1.83142	1.4765	0.874204	1.56729	0.793127
Ikzf4	0.283768	0.296459	0.146083	0.156786	0.326143	2.22888	0.188205	0.231304	0.0662722	0.1546	0.173218	0.0296598
1810046J19Rik	57.8963	62.4381	65.3795	72.6502	80.2342	68.1965	67.1287	65.6025	62.7812	75.7866	75.1622	74.661
Pon1	0.217676	0.0810629	0.137879	0.0845457	0.123003	0.430712	0.532934	0.355111	0.312745	0.560591	0.78975	0.447916
Axl	34.9744	32.4887	32.3661	33.8501	35.0831	34.6551	46.9786	39.6913	42.5463	34.8175	27.3329	29.117
Tgfb1	9.18324	8.1861	6.87022	10.2229	11.7677	12.8217	10.1494	8.2574	9.05916	9.10834	9.55847	10.2811
Ccdc97	9.9239	9.67995	10.3838	11.6744	12.3121	12.9912	10.6571	12.1173	9.76878	12.0778	11.1626	10.0108
Zfp40	2.58884	1.85216	3.65072	1.04258	0.826677	1.96121	2.03693	1.67038	1.7189	2.27337	1.18095	1.38069
Akap8l	22.6603	24.1311	22.6795	25.2323	26.2826	25.3683	17.0318	18.4531	16.654	25.4421	25.1202	27.1783
Shh	0	0	0	0	0	0	0	0	0	0	0	0
Pdcd2l	9.66238	10.1433	5.95692	8.11371	7.96768	7.88352	6.71222	7.77407	7.41597	9.48488	11.0882	11.0147
Gtf2f1	15.407	17.1084	16.6836	15.8853	14.8797	15.6177	15.2406	14.3619	16.797	15.1513	17.1879	16.428
Clpp	34.931	35.112	35.9769	45.1139	43.4892	46.0712	39.514	36.1372	34.3556	41.2297	47.2458	44.5586
Alkbh7	30.9435	32.1169	25.2905	30.3658	32.3167	33.7801	32.6439	32.2424	30.6221	44.1137	46.4586	46.9568
Pspn	0	0	0	0.40819	0	0	0	0	0	0	0.789342	0
Dennd1c	0.73853	0.595897	0.389829	0.764921	0.69554	0.386981	0.552459	0.451807	0.707385	0.788375	0.600916	0.379921
Med6	13.5881	14.0036	17.2348	16.9327	15.7438	16.8978	16.7564	13.5726	13.9374	16.314	12.3834	17.2604
Prkd1	0.91747	1.18841	1.21281	1.76624	0.991797	1.7056	0.846365	1.30151	1.07746	1.74588	1.88751	1.68269
Lcp2	0.613445	0.729533	1.38876	1.77934	0.849702	1.3793	1.41093	1.11418	0.78497	0.877054	3.82624	1.40969
Cse1l	22.6554	24.4029	23.3477	17.8682	14.4328	20.0682	27.8719	25.2076	21.9811	27.5076	22.8325	17.3708
Naa20	78.8255	81.7223	84.1797	62.3993	72.1621	61.9084	71.7937	68.5089	77.5459	82.3141	79.6503	76.3587
Prkra	7.72273	8.68967	10.8178	8.56676	8.36199	9.0225	9.86185	10.1383	8.44774	11.1106	12.5135	11.4363
Fkbp7	43.6267	38.6622	45.9259	43.4216	52.2375	38.21	43.3589	39.0765	37.6807	34.8739	36.3814	38.9466
Plekha3	9.17618	7.8824	11.5471	9.85152	7.95068	9.53951	8.8861	8.23338	9.42204	8.55475	8.3623	7.42692
Ykt6	21.358	21.7142	22.1662	20.7657	19.6365	18.3907	25.4522	22.3052	23.8238	22.2669	23.8249	22.304
Baz1b	12.6519	12.7332	12.008	14.8469	13.3273	14.1212	13.3963	12.3387	13.6736	11.6211	11.251	11.7919
Pex6	8.28264	8.01079	7.11284	9.94275	8.66089	9.34188	8.05702	7.61539	8.58317	10.2162	9.98987	9.7421
Mrpl2	53.825	50.4937	70.4831	47.9091	67.9921	64.8828	60.5363	60.5035	49.4772	76.8434	76.4305	81.1504
Mea1	39.8279	34.6634	35.1484	39.9765	40.2068	43.6146	38.3448	40.1525	39.8628	47.0541	47.0333	38.4449
Gnmt	2.57009	1.65895	2.60464	2.5288	2.7109	1.92332	1.95748	1.80228	1.1816	3.38952	2.81999	0.705149
Grin2d	0.218228	0.264122	0.2419	0.31785	0.375939	0.171525	0.333912	0.333761	0.407604	0.524153	0.307323	0.328096
Kdelr1	57.8642	62.7719	58.2662	67.1232	84.6335	73.4467	76.3784	70.0617	74.1525	78.8345	73.3032	70.398
Tmem143	34.5803	32.2529	34.7926	38.0586	33.1535	34.958	43.0532	40.8389	39.8963	47.7365	54.4923	43.4059
Pdxk-ps	0	0	0	0	0.075341	0	0.108804	0	0	0	0	0
Ggct	16.2562	14.9864	22.1079	17.5106	19.2539	20.9033	19.1199	12.7968	17.5843	19.6761	16.0505	14.8584
Jag2	4.33268	4.27507	4.36285	4.05602	4.39436	5.0761	4.04945	4.41008	4.38406	3.63683	3.92169	4.11481
Btbd6	8.61009	8.45054	8.0532	8.50106	8.6394	9.00632	6.43532	6.82623	8.00036	9.36302	9.18544	10.1004
Nudt14	4.83127	6.11718	7.03844	6.56764	8.73609	5.77189	6.11101	6.10824	5.13656	7.22029	6.713	3.72802
Epdr1	8.81836	7.93018	7.36481	8.42311	7.30845	9.36467	7.88926	9.0046	8.48402	9.48327	9.12537	10.417
Flii	24.7225	33.8074	23.9678	35.3777	36.6605	48.0939	30.5402	32.5742	27.4826	32.1146	37.6872	38.4439
Top3a	1.16893	1.14079	1.02125	1.67848	0.501084	1.21655	1.85632	1.16563	1.08873	0.989715	0.904038	2.18269
Atg4d	13.4758	14.061	13.2477	16.4493	18.2172	16.4292	13.6273	15.2047	13.9686	17.9828	19.0972	19.081
Qtrt1	3.96028	3.71082	3.56044	3.96949	3.75382	3.85575	2.6063	2.39671	2.49622	3.95482	3.93397	3.94313
Plin4	16.4138	16.2044	16.3679	20.5122	21.6563	19.4787	17.566	18.5638	18.4822	15.9313	16.7075	16.5968
Hdgfrp2	12.1776	14.3078	13.221	16.4245	15.2125	16.8038	14.7396	14.0984	14.1492	16.2164	16.5869	17.1982
Chaf1a	0.701936	0.683669	0.478817	0.251661	0.915379	0.543222	0.705008	0.396389	0.74474	0.518754	0.811087	0.835983
Adprh	26.3464	24.0861	20.942	22.0711	20.7843	17.8006	22.3433	23.9344	21.9696	26.9113	29.1777	24.7681
Tmem39a	15.863	14.05	18.9093	15.6601	23.473	21.8121	12.9007	17.1685	15.2655	16.9725	17.5345	12.1829
4930455C21Rik	20.0565	20.1853	20.9668	19.3217	23.1242	21.726	23.2618	23.6367	22.0701	27.8854	30.7542	29.2181
Pla1a	5.64233	7.68443	6.12673	10.4565	11.2047	12.5694	11.248	9.66499	10.0522	10.6696	8.65725	10.6152
Mcm2	1.57599	1.94516	2.39581	2.30855	1.62844	1.52891	2.24149	2.5343	1.55266	2.11497	2.16446	2.59435
Tpra1	11.5867	12.9128	17.8513	12.9979	18.4733	18.0703	10.8073	10.5994	17.8859	14.2601	13.2763	16.5822
Nab1	9.36212	9.0272	11.6236	8.45464	11.8085	8.15844	9.98866	7.38448	8.9301	8.1279	7.52767	8.80548
Cd97	24.8956	21.8124	23.6365	33.8049	25.8149	22.7097	22.91	25.8445	25.3988	20.7963	19.6993	21.4211
Il17ra	1.02214	1.21243	2.11017	1.35274	1.11239	1.38063	0.926806	1.76013	1.10958	1.17195	1.39324	1.32429
Lamb1	19.7939	24.5387	39.2452	24.1173	19.9708	36.1794	28.9337	22.7959	24.093	25.998	22.8412	34.1373
Kcnn1	2.54022	2.44441	2.08378	4.05184	4.38677	3.17753	2.54713	2.23095	2.81875	2.42752	2.93048	3.49916
Arrdc2	3.20612	4.22753	3.2066	3.81333	4.59437	4.91744	3.88084	4.56503	4.93709	4.91281	4.8372	4.18259
Ppp1r17	0	0	0	0	0	0	0	0	0	0	0	0
Cd36	319.688	310.706	323.605	291.242	244.65	282.764	275.437	273.001	291.248	283.354	280.6	283.181
Map2k7	14.073	12.575	13.3439	12.6312	10.8322	12.8032	11.6527	15.2806	13.2932	13.3117	12.149	12.6883
Timm44	41.5484	40.6341	36.8117	41.8677	41.9266	38.7638	39.1711	44.3868	40.1244	55.5991	55.6558	55.054
Ap2a2	9.96599	11.4453	10.9961	12.3616	13.6973	12.9777	11.8582	13.7933	12.5634	13.0752	14.0766	12.4034
Pnkp	6.67872	6.88122	6.96236	8.23907	9.70201	8.94984	6.95377	8.33367	7.34278	10.0264	7.62704	8.95351
Med25	10.0794	10.8711	12.0116	15.7337	16.3839	19.4518	14.3099	13.521	13.6506	15.921	16.5779	16.4413
Bcam	60.8807	62.9394	65.9349	76.8697	84.6219	93.6802	69.3231	70.938	72.8441	61.7325	68.9097	66.9968
Clptm1	16.4506	16.5259	17.1137	18.3079	20.3564	18.9068	19.5294	18.158	17.8021	17.9486	19.5836	19.7649
Relb	3.81779	5.1598	3.09676	3.28345	2.17858	2.96312	2.99915	3.39392	3.16418	3.31208	3.54262	2.49766
Tomm40	23.6844	23.4717	23.8937	26.1341	23.134	28.0608	24.3098	26.0034	24.3856	29.0184	32.4492	27.0698
Apoe	976.052	921.811	1031.24	897.303	975.858	994.539	1054.14	1000.31	967.515	893.032	874.318	980.886
Apoc2	0.479524	0.289845	0.493036	0.907021	0.879731	0.978928	0	0.391139	0.447326	1.66197	0.500066	0
Hbp1	29.077	28.5802	30.9394	28.3175	22.7265	23.8611	29.7554	28.4467	31.1785	29.1984	29.4116	32.1994
Prkar2b	1.70453	1.30444	1.35644	1.14188	1.10718	1.40797	2.94628	2.19622	2.60188	2.38992	2.52773	2.51909
Cdkn1b	13.9881	12.9068	14.5317	11.1822	8.25074	10.2271	10.0932	10.7306	10.7012	10.0234	9.94724	10.9798
Klf4	23.141	22.6947	24.0358	26.2208	25.6662	25.7639	20.5829	21.1151	20.9184	22.2468	22.7148	22.1166
Ap1m1	22.0773	18.0566	21.1816	20.4596	20.0945	18.5598	18.0345	19.7277	19.261	21.0277	20.9589	21.9115
Rab8a	19.0969	18.2352	15.5316	18.5169	19.8786	17.2192	25.8051	18.1953	18.2125	18.2479	21.755	16.0215
Hmgn2	67.1797	62.517	68.3145	59.7254	62.603	48.2705	66.7561	54.4815	58.2056	50.8127	52.5114	56.5385
Fam32a	18.2934	16.5491	17.4603	17.3899	17.1814	14.4965	17.178	19.2143	18.6741	18.7256	14.9318	14.7821
Elf3	0	0.177298	0	0.0616385	0.0896763	0	0.0647534	0	0	0	0.0595971	0
Cyp2c29	0	0.070305	0	0	0	0	0	0	0.0518622	0	0.0708971	0
Stard3nl	9.76857	8.55381	7.85985	7.07552	10.294	8.46647	8.18716	10.014	10.1658	10.146	7.03949	8.96394
Stk11	54.1318	52.0774	53.9278	64.0344	65.6782	70.4803	47.0342	46.4934	47.5362	44.199	46.7608	46.8334
Efna2	0.369794	0.550847	0.749544	0.631965	1.33735	0.65106	0.422482	0.361963	0.467543	0.947406	0.944327	0.760931
Atp5d	540.04	571.509	545.685	608.683	677.119	680.578	574.895	565.864	548.866	703.99	763.923	731.404
Ppp5c	41.0021	36.7759	35.8334	49.6387	41.0074	39.2266	45.6507	45.011	41.827	45.1423	49.3992	46.7931
Cdk12	2.96886	2.98415	3.26553	2.86746	4.91207	2.98643	3.2783	3.43579	3.33806	2.61269	2.73104	2.94217
Lipe	11.3358	9.95773	10.0892	13.0495	14.7161	14.3281	12.1472	11.3851	12.2277	12.3756	11.9621	12.1399
Pafah1b2	9.92442	9.73246	9.12714	8.14791	8.70106	8.26087	8.41567	8.83008	8.38282	9.27439	8.1974	8.39469
Tbc1d8	2.66401	2.86476	2.26494	3.69328	3.42879	2.33223	1.92627	1.81504	1.8026	1.76508	1.57149	1.63038
D1Bwg0212e	7.37546	6.89552	8.10284	5.61817	6.12685	6.05629	7.30467	7.11985	6.3572	5.86777	5.86413	6.65898
Slc2a3	1.35841	0.678872	1.38915	0.796326	0.404006	1.03693	2.9348	3.75919	0.962327	0.609371	1.05488	2.54598
Foxj2	6.03573	5.70815	5.29799	6.41134	5.17148	5.78987	4.49022	5.28965	5.32408	5.24439	6.00925	6.0655
Sri	35.7947	41.5736	34.3957	40.349	45.334	38.1917	42.0679	37.6325	42.7288	39.6872	39.9764	32.8034
Dgcr2	9.78205	9.91086	9.15437	9.81992	10.8019	9.4419	10.2236	9.78777	10.2277	9.79402	9.83987	10.124
Mical3	2.06907	2.1869	1.58194	2.72227	3.21251	2.43956	2.2212	2.29624	2.37831	1.71141	1.92911	1.86968
Irf3	38.3639	35.8606	37.2429	30.0466	38.397	36.8123	30.1998	27.6907	24.3938	27.6198	25.4207	27.6233
Bcl2l12	6.91762	6.34137	5.20258	6.28773	5.23395	7.91313	4.01005	6.779	5.21643	7.37524	4.77584	7.10182
Zfp959	3.52177	4.04695	3.56918	1.87592	2.38808	2.40425	2.70974	2.13398	3.29615	2.04085	2.34282	2.38109
Mpnd	29.0712	22.8924	21.0446	31.5214	38.3784	24.6906	38.0434	24.8326	34.1499	33.1066	30.0042	42.1495
Sh3gl1	8.70671	7.33805	8.51431	7.47533	6.73259	8.74027	8.41402	7.03966	7.19834	6.84847	7.28512	8.09366
Ebi3	0.884561	1.17599	0.186764	0.80165	1.33292	0.927001	1.20309	0.601271	0.593081	0.472132	0.442915	1.21345
Ccdc94	3.60284	2.49174	3.74915	2.7987	2.03588	3.55995	2.83512	3.04375	3.6974	2.60979	2.51272	2.9125
Ranbp2	9.62673	8.85371	10.2083	7.50195	5.90907	6.90408	8.53363	9.35765	9.05873	7.27232	7.5538	8.10084
Edar	0	0.0309299	0.157825	0.0967764	0	0.156672	0.0677779	0	0.0238659	0.0886611	0.155952	0.128178
Grk5	7.36607	5.98828	7.07489	9.79842	9.24974	9.62665	6.56117	6.99018	7.11078	5.75609	5.93024	5.8945
Dvl3	3.00434	3.02743	2.1671	3.20783	3.94077	4.18691	3.81577	4.01744	3.66657	2.72538	3.41121	3.56696
Abcf3	20.9877	20.4607	23.977	25.19	32.1326	24.7135	16.2622	23.5174	23.7398	20.3036	27.896	20.3012
Eif2b5	21.101	24.4078	29.8139	26.8256	31.3732	30.8653	26.5559	22.7536	18.861	28.2127	30.8385	27.8642
Cyth2	16.192	17.0651	12.6768	17.5516	19.384	16.5604	14.65	16.3683	15.4179	16.4227	17.6335	15.1793
Sult2b1	0	0.484094	0	0	0	0	0	0	0	0.490466	0	0
Car11	5.24211	4.06833	2.84279	4.33568	9.54875	5.01132	5.9609	4.2608	5.39782	3.40413	3.13212	4.80152
Dlgap1	0.19864	0.188439	0.249289	0.0873484	0.0635402	0.181978	0.0917625	0.137582	0.220222	0.0337607	0.0633413	0.0902446
Plag1	0.661059	0.892048	0.765849	0.89671	0.500279	0.813517	0.62544	0.594911	0.616378	1.24944	0.837814	0.808533
Hck	0.830339	0.674661	1.14752	1.29002	1.87681	1.329	1.35521	1.23145	1.25806	0.886382	1.02051	0.931966
Mrpl4	49.8067	47.5969	47.4058	53.736	57.1825	53.6876	55.8064	47.3978	54.9758	59.9198	68.7803	65.6141
Keap1	11.2837	11.8966	11.7362	12.7359	14.6019	13.9154	10.6318	11.9342	12.8528	13.5016	13.7101	14.0705
Ap1m2	0.0930723	0	0	0	0	0	0	0	0	0	0	0
Glg1	8.15778	7.34814	7.63163	8.02684	6.5955	7.62849	10.8734	10.0666	10.2786	7.6589	7.58819	7.51084
Atp8b3	0	0.029339	0	0	0	0	0.0321461	0	0	0	0	0
Btbd2	10.6714	10.5573	10.6479	11.4663	12.8916	14.7385	10.1485	11.1367	12.2676	12.9476	14.9412	14.1368
Csnk1g2	37.9881	42.0509	38.644	37.0312	45.2024	44.7294	40.2624	35.6209	36.9378	36.9279	41.9825	42.0687
Fam108a	17.8501	18.2282	17.2087	19.9705	19.4126	20.7539	17.59	18.2232	18.3232	17.0177	18.972	18.9428
Mob3a	3.66728	4.55622	3.44509	3.20289	3.6972	2.99216	3.65552	4.31067	4.09205	3.51526	3.2618	3.80994
Cacnb3	2.1387	2.32478	1.46451	2.64917	2.28639	1.81727	1.22642	1.7445	1.53844	1.54259	2.09697	1.96253
Ccdc65	0.997168	0.798067	0.34047	0.865743	0	0.210959	0.433344	0.373152	1.25963	0.857416	0.804788	0.941198
Fkbp11	3.50878	4.02054	6.83849	5.24159	3.05034	4.41255	5.94699	4.18302	4.65344	5.47434	4.86528	5.83161
Ddx23	15.2816	19.2583	14.7956	17.762	23.2531	20.6657	20.017	20.3947	16.3889	16.8019	18.0363	24.7228
Pld3	19.7224	15.8135	21.56	24.0729	27.7965	26.7326	19.0724	17.7942	14.3644	19.0801	18.3899	16.2214
Grik5	1.1776	1.08173	1.04427	1.61608	2.04065	1.82646	1.98604	1.53688	1.51144	1.21517	1.29721	1.41351
Cd79a	1.02327	1.01618	0.288069	0.26496	0.128494	0.142982	0.835048	0.370964	0.326707	0.364112	0.0853949	0.116978
Rabac1	138.043	149.443	137.351	140.356	141.993	150.949	138.939	139.151	131.427	146.451	149.993	155.283
Etv3	4.15154	3.88671	3.73247	3.80672	3.41098	3.47723	3.73591	4.12002	4.37837	4.39743	3.85604	3.43334
Prkcsh	19.1405	19.0185	14.8702	18.7077	20.2674	18.9744	18.6022	17.4886	19.3392	18.7535	17.0013	19.5006
Elavl3	0	0	0	0.0229645	0	0	0	0.024114	0	0	0	0
Rab3b	1.509	1.62344	1.69463	2.87259	3.21529	2.32521	4.24141	3.01509	2.40934	0.894678	0.923686	1.38015
St8sia6	1.47396	1.29066	0.958856	1.25328	0.968183	1.17729	0.861487	0.868375	1.16762	1.12692	1.03225	1.12712
Fcgrt	37.8987	36.3216	35.1846	47.551	50.1797	49.179	49.7266	50.689	51.4613	45.1171	44.9297	42.5285
Nosip	20.8595	29.9261	29.2117	33.9071	27.8484	36.9889	31.415	41.3271	31.0943	26.3894	36.5704	32.8067
Pih1d1	22.7448	26.5818	29.0962	28.5787	30.0082	36.2989	26.8316	28.3257	29.2039	29.3553	38.2424	29.822
Rps11	549.731	570.858	545.262	662.5	716.773	638.461	554.306	530.645	528.653	675.449	681.541	631.088
Supt5h	15.5719	14.5858	14.0438	17.1559	18.0373	16.8162	16.4388	18.4017	16.8075	17.0833	16.1018	16.3319
Dll3	0	0	0	0	0	0	0	0	0	0	0	0
Paf1	66.9703	61.6147	71.9267	69.4399	74.186	56.6334	58.6879	57.5512	55.6517	63.8688	57.3006	74.767
Timm50	25.991	27.4964	28.7951	29.4132	34.1813	34.0942	23.0663	24.2707	28.5009	42.3441	30.8082	32.6558
Med29	5.95136	9.8502	5.36131	9.75973	10.3131	10.478	8.74197	8.84588	8.66459	8.89425	11.8205	7.75594
Bicd1	1.07397	0.555511	0.79202	0.802173	1.02628	0.840502	0.756107	1.64279	0.802751	0.814577	1.51934	0.776919
Ncstn	16.2289	14.7929	11.726	17.9771	16.7356	14.1944	12.7779	13.7105	12.3524	13.8761	12.2409	12.374
Pex19	34.7018	37.0791	35.1259	45.9741	44.8667	43.4259	42.6311	42.437	43.0251	47.1191	45.8582	45.3519
Phyhip	4.60003	4.59502	3.70214	3.61535	4.77059	5.17236	3.9747	3.75218	3.98099	5.08583	4.59307	4.51006
Crhr2	5.23201	5.74333	6.91916	7.98134	5.63638	5.34231	6.73818	5.66404	6.34259	7.96223	7.61165	5.50612
Inmt	25.3465	25.3544	27.0639	34.0738	36.2481	32.8002	30.6729	30.4236	31.299	23.4434	27.1133	25.464
Cyp4f18	1.09304	0.495927	0.521564	1.74682	1.60825	0.837336	1.15921	0.578297	0.273324	0.856799	1.70703	0.0978642
Impdh1	9.15444	9.2252	10.6643	9.99689	10.084	10.3998	6.66561	6.95474	7.5507	11.0302	10.0445	8.80599
Psg18	0	0	0	0	0	0	0	0	0	0	0	0
Dusp3	35.4281	33.0547	29.3267	31.6522	26.756	31.2399	33.2501	33.2541	30.6608	32.3027	34.4482	32.6368
Prodh	4.79632	9.52113	6.37834	16.6319	14.7098	14.1798	9.23394	11.2456	9.51907	15.0832	15.0646	15.6993
Dgcr14	2.28946	2.80139	2.48601	2.49831	2.95707	2.3993	2.66904	3.06801	2.72548	2.9095	3.56194	2.57987
Slc25a1	15.4855	16.5792	15.9226	5.51079	6.79995	7.26388	10.008	9.78499	9.66141	15.2653	12.2792	9.93068
Dgcr6	21.9771	27.4825	25.8533	34.1686	42.5837	35.6381	26.0607	21.3378	26.7815	30.1648	25.3572	29.8899
Ddr1	5.8052	5.73425	5.14684	4.73638	5.77344	4.17843	7.2096	7.04546	6.04396	4.54913	4.67341	4.32803
Ier3	32.5674	28.2609	29.3861	47.1362	49.4798	49.4562	46.5095	38.9701	45.2019	31.1577	34.1525	34.2975
Fosb	0.442129	0.209554	0.203673	0.374669	0.363398	0.505463	0.295202	0.229497	0.230991	0.257438	0.211319	0.165414
Klc4	7.98514	8.25941	7.7266	7.84108	9.32919	8.06538	9.57117	8.50313	9.6458	9.24506	10.6665	10.4213
Ercc1	31.6662	26.9296	17.1692	34.0616	46.1206	32.7043	29.2339	20.8281	21.711	27.9721	28.6523	26.3809
Cyp17a1	0	0	0	0.206132	0.0999653	0	0	0	0.0508338	0	0.066435	0
As3mt	23.7642	26.8238	23.5706	32.1262	29.3554	33.8235	28.8639	30.4286	27.4203	32.3492	30.6471	32.4104
Homer3	3.60217	4.38521	5.59605	5.23321	5.1549	4.16214	5.65806	4.74072	5.04384	2.61473	5.46151	4.06359
Crtc1	1.72984	1.61522	1.52456	1.77983	1.69491	1.37618	1.19513	1.52863	1.68059	1.36258	2.12292	1.28495
Rnf215	10.9032	8.65809	7.09816	9.84019	12.0857	10.5159	8.04043	8.88332	8.68351	9.35334	8.06201	7.72073
Sec14l2	1.37952	0.349944	0.372199	0.862027	0.31384	0.264093	0.72751	0.23972	0.398638	0.592628	0.625386	0.285704
Aven	11.6109	9.37085	12.2632	13.5368	9.9079	12.4734	10.4699	10.4579	10.8462	11.6247	14.0018	14.6929
Cp	56.3275	46.9726	49.9438	88.0631	77.9463	71.152	56.9175	57.1936	55.3693	50.8801	54.555	45.6917
Crot	12.0468	11.0294	12.4691	10.2197	9.98245	11.9633	12.7079	12.7996	11.5968	13.4137	11.6193	12.975
Rps6ka1	2.6201	2.15558	2.21615	2.68185	3.58238	3.29127	2.84956	3.1844	2.79323	4.70321	1.81215	1.84794
Calb2	0	0	0	0	0	0	0	0	0	0.124041	0	0
Snrnp200	18.6534	14.5198	20.1607	21.3944	23.5965	23.466	16.8627	14.696	15.4289	17.0201	18.4194	20.6448
Ciao1	29.2943	27.9889	27.4771	31.144	36.7558	28.5075	30.875	32.0772	28.555	39.5683	36.1733	40.4624
Has1	0.151131	0.112563	0.0957282	0.763091	0.854002	0.570174	0.184997	0.616377	0.173709	0.0806655	0.283776	0.155492
Taf6l	3.17835	2.40295	0.722179	1.80526	1.48056	1.74783	2.13812	1.58579	3.63418	3.04388	1.73854	1.77789
Insig2	17.5534	16.2251	25.5148	18.7043	14.0898	19.9312	18.8632	34.5588	40.5018	18.4217	17.7601	17.614
Kpna6	9.63354	9.67575	9.15302	9.47489	9.45325	9.82089	9.95369	9.94553	9.8207	9.20561	9.80296	10.3112
Man1a	9.88103	8.37935	8.75658	6.2456	5.80319	5.92844	6.91531	7.61983	7.61263	5.61896	5.90842	5.74291
Itpkc	2.82357	2.19909	2.04728	1.76162	1.39569	2.062	2.37595	2.08963	1.86398	2.0216	2.93535	3.9579
Adck4	5.61936	3.12471	4.40083	3.37731	3.76973	2.97181	2.76494	3.39967	4.31065	5.04306	4.55335	5.47353
Brd8	8.79394	9.02319	9.65502	8.29347	7.98168	7.87867	7.70114	7.60678	8.20387	9.06021	7.81871	6.8839
Kif20a	0.541746	0.4143	0.230812	0.476835	0.138612	0.406396	0.402806	0.648143	0.415268	0.215231	0.387046	0.140609
Farsa	9.79488	8.43025	9.10783	9.44037	10.6895	11.6613	9.30245	9.43998	11.0557	11.6252	7.75434	10.2775
Gcdh	34.1464	33.8419	33.2075	39.083	36.2578	39.4595	31.3756	31.2685	32.0899	38.3957	37.3102	41.5196
Mast2	19.3652	17.2641	17.6002	30.2936	30.1481	29.4072	20.243	20.1779	21.1	21.9669	21.7319	20.7406
Dnase2a	6.49345	10.256	10.4349	8.65915	8.45067	11.3575	6.45301	6.18437	7.65425	7.11483	6.37621	7.91092
Rad23a	35.0655	36.4115	32.8685	51.6787	44.2564	36.371	54.8341	43.1848	52.4188	51.0627	55.2193	48.5254
Calr	248.552	238.7	254.502	217.387	239.91	224.59	210.019	216.699	200.011	206.631	199.052	203.789
Syce2	0.590509	1.02363	0.749988	1.80135	1.00071	1.28403	0.964072	0.800365	0.562973	0.209126	2.22204	1.21749
Nfat5	8.75071	6.01793	4.78664	3.977	7.89298	3.85609	4.61721	6.7169	5.09527	4.65666	3.07	3.20705
Nob1	10.9537	13.1423	12.2996	11.8885	12.0597	11.5363	12.6575	9.77376	10.6906	14.1568	10.7317	10.4901
Nqo1	33.2685	30.0488	35.0543	32.8166	31.8691	36.7905	39.3014	34.4593	36.3571	32.6953	33.5542	32.0553
Ppfia3	0	0.123646	0	0.387515	0	0.374672	0.191385	0.204307	0.0221702	0.0823726	0.0289754	0.30653
Gys1	14.4813	13.7502	15.0544	19.7737	20.3139	18.8158	20.1986	19.1976	18.1323	18.7878	20.181	22.3342
Ruvbl2	9.21728	8.43376	11.8708	6.79653	8.12999	7.894	8.18324	7.49983	8.45506	11.5767	9.09706	10.0862
Lin7b	1.7901	0.798067	4.46186	0.624266	0.908402	1.79238	0	1.31103	0.615797	2.27471	2.35309	0.720702
Bax	23.0355	28.7883	25.3455	31.9591	26.0746	26.129	23.2072	25.9078	24.6337	26.5612	28.5971	26.2669
Il7r	0.189822	0.424139	0.420825	0.184317	0.160895	0.238715	0.348537	0.30967	0.681813	0.506584	0.178213	0.341775
Tfam	32.8183	36.0675	26.9374	23.714	24.8831	22.5754	33.4612	33.3735	38.9303	36.4745	46.7082	34.2243
Zfp81	1.61914	1.43584	2.64509	2.43781	0.90482	1.72855	2.02999	3.75826	0.929627	4.0932	1.65998	2.77249
Efnb3	11.6284	12.2963	12.7306	13.0848	15.5214	13.1191	15.6986	15.4573	13.2281	8.63308	9.91988	11.5209
Mmd	20.8572	17.385	20.7202	11.1127	13.4043	11.8349	16.0015	18.4689	18.584	16.3788	16.5765	19.0875
Hlf	7.02705	8.00968	7.93878	7.94978	5.86731	5.47369	9.99036	9.96705	9.16181	5.65399	6.49884	6.63635
Fam162a	190.64	191.366	177.58	208.299	217.316	177.112	185.45	190.208	178.747	230.618	240.789	211.412
Rpl8	461.123	486.173	483.058	473.626	500.606	493.946	470.379	452.523	449.716	499.634	516.096	508.7
Grm3	0	0	0	0	0.0954656	0.106229	0	0	0.0485452	0	0.0321355	0
Ssbp2	12.5849	14.9402	12.0913	14.1591	14.3351	14.3589	16.929	18.176	16.9548	16.8356	16.4618	15.435
Fancl	3.88725	3.67753	2.02585	5.57016	0.490323	2.93669	3.01511	2.39089	3.26662	2.2405	2.85836	3.44771
Fam5b	0.0366037	0.10905	0.0927412	0.0284339	0.0413677	0.0920638	0.0298707	0.0298572	0.0210361	0	0	0
Gstm5	64.6334	67.4483	63.4386	73.1718	79.4806	78.1076	79.8955	73.0367	72.3964	79.2519	66.9828	79.2007
Gstm7	23.1345	23.2768	26.3517	23.921	24.9615	26.4957	32.0632	37.9064	34.4078	42.0596	28.5611	27.5415
Gstm3	0	0	0.183913	0.22555	0	0	0	0	0	0	0	0.149365
Stat3	15.982	16.5621	17.8551	24.8226	22.0709	22.418	26.2784	23.4746	19.741	15.4337	15.6794	16.2102
Stat5a	3.99375	4.21855	3.55171	4.27049	4.98756	5.51576	4.36404	4.01446	4.54189	3.89302	4.27013	4.86008
Ptrf	92.9466	92.1098	95.9065	82.2226	87.1533	86.5328	83.8313	82.2039	82.0591	76.8068	82.0432	78.1273
Map3k11	6.61905	6.76015	7.12993	8.74396	8.01804	7.92519	6.08076	6.17499	6.58289	6.76962	6.40032	7.38097
Akt2	33.2675	33.2016	33.1535	37.6838	36.4126	37.2571	40.1214	39.1642	38.4981	39.0125	37.7441	40.9866
Dnaja3	39.9894	41.4239	40.5766	41.2008	39.8555	40.8088	45.3968	47.0643	49.8715	61.538	60.767	64.2134
Hmox2	44.4481	40.2653	41.3047	47.005	50.7135	43.0367	49.8155	49.8786	45.2177	63.7966	57.6026	55.9371
5730403B10Rik	16.0722	19.1172	20.0038	19.8101	22.0059	20.0916	26.5063	24.8502	23.2474	23.7628	23.0502	22.6009
B230120H23Rik	19.5693	19.7483	21.3759	18.0429	19.9463	19.42	19.7975	19.2752	20.2732	18.2884	17.4989	18.9494
Cwc15	50.0836	58	64.2429	61.8334	67.7804	66.7352	61.2426	62.2393	59.7314	67.0394	61.9082	64.2901
Col5a3	1.97672	1.45431	1.62457	2.19948	1.82534	1.94901	1.10164	1.06182	1.233	1.82707	1.77436	1.86016
Dnmt1	2.7615	2.8543	2.6416	2.4297	2.42029	2.79949	2.82842	2.8961	2.54248	2.40643	2.75135	2.69623
Ppan	8.58882	5.07351	5.31402	7.03942	5.56281	7.37268	7.17932	4.85118	4.51397	4.10527	7.63819	9.26179
Angptl2	30.7403	32.4016	33.8043	34.4638	37.6899	31.7059	42.7973	43.452	43.9342	32.6879	31.3216	29.6646
Cacna1e	0.0228318	0.0425129	0	0.0266037	0.0258033	0.043069	0.018632	0.0372472	0.0524855	0.0609319	0.00857419	0.0117453
Cacna1b	0	0.220486	0	0.0117031	0.0237582	0.0189588	0.0171537	0.0245993	0.255226	0.0224407	0	0.0155073
Rg9mtd2	1.38905	1.85864	2.07027	2.70425	3.05917	0.515329	1.92051	1.33732	1.95706	0.557599	1.10809	0.842281
Etv1	1.79503	1.92929	2.37958	1.4134	0.90213	1.76468	2.01881	2.4207	2.58094	1.29665	1.47341	1.43687
Kifc2	1.98718	1.86769	2.0379	2.31547	2.72705	2.43952	1.58304	1.65951	1.65866	2.07079	2.30985	1.99585
Psap	264.656	272.013	257.304	351.634	359.572	350.597	315.184	295.434	302.191	319.007	322.26	324.738
Ikbkg	7.96831	6.02387	4.84234	6.07157	7.19141	7.20815	7.79438	7.0539	6.63871	6.27622	5.65908	6.05677
Pax2	0	0	0	0	0	0	0	0	0	0	0	0
Wars2	1.88634	1.76319	1.94404	1.36204	1.34683	1.13273	1.71734	3.46451	1.42137	1.73159	1.71306	1.997
Atn1	10.1284	9.04177	12.8557	9.25386	7.96524	14.0302	5.69534	8.23032	6.38239	5.4344	5.21623	6.20896
Phb2	100.423	100.917	97.8063	114.719	125.439	118.182	134.487	118.757	123.139	137.169	143.091	130.662
Ptpn6	6.47445	4.97359	1.95299	6.54651	3.14775	4.3207	3.66142	4.00108	5.94975	6.93973	3.84193	2.19015
Eno2	1.26373	1.91098	2.9041	1.07742	1.10343	0.784	1.208	2.69331	2.17237	1.39127	1.02357	1.72225
Emg1	50.177	51.164	56.4649	54.1027	60.1244	55.317	50.4428	45.8487	49.8075	55.1892	51.6083	51.8661
Lpcat3	9.21132	13.6849	13.5632	18.8088	17.5459	14.0932	11.3062	11.9618	10.12	10.2109	10.4785	12.2076
Atp6v1f	84.0775	90.0046	80.8766	99.8492	104.592	99.8912	95.5917	92.9911	94.4152	86.1012	91.9843	92.3685
Il12b	0	0	0	0	0	0	0	0	0	0	0	0
Clcn5	1.34986	0.518796	0.308951	0.554802	0.787159	0.438134	0.73077	0.900948	0.670746	0.50208	0.405592	0.670417
Clcn3	9.5664	9.60566	11.8754	6.45443	5.00796	6.53541	7.32194	7.81157	8.226	7.9384	7.75739	9.19542
Hif3a	0.11503	0.0685396	0.235946	0.214453	0.572003	0.260385	0.413032	0.262719	0.436308	0.0491174	0.155616	0.355048
Gpx6	0	0	0	0	0	0	0.11176	0.111709	0	0	0.102861	0.140903
Gpx5	0	0	0	0	0	0	0	0	0	0	0	0
Pde1c	7.9172	7.29489	8.61928	6.56597	6.81541	5.86172	7.96944	7.11594	8.0506	7.93802	8.60929	8.45711
Utp20	1.40501	1.18188	1.38204	1.02721	1.19557	0.831483	1.61868	1.53705	1.59591	1.69393	1.76292	1.49657
Spic	0.128065	0.286214	0.813677	0.394383	0.646488	0.896526	0.523412	0.917171	0.355316	1.11765	0.544767	0.403359
9330159F19Rik	0.209686	0.156175	0	0.0814421	0.118488	0.0988857	0.0427789	0.213797	0.165696	0.0839393	0.0590587	0.134836
Cul3	95.5853	81.8887	89.5558	79.1598	82.7208	76.9416	69.7195	64.7089	72.2732	92.6163	90.9994	85.1024
Sst	0	0	0	0	0	0	0	0	0	0	0	0
Il11	0	0	0	0	0	0	0	0	0.10409	0.193349	0.136038	0
Large	11.4358	9.72608	10.5491	10.6723	10.6864	9.30983	10.815	10.5227	10.1544	12.8988	11.7793	12.3925
Ddx56	8.51208	7.6497	6.59587	7.60336	9.05062	9.56011	8.93102	8.74618	8.35073	8.53693	10.2302	8.70351
Tmed4	42.6902	40.2388	43.8696	42.2667	44.5707	45.9631	46.5315	41.6668	41.1929	42.372	41.7488	41.6743
Emid2	0.186996	0.208913	0.118446	0.376975	0	0.281821	0.18288	0	0.278896	0.0998076	0.143513	0.460956
Bid	0.812533	1.36685	0.999805	1.24692	0.889168	1.454	1.14491	0.889376	1.12957	1.31093	0.835772	0.861619
Ralb	15.5173	14.6027	15.4144	16.9922	17.8941	17.2632	15.3301	15.2119	16.6962	13.7917	17.8061	14.4751
Ppp1cc	37.073	34.7569	26.7011	37.087	31.7895	37.6727	33.1918	38.7404	37.6583	39.0919	31.8153	37.8959
Dnajb11	35.5217	33.2312	33.5242	35.7154	25.6115	25.3788	23.5556	26.5145	25.1935	26.4397	27.627	21.3588
Tbccd1	3.19551	3.78254	3.18069	3.14717	3.93385	3.30098	3.44591	3.16508	3.04982	3.95941	3.72868	3.63998
Clec11a	1.8751	1.88235	1.44591	1.13994	1.38205	1.2303	1.39713	0.997498	1.40559	2.08869	1.95944	2.09697
Zfp324	1.10784	1.20684	0.79137	0.765743	0.588312	0.829909	0.93476	0.879454	0.885905	0.786638	0.809483	0.714118
Gab2	4.03669	3.8315	4.95787	5.33452	5.03495	4.64308	4.68013	4.5977	4.65389	4.44051	4.69568	4.50772
Coro1c	10.4064	11.0606	9.64664	20.5316	11.7818	10.6054	12.3653	38.5788	12.826	29.6778	17.5298	11.9432
Tax1bp1	35.4626	33.2216	36.4573	36.9119	33.4669	33.8072	37.5239	38.2325	38.1132	34.5537	35.8809	33.3713
Psg17	0	0.0559847	0.0952237	0	0	0	0	0	0.0431984	0	0.112912	0
Psg19	0	0	0	0	0	0	0	0	0	0	0	0
Ctse	0.102498	0	0	0.408424	0.0986158	0.186695	0.424024	0.213533	0.451772	0.0931485	0.3277	0
Ndrg2	416.358	422.581	408.571	451.484	467.195	444.022	474.679	452.681	456.419	507.118	496.988	489.366
Mettl17	14.2608	20.6381	8.83997	12.1694	17.4462	8.33246	19.2871	5.81717	5.44955	12.2543	10.4086	25.3836
Arhgef40	3.87877	3.63408	4.38094	4.99198	5.27337	3.82385	4.03643	4.87514	4.56932	4.5386	3.96411	3.94517
Pnpla6	1.68408	1.50518	1.45073	2.04079	2.08535	2.7956	1.29184	0.961568	1.56789	1.29437	1.39135	1.82937
Mcoln1	14.219	18.8696	12.2029	16.6289	18.1065	14.8858	14.5111	14.3039	15.9923	12.3734	15.1217	19.5318
Arhgef18	3.39861	4.07244	3.49894	3.61541	4.62179	3.0405	3.03399	3.30019	2.80274	3.07358	3.16705	2.30067
Pkn2	6.86768	7.09124	8.21427	5.73126	5.40809	6.88925	7.17513	8.03785	7.8202	5.444	6.18678	5.23429
Cd33	0.624044	1.16199	0.869631	1.2604	0.423153	0.454379	0.763887	0.661733	0.82488	0.466311	0.609329	0.770467
Etfb	594.399	637.374	610.334	708.834	793.894	751.271	603.397	618.685	599.74	771.066	792.841	774.253
Nkg7	0.633618	0.660781	1.07003	0.328064	0.666854	0.53111	1.03404	0.688977	0.849497	0.676287	0.475919	0.30354
Lim2	0	0	0	0	0	0	0	0	0	0	0	0
Stxbp2	3.69006	1.82845	2.75568	7.7126	9.66285	5.41527	3.7037	16.1854	2.90693	9.66905	3.36746	6.78422
Pcp2	0	0	0	0	0	0	0.191162	0	0.0695767	0	0	0.125201
Sgce	19.3282	20.1297	15.6558	17.7481	14.2187	17.311	19.5591	18.781	17.3264	15.7929	15.3954	14.935
Chn2	1.48684	1.33806	2.10642	1.27085	1.34523	2.41496	2.55057	1.94071	1.9091	2.06522	1.0688	1.28748
Wwox	2.07077	1.48843	2.74257	1.85696	1.6295	1.83325	1.73064	2.60348	2.34775	2.17668	2.25476	1.62495
Slbp	9.63329	7.03515	11.6701	5.0753	4.29741	4.17197	9.22899	8.40387	9.77608	9.50178	5.3188	6.08095
Tyr	0	0.0498613	0.0445196	0	0	0	0.0286784	0.0546067	0.0403928	0.0375145	0.0502812	0
Ghrhr	0	0	0	0	0	0	0	0	0	0	0	0
Aqp1	178.719	177.189	178.04	188.594	193.935	194.125	169.512	166.461	160.657	139.161	145.145	153.553
Arid3b	0.875366	0.976633	2.50705	0.84309	0.869496	0.915104	0.687418	1.3101	0.977459	2.09918	0.508478	0.505169
Cnn2	21.2916	21.5049	23.1638	15.4106	17.7164	15.5745	22.1256	24.2192	22.6837	22.3165	24.9239	25.5673
Polr2e	58.9925	64.6481	62.684	72.2199	70.8835	66.2396	66.0376	68.656	67.9228	82.1233	87.4239	79.5541
Abca13	0	0	0	0	0	0	0	0.00735912	0	0.00963092	0	0.00928236
Myo9b	3.25288	3.10298	2.68755	3.65648	3.99536	3.89847	3.43166	3.71524	3.72677	3.66323	3.39692	3.34088
Hdac9	4.4528	4.06325	4.19921	2.16814	1.58051	2.1729	2.8974	2.90312	2.88042	2.96002	2.66289	3.03316
Ly9	0.376229	0.448347	0.316238	0.642823	1.10539	0.851648	0.616181	0.67515	0.518865	0.562273	0.847736	0.309669
Cd244	0.173729	0.125755	0.220497	0.263279	0.0960364	0.106819	0.143169	0.0327024	0.0460814	0.0907121	0.090336	0
Emr1	2.3908	2.9847	2.21261	2.76755	4.04384	2.53528	4.22076	4.05349	3.59153	3.87194	3.34487	3.37618
Mtfp1	65.3858	68.7837	66.9837	49.859	56.9324	47.496	70.5484	70.5332	71.5236	86.1336	91.9223	83.7236
Rab23	3.39841	3.2226	3.25275	2.7489	3.09964	5.55341	2.95711	2.86381	2.72691	3.42131	3.30258	3.1669
Rab11a	134.218	126.879	124.785	160.565	151.952	141.498	156.936	143.616	155.61	148.167	152.535	136.309
Eif2b2	31.3091	47.2566	50.9468	28.9989	30.7725	37.5314	36.0721	37.3316	39.4005	44.956	51.8583	47.7513
Dlst	186.658	176.987	172.245	179.223	187.682	173.656	210.633	205.988	195.302	241.488	244.219	236.625
Pgf	5.47988	3.46536	2.75063	2.73076	4.67402	5.46107	4.21877	4.63854	3.92174	5.07713	4.81471	3.8296
Ulk2	9.24151	10.0466	11.1204	11.3018	11.5314	9.97699	11.8399	10.1805	11.4067	9.66133	9.48322	10.7799
Ccl24	3.6758	3.91107	3.49245	1.52966	2.0771	1.65092	4.49949	3.85496	4.52673	3.64361	3.7468	3.91695
Dgkq	3.35804	3.89689	2.31994	4.71776	3.39146	3.61836	3.19419	3.79059	2.73842	2.04509	3.35126	4.07484
Tmed11	0	0	0	0	0	0	0	0	0	0	0	0
Grap	7.72037	8.51605	7.42813	10.1725	10.6027	7.00518	6.30026	7.89169	8.87376	10.6409	8.73457	8.74755
Pou1f1	0	0	0	0	0	0	0	0	0	0	0	0
Chmp2b	26.1628	25.7216	26.5149	15.0392	15.1781	15.3541	21.1368	20.7715	21.3005	20.6671	20.7637	20.3678
Plod3	16.3374	14.2192	17.6849	17.7657	19.6247	18.8365	14.1022	12.2665	13.2365	17.2603	14.8542	16.9013
Ap1s1	24.7643	20.857	19.106	26.1911	24.1219	28.2436	25.9575	31.7291	27.3739	37.4647	32.9894	23.104
Mapk13	0	0.218031	0.31073	0.319961	0.135517	0	0.0978536	0.2003	0.0689121	0.360916	0.180123	0.370209
Srpk1	8.99827	6.91685	10.1306	11.4029	7.81632	8.14221	10.0264	8.60901	7.75668	8.36086	10.0484	9.26444
Pax3	0.0779277	0	0	0.0385287	0	0	0	0.0404574	0	0	0	0
Lbr	7.07065	8.4704	7.50038	7.24612	6.88372	6.48142	6.22193	5.28103	6.2421	6.04739	6.01441	5.82853
Crabp2	0.195799	0.145832	0	0.152097	0.353926	0.246231	0.25556	0.159711	0	0	0	0
Nes	14.3944	13.357	14.1954	8.19053	8.05465	8.75084	11.0474	11.1752	11.2361	10.1784	10.2719	11.3732
Bcan	0.279251	0.173322	0.117921	0.0723075	0	0	0.189904	0.189818	0.0534949	0	0.0349564	0.0478849
Hapln2	0	0	0	0	0	0	0	0.0771232	0	0	0	0
Prcc	12.3144	12.4155	11.5099	13.2406	13.8323	12.9367	12.5003	12.0659	12.3849	14.1074	12.5201	13.3651
Rrnad1	5.08041	5.81592	5.42116	5.99332	5.88712	7.33753	3.79225	5.41493	4.72732	4.56682	4.0208	7.14679
Hdgf	48.3293	51.571	47.899	51.8454	59.4264	56.2635	59.0651	54.5961	53.6717	55.6939	52.2028	60.9995
Slc25a18	0.13298	0.0990411	0	0.103296	0.150289	0	0	0.108468	0	0.141956	0	0.136817
Thop1	4.13739	4.10669	4.5003	5.15664	4.21529	4.93098	5.0415	5.78902	4.09911	6.01118	7.06873	5.92595
Apba3	15.2858	16.707	18.4974	15.005	16.2439	13.3891	18.0595	17.0588	16.9575	19.1588	21.9295	21.2008
Matk	0.967997	0.599677	0.31104	1.00735	0.397638	0.743426	0.536387	0.5284	0.538209	1.02473	0.529639	0.323727
Pias4	3.3485	6.98544	3.21928	4.53966	4.28144	3.3855	4.83866	4.40824	3.94271	5.5922	5.66269	5.43907
Map2k1	15.7092	17.8143	17.0372	14.9325	14.6517	13.4108	15.5738	17.092	18.1163	14.0113	14.7616	12.9568
Sgta	30.2781	34.2177	33.4474	35.876	44.8038	45.5908	38.0843	36.0912	38.1889	44.7332	46.8164	41.7851
Itgb1bp3	3.03254	2.81512	2.31483	1.08258	1.19658	0.788764	1.52081	1.73735	1.77053	1.59479	1.91721	2.00357
5730437N04Rik	82.2159	81.2738	95.9957	90.2477	94.2261	90.5301	113.392	114.927	102.665	124.588	119.673	110.622
Dtx2	2.44538	1.93313	2.45433	2.4723	2.02628	2.66242	2.88816	2.3663	2.45655	2.59957	3.08187	2.67921
Zp3	0	0	0	0	0	0	0.10388	0	0	0	0	0
Hspb1	203.577	216.846	203.193	148.813	155.42	157.855	170.026	169.87	161.246	235.96	217.186	234.107
Rasa4	2.98321	2.40388	2.29273	6.57367	4.97272	7.10539	2.85557	2.95606	2.06605	3.78898	2.58056	3.26677
Syt5	0.184695	0.275123	0	0.502151	0.104367	0.464536	0.376805	0.376634	0.424576	0	0.13872	0.0950127
Hnrnpa2b1	195.278	196.738	196.284	167.612	160.49	167.848	174.534	183.199	188.514	204.97	208.987	206.374
Fxyd4	0	0	0	0	0	0	0	0	0	0	0	0
Ccdc130	6.99897	5.57375	4.00877	9.26034	10.5889	7.62316	3.27136	7.97323	4.21909	6.72303	6.76549	6.38722
Mri1	3.39985	4.7066	5.08722	4.52989	5.27102	4.41651	4.10738	6.66423	5.89379	4.79095	6.31386	7.32009
Prkacb	12.8244	11.4123	13.5118	9.93499	9.90175	9.23112	12.2927	12.0759	12.2118	11.5404	11.3427	10.8157
Sgsh	1.419	1.90021	1.30327	2.05181	1.95341	2.06241	1.60266	3.02661	1.28933	2.18968	1.94463	1.31395
Chd5	0.111383	0.124442	0.105817	0.0124168	0	0.0603967	0.090895	0.0681383	0.120521	0.0755822	0.0418253	0.0859551
Cstb	31.3009	34.5675	29.1699	35.7732	30.902	40.7205	30.2409	30.2272	28.5335	40.3266	32.1564	41.8284
Sh2b2	0.431307	0.401548	0.409794	0.25128	0.182791	0.5424	0.307975	0.571694	0.309839	0.51797	0.364437	0.221877
Pex5	7.87411	5.17211	5.63867	6.23697	6.12035	5.13031	6.75837	6.36331	5.563	6.06162	6.26495	7.39
Jkamp	11.2991	11.0889	14.582	12.1925	13.8571	11.3503	12.2327	15.1502	12.1541	12.2012	10.4321	10.7047
Cd44	3.04793	2.89563	2.84954	2.65817	2.73859	2.79868	3.16898	3.08963	3.12302	1.71859	1.90243	2.87659
Slc1a2	0.733374	0.291108	0.102985	1.56613	0.43954	0.932372	0.318254	0.302327	0.0608856	0.167226	0.29213	0.805067
Eif2ak4	1.91475	2.02297	1.87961	3.7409	1.44732	2.25557	1.3667	1.47716	3.07892	1.76936	2.03141	1.54504
Wdr1	36.3647	38.0345	34.3534	27.6832	29.238	29.1374	33.2368	33.5607	35.8264	40.1501	35.8966	39.8194
Slc2a9	0.923039	0.709704	0.927305	1.20853	1.46942	0.664346	0.872918	0.936297	0.898484	0.739893	1.64874	0.761533
Wisp1	0.611941	0.477593	0.354112	0.543265	0.493989	0.366457	0.546938	0.570459	0.736855	0.155534	0.131318	0.210065
Ndrg1	19.2216	21.1908	20.9614	22.9408	25.4854	22.2803	25.0396	24.408	22.1239	25.5087	23.1134	25.2639
4930550C14Rik	0.16731	0.498465	0.211954	0.321316	0	0.210406	0.273074	0.136472	0.192307	0.178603	0.376995	0
Man2b1	7.47296	6.98312	7.05638	9.89002	10.3224	8.83219	8.63935	8.15568	8.43032	8.27279	7.71754	8.86327
Klf5	0	0.0699586	0	0.0729642	0	0	0	0.153233	0.0539807	0	0.352739	0.0966396
Wdr83	26.9821	24.4525	20.7948	29.038	32.0072	32.8604	18.2788	17.0667	19.7682	35.204	23.5428	22.2947
Prdx2	405.68	441.795	454.899	485.465	551.914	477.029	436.599	412.855	430.529	475.055	504.701	476.704
Polr2a	4.88689	4.35473	4.31148	5.35528	6.36122	5.71281	5.37665	5.46319	5.55428	5.14686	4.83382	4.89325
Shbg	0	0	0	0.091079	0	0	0	0	0	0	0	0
Senp3	32.951	35.3605	26.9039	31.7507	35.7379	33.8968	26.2707	29.2188	24.0627	19.907	26.824	34.9055
Corin	31.4853	29.8601	32.744	23.5373	19.6246	23.085	27.2929	26.4655	31.4321	19.7329	19.4105	20.0437
Plekha8	1.56745	2.01113	1.35446	1.827	3.74362	1.86214	2.55995	2.06084	3.25585	1.95276	2.22494	2.42071
G6pc2	0	0	0	0	0	0	0	0	0	0	0	0
Spc25	0.773202	0.775449	0.977775	0.644695	0.9397	0.481719	1.09261	0.338364	0.886549	0.793869	0.312791	1.19686
Dnahc2	0.0214625	0.0916895	0.0270258	0.0165682	0.0844043	0.27519	0.00869771	0.0435092	0.150401	0.0113809	0.0443624	0.043904
Ripk4	0.12816	0.254549	0.216479	0.0663673	0.193123	0.214898	0.209175	0.348471	0.441933	0.273626	0.288781	0.175813
Ufd1l	21.2421	19.8266	21.0599	23.1822	20.8896	18.6739	24.1193	20.476	20.4387	20.4115	19.8536	19.5152
Zfp287	1.47645	1.17357	1.04778	1.15199	0.767197	1.03309	1.20956	0.847426	1.08085	0.799481	0.542212	1.11258
Prlr	0.426514	0.405299	0.604657	0.561284	0.546416	0.553111	0.6384	0.525461	0.516112	0.83668	0.456347	0.514471
Letm1	12.2692	12.1682	12.2605	13.2193	14.2763	14.0815	14.1825	14.8218	15.1098	16.7647	16.5539	15.9549
Ubqln1	14.0076	13.8244	15.6033	12.0046	10.8121	13.3054	12.3653	13.6742	13.3673	13.9015	13.7395	13.7401
Fgfr4	0	0.07183	0	0.0374546	0.054495	0.121288	0.0393477	0.078667	0.0277082	0	0.102954	0.0992279
Cadm3	2.16715	2.82374	3.1561	3.18532	1.72597	1.27069	5.93104	4.19874	4.16814	2.09419	2.11243	2.69968
Fcer1a	0.173209	0	0	0	0	0	0	0	0.0995428	0.369799	0.130093	0
Txn2	175.591	212.912	192.304	218.278	216.134	228.13	200.153	204.06	215.693	218.14	247.401	234.273
Casp14	0	0	0	0	0	0	0	0	0	0	0	0
Slc1a6	0	0	0	0	0	0	0	0	0	0	0.0567854	0.0777873
Slc1a3	1.3609	1.31428	1.64237	0.761445	1.52507	0.94081	3.16043	1.15814	1.18362	1.84582	1.55127	1.86221
Crbn	14.1614	12.7543	13.4666	10.6638	10.5053	11.6146	15.9135	15.6972	16.0362	12.976	13.2699	15.8662
Il5ra	0.138361	0.0343506	0.0584265	0	0.114526	0	0	0.0826592	0	0.0492332	0	0
Msh6	2.78106	2.20244	1.82847	2.0783	2.42689	2.7448	2.03968	2.52691	2.38729	1.76623	2.37965	2.39047
Fbxo11	15.2051	15.8309	16.2542	13.0567	11.762	14.5411	18.8984	16.5616	12.8552	14.4685	12.6095	13.3278
Mlxipl	5.97659	6.88088	7.86325	9.41273	7.57341	8.12529	6.33498	5.93603	4.69146	6.52319	5.44629	4.35118
Tbl2	2.49275	1.98476	1.63998	1.80805	1.19444	2.19465	2.41398	2.1972	2.04168	2.2191	1.74619	2.24115
Wbscr22	16.3998	12.246	24.3531	15.4743	16.0585	13.2425	17.3319	13.8844	15.9858	16.0314	20.2765	16.7731
Nid1	23.2116	23.4143	24.3341	22.6759	22.2604	21.885	24.8974	24.9658	25.2906	22.4333	21.5583	21.8976
Mcm5	1.57119	1.25687	1.25309	0.627321	0.657789	0.731537	1.09216	1.23408	1.30427	0.808098	2.05438	1.55665
Hmox1	5.08129	6.28237	5.09324	10.4994	9.99215	11.1188	10.8056	10.5276	8.53329	11.5225	7.93997	7.86012
Mprip	32.3304	36.7705	44.2579	43.6268	48.8461	44.2653	35.4237	37.8742	34.2059	33.8042	32.5482	36.5238
Cic	19.3394	14.0865	18.7211	15.9141	23.5391	22.5771	23.3443	16.1663	10.1213	10.6897	11.1219	16.0504
Pafah1b3	3.51714	2.19643	2.60014	1.13756	2.64158	2.45829	3.05911	2.77502	3.63555	2.67253	1.99974	2.27414
Il27ra	1.62705	1.68791	1.69312	1.76042	2.56119	2.11921	1.4226	1.70635	1.3358	0.992493	1.52754	1.19572
Prkaca	74.8849	77.1995	73.6783	74.9309	72.9673	68.7943	81.3878	79.9476	82.5115	96.6231	96.1048	94.8917
Asf1b	1.34939	0.871027	0.683779	1.18809	1.42335	0.678784	1.39483	1.14908	1.13739	0.672218	0.676934	1.01834
Myl10	0	0	0	0	0	0	0	0	0	0	0	0
Ddx39	9.34317	9.52737	7.91063	8.32118	10.0083	8.34468	7.85922	8.57959	9.16403	7.99505	8.76041	9.96424
Dnajb1	9.37813	8.76482	8.27511	18.0777	19.5118	18.89	14.6306	11.944	11.4172	13.6702	18.0802	17.0722
Msh4	0	0	0	0	0	0	0	0	0	0	0	0
Usp40	3.76829	3.58217	4.14717	4.48518	4.2895	3.71947	4.15825	4.37407	3.94439	4.00679	4.10226	3.64725
Evx1	0	0	0	0	0	0	0	0	0	0	0	0
Kbtbd4	7.79389	8.02147	7.1308	7.58424	6.93105	7.61681	6.17562	5.84481	7.43607	7.96876	8.15304	7.9319
Celf1	14.0362	12.4007	15.5661	9.24023	8.36536	10.8573	13.5419	11.3804	14.6488	13.0117	11.3834	9.54015
Ndufs3	408.28	369.275	389.824	436.587	451.931	412.445	369.762	351.937	353.567	509.106	480.22	491.852
Por	18.1607	16.6477	19.8878	17.8339	18.0025	15.5473	27.6679	24.0506	19.9772	18.049	20.5009	20.7465
Igf1r	0.982915	0.884491	1.22629	1.1726	0.85084	0.499403	0.877668	1.22848	1.22986	1.10003	1.19203	1.10653
Insr	11.4407	11.3626	11.0156	9.30886	8.69997	9.15178	9.50221	10.0925	11.2809	10.4966	9.66698	9.74798
Fcer2a	0.0699677	0.291137	0.177279	0.152304	0	0	0.0570976	0.114149	0.0804253	0	0.146986	0
Cyp2a5	0.595708	0.494457	0	0	0	0	0.486132	0	0.684704	9.51482	9.80212	7.33783
Atp4a	0	0	0	0	0	0	0	0	0	0	0	0
Trim28	36.2844	39.5732	38.3758	47.6798	40.5467	36.3688	34.3496	29.6666	34.8905	46.8144	31.695	32.7053
Ube2m	114.783	122.394	116.277	141.439	163.507	146.799	121.516	114.893	115.02	146.847	148.726	157.433
Adcy9	0.96083	0.92381	0.721927	0.978085	0.947141	0.632352	1.25841	1.69878	1.34859	0.894632	0.728308	0.965726
Mef2c	11.6205	9.801	10.5519	7.13658	6.31855	7.60055	7.88746	8.46791	8.54171	7.95563	7.68561	8.52644
Ctr9	4.16621	3.83746	3.8369	4.50231	4.28788	4.84267	4.88836	4.9459	5.58279	3.97585	5.75154	4.11845
Eif4g2	281.925	267.02	264.207	180.04	147.569	173.588	174.022	176.668	186.047	164.264	165.824	166.237
Mrvi1	3.84969	4.63827	5.43221	3.17262	3.48688	3.74527	5.61452	4.88301	3.85546	3.15604	3.51379	3.66147
Pcyt1a	14.8324	15.3095	15.136	16.8127	16.7638	16.5871	18.652	19.2403	19.3474	17.3282	16.9799	18.6279
Zfp592	4.89861	5.18483	7.35397	6.08122	9.18961	7.55688	11.1671	6.75737	6.20536	6.81232	5.88111	6.07761
Psmd4	78.5208	88.6786	77.043	113.195	107.026	124.44	80.0905	76.8835	73.6497	81.9476	87.8521	101.648
Tmod4	24.0346	16.6582	14.6643	17.721	21.1435	17.0127	22.0755	17.9777	30.6265	16.4148	25.2653	17.6468
Insrr	0.0592433	0	0	0	0	0.0399338	0.126097	0.051804	0.0547493	0	0	0
Cabp5	0	0	0	0	0	0	0	0	0	0	0	0
Snx6	16.2014	14.5295	14.2414	13.9979	12.2378	15.0729	16.5266	13.6872	16.8641	17.1184	15.1485	18.2848
Mthfd2	1.45223	1.16811	1.15179	2.94276	4.16362	5.69672	0.927442	1.42143	1.08856	4.13474	4.56701	3.42991
Kit	1.08142	1.10428	1.04551	0.689866	1.68616	0.940425	1.21415	0.906583	1.3166	1.44295	1.00158	1.08335
Tomm40l	19.0299	21.7489	21.8818	17.9315	20.2425	25.5308	24.8526	23.4346	23.7528	24.1083	27.49	27.7734
Nr1i3	0.0729043	0.219827	0.233763	0.223915	0.677518	0.528854	0.0585022	0.217618	0.290766	0.479518	0.10945	0.441162
Apoa2	3.16525	3.34859	4.24421	4.97166	2.41094	0.670655	0.435177	0.455371	0.306453	2.9803	1.60224	2.74358
Pan2	4.00627	3.82935	3.71053	4.68119	4.9462	3.64104	3.06773	2.9109	3.07631	3.61084	3.03429	2.91038
Cs	309.321	309.606	323.45	322.359	334.476	313.026	339.225	331.627	335.333	388.073	399.406	396.049
Ampd3	8.4906	8.14038	7.00839	8.63716	7.74566	8.39328	6.37063	6.39763	7.57016	6.29904	6.3856	5.98719
Bcas2	27.4959	26.8139	26.6806	25.2311	28.0404	27.4414	27.4732	27.7645	28.7791	31.3818	27.966	31.6146
Sh2d1a	0.246139	0	0	0	0	0	0	0	0.14145	0	0	0
Ctcf	11.8205	12.7641	13.056	11.2396	11.2267	12.9485	12.4842	11.6537	12.7691	9.84817	10.6539	10.3366
Pard6a	2.9313	3.00238	4.08525	4.07079	5.57154	4.18901	4.47828	4.49365	2.45036	4.69372	3.20237	3.70132
Agrp	0	0	0	0.242738	0	0	0	0	0	0	0	0
Pvalb	1.52042	2.4064	0.933239	0.73814	1.07392	0.238964	1.39584	2.25339	1.31066	0.60861	1.28468	0.586582
Tfap4	1.3438	0.88966	1.22948	1.21785	1.43432	1.2205	1.34031	1.3397	1.24423	0.796944	1.62609	1.30577
Ranbp1	38.188	37.4313	38.096	29.6871	33.5314	32.0792	32.9758	29.6739	27.8225	39.7025	26.3651	33.7874
Cd247	1.27471	2.15036	2.21756	1.05531	0.316542	0.287005	1.29744	1.2465	0.644566	0.943787	0.543655	0.298368
Rfx5	3.20336	2.0504	2.73756	1.90372	2.31296	2.04477	2.22772	3.29414	2.35691	1.68917	1.22702	1.63597
Psmb4	126.751	137.567	135.443	140.559	119.305	158.202	127.913	130.889	126.29	148.273	138.836	182.164
Mmp8	0	0.0944059	0	0.0984619	0.0716248	0	0	0	0	0	0	0.0652054
Slc30a4	3.85365	4.1234	5.01942	2.61406	1.99358	2.45725	3.29982	2.87773	3.4156	3.12876	2.58864	2.95968
Sqrdl	24.9852	28.9591	26.6482	27.6622	30.3978	30.2742	28.7032	30.3035	28.0073	27.0423	29.8842	27.2733
Pldn	14.5975	15.8248	17.3231	16.4837	13.8133	16.1602	15.5936	21.3221	15.7079	16.7644	18.8563	23.8673
Metap1	10.7587	8.9638	9.85627	7.60189	8.99897	10.3194	12.9463	12.3455	10.6892	9.21381	10.3176	9.25557
Gpr108	12.0448	11.0326	12.3206	12.5527	12.006	13.2656	11.966	12.2657	12.9413	11.2605	11.856	12.2384
Tnfsf14	0.172207	0.0641302	0.109078	0.267542	0.0973099	0.108282	0	0.140467	0.098967	0.0919149	0.194011	0.177177
Gata6	14.9231	13.4229	14.375	13.333	13.4168	13.8503	14.1624	14.0393	12.9603	14.607	13.715	14.0783
Rsl1d1	37.4192	40.6069	41.5648	38.0336	38.9739	43.429	39.2551	44.1758	39.9017	47.0639	42.8395	43.0722
Cnga2	0.0498436	0	0	0.0387186	0.0563307	0.125364	0	0	0.028645	0.106415	0	0.0512821
Apc	4.06177	3.82574	3.86143	3.93473	3.54105	3.35604	4.30798	3.72768	3.86827	3.32951	2.94431	4.41553
Reep5	87.7547	92.3169	82.639	78.9118	74.9209	75.5045	83.2023	86.4064	86.2162	91.641	92.975	89.3603
Ergic3	57.1098	61.7665	46.5446	57.3978	56.847	56.4819	51.5408	40.1209	37.9196	48.8388	45.0724	46.8706
Uqcc	84.1136	102.703	79.0516	74.0259	86.1545	76.5861	106.124	110.568	124.374	127.51	127.063	120.434
Spo11	0	0	0	0	0	0	0	0	0	0	0	0
Ncoa2	3.12819	3.03371	3.2908	2.93418	2.99646	2.68854	3.31622	3.37595	3.82919	4.01602	3.58781	2.40005
Prl4a1	0	0	0	0	0	0	0	0	0	0	0	0
Trh	0	0	0	0	0	0	0	0	0	0	0	0
Nr2c2	1.66199	1.60917	1.61244	1.01785	1.87501	1.44296	1.82536	2.27378	2.13566	1.10838	1.06313	0.959131
Nr2c1	1.53558	2.11273	1.89415	2.08938	2.52122	2.06339	1.92882	1.50264	1.79008	1.77022	1.98049	2.45303
Smpd4	3.97386	5.82145	4.93191	6.33399	4.97975	5.9018	4.86658	4.71674	4.91891	5.08728	5.46758	4.33084
Pex1	2.18617	1.73011	1.83957	1.53836	1.91159	1.37055	1.84327	1.78774	1.51287	1.60391	1.55171	2.00379
Otx1	0	0	0	0	0	0	0	0.204483	0	0	0	0
Kctd20	12.1906	10.2241	11.0158	12.1818	11.575	11.8298	11.6503	10.8773	12.9716	10.6345	11.2973	10.0075
Itgae	0.234937	0.145818	0.14957	0.121667	0.0442524	0.0984837	0.0319537	0.351657	0.0678078	0.125396	0.0588184	0.0403984
Ctns	4.652	4.21779	5.1543	5.49806	4.35744	6.22898	5.87307	4.07865	5.10123	4.30879	4.66054	4.70803
P2rx5	5.2693	4.60291	3.29644	4.80067	4.92751	6.05386	5.25561	5.35935	5.23401	6.31938	7.47554	7.16155
Shpk	0.492645	0.611545	0.901493	0.382682	0.92796	0.894932	0.580709	1.02699	0.62919	0.467461	0.534467	0.901109
Trpv1	0	0	0	0.0449542	0.486406	0	0.0472263	0	0	0	0.0501161	0.119092
Ephb3	2.4087	1.78152	3.55044	1.91875	2.15269	2.64659	1.45791	1.93127	1.90927	2.73979	2.16262	3.4271
Tuft1	0.528581	0.761172	1.27716	0.453726	0.548223	1.03638	0.92023	1.13075	0.573812	1.31559	0.779041	1.26895
Rcn1	24.8872	22.1806	21.6137	16.1272	17.1955	19.4075	21.1784	21.0881	22.6016	17.0765	14.903	17.7448
Dnase1	0.865568	0.753398	1.20136	0.625478	0.665775	3.10214	1.81611	1.4181	1.02305	1.37905	0.708592	0.763227
Trap1	45.1844	46.2341	41.0645	42.8997	48.0219	49.3179	47.2802	49.2158	45.6791	53.1991	50.2434	50.9798
Nat15	18.8246	19.7967	20.2804	24.7876	24.4649	21.9032	24.9075	24.6999	22.9954	27.5009	20.7749	20.0853
1700037C18Rik	2.52094	3.46542	2.66265	2.8102	3.20083	5.60943	3.15247	4.57593	4.75309	1.70563	3.36905	2.31465
Ankrd13d	0	1.59205	0.828004	0.478479	2.09685	1.29067	1.29919	0.561319	0.612427	1.47138	0.711317	1.11675
Tyrp1	0.117838	0.310896	0.223932	0.130086	0.493801	0	0.0480741	0.354821	0.239889	0	0.655	0.409861
Tpr	108.915	87.9568	100.765	99.0912	120.994	100.718	81.7391	97.9625	82.8866	100.581	106.713	93.879
Pdc	0	0	0	0	0	0	0	0	0	0	0	0
BC003331	21.8577	20.2942	20.9147	23.8494	25.9979	18.9556	20.1581	22.5236	26.6182	23.277	23.6254	19.9982
Prg4	9.9297	9.51912	9.89593	19.4524	20.189	18.0676	8.67205	8.70009	9.12321	8.58679	11.2393	10.9519
Dhx34	2.03427	1.42711	2.55476	2.60375	2.05015	2.15538	1.80925	1.32623	1.79567	2.79875	2.42308	2.7607
Kptn	9.54853	11.2374	7.71716	8.769	11.5849	9.46053	11.679	8.10419	12.7804	9.59439	12.5315	10.0951
Napa	43.4871	44.9046	50.6181	45.7049	48.3178	58.1921	37.594	44.7404	43.6574	59.7059	44.5395	46.012
Sra1	43.7112	50.4721	42.9313	66.0722	74.4757	73.5381	50.1332	55.5328	53.3876	45.8382	58.1382	51.6703
Calcoco2	0	0	0	0	0	0	0	0	0	0	0	0
Atp5g1	1528.03	1642.34	1634.79	2113.54	2281.17	2061.2	1663.17	1513.22	1492.01	2188.22	2182.33	2177.07
Snf8	24.5217	26.1267	22.4956	28.2599	20.6589	29.4844	23.9234	26.191	25.9695	27.5203	33.597	29.813
Tbcb	41.6807	54.2871	42.6218	44.0544	42.9251	40.4852	41.9108	42.0328	35.1378	41.3471	44.9944	42.829
Inpp5k	13.3793	11.4392	11.4757	15.5777	14.6944	14.7822	13.3497	18.2773	13.9588	14.2695	11.1908	10.9436
Crkl	3.62363	4.38206	3.75138	4.11632	3.39068	3.87098	4.41973	4.86268	4.34412	3.53545	3.71662	3.32732
2310043J07Rik	0	0	0	0	0	0	0	0	0	0	0	0
Eps8l1	1.32773	2.28537	4.10995	2.76166	1.56437	9.91264	2.94721	3.29207	5.64034	4.03202	2.88388	0.97984
Clint1	12.1357	11.9052	12.6918	10.7325	10.6941	10.9359	12.5605	11.6501	13.238	12.3793	12.9202	12.902
Prss16	0	0.366012	0	0.0568324	0	0	0.184329	0	0	0	0.169651	0
Cdkal1	4.96633	5.06989	5.58475	5.44764	4.58364	5.3222	5.645	5.94526	5.20395	7.04025	5.721	5.32186
Rhox6	0	0	0	0	0	0	0	0	0	0	0	0
5430419D17Rik	0.0523378	0.0779741	0	0.0406797	0.189782	0.131629	0.0427058	0.170778	0.0301149	0.0558628	0.157237	0.172871
Htra1	62.5396	78.6458	67.1612	63.6007	69.4331	77.1046	79.4834	76.1522	76.6415	81.5371	86.0979	80.9165
Zbtb17	6.79076	7.27258	6.49433	10.5346	6.32667	10.9201	9.43411	5.52517	6.95301	7.03269	7.91053	5.92178
Clcnkb	0.197401	1.44618	0.654261	0.881917	1.8363	0.715057	1.49898	0.0536651	2.5095	2.42891	1.86457	2.65816
Fam131c	0.463659	0.172667	0.440531	0.270128	0.131001	0.437313	0.189186	0.0945501	0.0666158	0.247476	0.609424	0.477039
Fblim1	53.7725	54.5643	48.6558	37.7464	35.2417	37.9176	57.7233	60.2882	62.0624	68.0622	71.7498	62.7618
Hspb7	481.706	468.835	467.746	756.454	816.475	774.419	666.474	659.282	649.867	597.687	603.01	595.953
Epor	0.175384	0.522505	0.999812	0.613072	0.396419	0.551394	0.572492	0.929877	0.80634	0.0936104	0.592768	0.36089
Ccdc159	1.28836	2.39894	1.27594	2.7522	2.7851	2.97038	2.09419	1.92665	1.48084	1.70122	2.41118	1.65693
Mob1b	4.48419	4.17511	3.91328	2.53043	2.9659	2.2987	4.3932	3.75426	4.28441	2.93521	3.39725	3.2011
Atp6v1b1	0	0	0	0	0	0	0	0	0	0	0.0621561	0.0851444
Vax1	0	0	0	0	0	0	0	0	0	0	0	0
Atp6v1b2	23.5492	25.0808	23.4776	20.7857	21.0209	22.7184	25.0836	25.72	24.297	28.9618	25.2033	27.866
Eps15l1	7.23199	7.84854	7.68027	8.94899	9.32561	9.14538	9.18998	9.57102	9.66481	9.20554	10.4497	9.20812
Tep1	1.30709	1.38694	1.47439	1.67336	1.589	1.39607	1.31506	1.63578	1.3583	1.25388	1.44765	1.28954
Ttc5	5.91936	5.70545	6.17549	5.54485	4.32867	5.47356	5.46986	5.18337	5.50297	4.27453	4.83817	4.74677
Osgep	40.2567	45.6614	47.9711	38.9791	54.003	43.0921	45.8437	40.982	48.9613	49.9811	57.7597	48.7197
Aamp	46.8533	46.8257	46.8776	44.2612	50.5585	49.0819	47.0237	48.5792	48.7216	48.0503	50.4003	52.4672
Tmbim1	27.7415	28.3756	24.762	28.0248	28.158	25.845	36.0713	24.206	26.0272	25.5911	29.4405	25.9727
Arpc2	89.3537	98.6856	92.3897	82.9015	86.6444	84.7918	100.143	98.9192	93.8319	96.1412	90.6905	99.6829
Wbp7	3.31796	3.7236	5.45852	7.19805	2.75533	4.33442	4.76012	3.73815	3.29147	4.75884	2.91745	3.3678
Zbtb32	0.218943	0.135112	0.114905	0.170441	0.247782	0	0.148038	0.178973	0.104254	0	0.2725	0.0933208
Etv2	0	0	0	0	0	0	0	0	0	0	0	0
Upk1a	0.258044	0.0960961	0.326898	0.200449	0.583257	0.32451	0.210579	0.210483	0.296595	0.275461	0.484527	0.132746
Tmem147	74.5891	84.1295	75.4846	93.7378	93.5017	94.8795	103.547	88.9893	83.8847	108.453	117.035	106.071
Rps9	598.735	649.599	619.152	675.622	733.241	689.695	639.684	616.863	642.05	661.08	722.616	689.489
Tfpt	11.7321	12.988	14.404	9.42336	16.7977	16.1899	9.87944	14.2259	16.5316	10.4487	14.7787	17.928
Susd2	0.847553	0.591805	0.939491	1.76898	1.637	1.59816	1.03821	1.08093	1.00462	0.960675	0.562097	1.08943
Ggt5	2.39289	2.87368	1.95768	4.04245	3.59592	3.18708	3.35325	2.07743	2.43649	2.33573	2.39652	2.99791
Ggt1	0	0	0.0932122	0.358882	0.638111	0.360577	0	0.0600093	0.686082	0	0.173498	0
Crip2	617.787	619.415	595.717	594.959	621.021	604.443	588.253	596.751	588.437	694.758	711.757	702.541
Crip1	248.866	249.333	245.956	328.598	341.098	318.147	217.492	224.112	217.07	218.56	203.267	195.517
Cbfa2t3	3.92399	4.71198	3.75987	5.20502	3.89931	5.88651	4.41828	4.98796	5.2487	4.16046	4.04036	3.35892
Fbln1	44.7788	44.1876	43.4459	44.9412	48.3578	48.2077	45.8074	46.6799	47.3383	41.2458	40.6142	39.0235
Pgrmc1	29.6545	32.9682	31.016	24.6457	24.4544	26.1289	23.0793	25.5965	22.7405	21.9961	23.4391	23.4158
Gcat	4.94679	5.013	3.84704	4.56639	3.87696	4.60421	5.29726	5.66593	5.46619	6.04919	5.21766	5.73633
Tek	20.7864	20.1412	20.7524	22.3187	22.677	22.192	16.3278	16.1109	16.2397	12.7588	13.3324	12.8289
Mpl	0	0.07776	0.24116	0.0405318	0.235876	0	0.383876	0.297928	0.270054	0.334885	0.348852	0.161052
Elovl1	16.7933	16.4252	19.2714	18.9176	18.4954	19.7721	17.8475	14.6481	19.0727	14.7927	16.0475	15.1773
Med8	22.1099	19.8422	20.87	23.3441	26.9157	25.7745	17.5129	18.209	19.5205	18.298	21.6355	21.2995
Hyi	2.22704	4.58106	3.88913	4.41596	4.66999	3.94441	4.26273	3.21938	3.16507	3.39459	3.56459	5.72786
Cdc20	0.878036	0.871216	0.454422	1.22092	0.565761	2.20963	2.51031	1.07345	1.03299	1.40697	1.0627	1.42297
Adamts4	0.102241	0	0.101548	0.124537	0	0.128577	0.0327062	0	0.0230324	0.128356	0.0301019	0
Pvrl4	0.142672	0.141683	0.301264	0.364152	0.317877	0.119609	0.191277	0.0775707	0.16399	0.20308	0.28578	0.195729
Pfdn2	53.2516	56.0063	58.7404	64.9005	52.0742	69.1983	56.7667	59.6806	49.1039	56.692	62.3874	73.8928
Rnf114	35.7797	33.6537	32.9943	34.761	32.1527	30.8459	35.9195	35.7449	33.03	41.3334	42.2755	46.6896
C330007P06Rik	7.40534	6.58324	5.6179	5.28973	3.71945	4.58731	6.73469	7.46068	6.83809	5.11394	5.17567	5.77037
Neurl1a	0.164102	0.122223	0.207889	0.414296	0.27819	0.20637	0.267834	0.334641	0.306506	0.437947	0.400575	0.464309
Srm	7.28584	8.15405	7.6246	9.10496	10.5052	7.89839	8.35132	9.0023	8.30219	10.1699	10.7505	13.8208
Epha2	2.3832	2.68644	2.14259	2.38874	2.17459	2.46531	1.69414	2.16342	1.70098	2.29785	2.51172	2.45197
Rbm14	9.38923	12.2278	10.5705	10.983	11.7954	11.1202	11.5414	11.1462	10.5927	10.1258	12.7924	7.04321
Actn3	0.731948	0.13678	0.463626	0.568282	0.413605	0.458418	0.298656	0.149264	0.456104	0	0.137437	0.188268
A530013C23Rik	0.285912	0.406406	0.460834	0.659348	0.616673	0.762447	0.346334	0.543992	0.34843	0.970807	0.500902	0.499025
Zdhhc24	2.17941	1.69624	1.40339	1.89199	1.28764	2.60378	2.57369	2.04619	1.32628	0.883895	1.76587	1.21087
Bbs1	0.609908	0.82952	0.839835	0.700367	0.509473	0.600264	0.649199	0.584015	0.655306	0.622765	0.398336	0.600226
Slc34a3	0	0	0	0	0	0	0	0	0	0	0	0
Ndor1	3.36469	3.16178	3.64412	3.4825	4.02333	3.00369	4.36328	4.221	3.53365	3.08377	4.03013	2.42736
Nelf	14.0576	13.6419	12.4695	12.4677	15.9531	13.8542	12.6328	11.3324	10.4568	10.9362	11.0254	12.4559
Prl7a1	0	0	0	0	0	0	0	0	0	0	0	0
Prl8a9	0	0	0	0	0	0	0	0	0	0	0	0
Pdk1	22.9224	22.7545	23.5554	25.9505	25.2867	25.512	26.7059	28.3269	27.3232	28.6277	25.3053	25.1831
Ptbp1	22.3994	22.9381	29.7434	17.5368	23.6902	23.0809	17.7726	16.8106	17.3124	22.5509	17.2115	16.4509
Mvd	3.29477	2.6585	2.4348	2.20383	1.4482	1.49627	2.46485	1.4933	1.63054	2.05165	2.33725	2.82478
Cyba	38.2614	37.1038	40.9885	46.6764	51.2	39.7203	36.8016	37.0747	42.0589	49.4675	40.6951	45.7905
Itih3	0.150333	0.038092	0.116594	0.704716	0.425705	0.520819	0.370602	0	0.172792	0.323315	0.441196	0.527042
Tmem110	4.45225	4.22561	4.27878	3.47984	4.48063	2.56636	6.09994	3.41192	5.07488	4.20813	3.59022	2.8309
Sfmbt1	1.32785	1.4083	1.49255	1.69395	1.45685	1.70175	1.4275	1.61455	1.94881	1.49726	1.41174	2.35875
Itih1	0	0	0	0	0	0.0623985	0	0.0404729	0	0	0	0
Ihh	0	0	0.0805903	0	0	0	0	0	0	0.135858	0	0
Prkag3	0.731603	0.62108	0.371415	0.705468	1.33706	0.598478	0.370167	0.710102	0.7718	0.741807	0.417541	0.643463
Cryba2	0	0	0	0	0	0	0	0	0	0	0	0
Atp7b	0	0	0	0	0	0	0.030298	0	0	0	0.0339936	0
Defb2	0	0	0	0	0	0	0	0	0	0	0	0
Slc4a1	0.0656885	0.09785	0.041608	1.3267	0.705259	0.743473	0.884492	2.2463	1.09478	0.98073	0.888066	1.88007
Rundc3a	0.595883	0.622045	1.18625	0.660701	0.86585	0.642314	0.625219	0.624927	0.733828	0.454356	0.639362	1.29594
Slc4a3	36.6801	35.1724	37.6864	35.3095	33.2255	39.4439	35.758	37.1814	38.2315	31.5866	35.309	37.5937
Cdt1	0.646288	0.641828	0.818702	0.390417	0.973881	0.541829	0.703328	0.468759	0.701536	0.843142	0.97083	0.88646
Runx1t1	0.562269	0.962073	0.878843	0.575747	0.346606	0.642814	0.604839	0.615226	0.802905	0.791262	0.499089	0.657412
Snai3	1.9547	2.68184	2.47622	1.19867	1.39535	1.29379	1.76325	2.09812	1.89194	2.41599	2.62721	3.06938
Aprt	17.4139	18.8945	17.7027	21.5429	14.3353	18.1141	15.7901	18.238	16.4324	19.2775	20.6684	21.4551
Gtf2h1	9.01322	8.51392	8.91478	8.92276	10.3707	7.64608	13.6203	11.0258	12.18	11.3047	10.1371	9.55703
Hfe	15.9422	19.2859	18.933	31.5436	30.3642	31.5321	22.5585	23.4345	21.622	26.5005	23.1564	26.3159
Abhd1	6.74684	6.93781	6.68212	2.28859	1.85374	2.05631	9.87399	10.5142	11.3005	6.7907	6.49823	5.95212
Slc5a6	2.71123	3.02267	2.95367	2.67679	3.60357	2.93166	5.54288	5.37093	3.78212	3.02144	3.19912	3.27023
Tcf23	0.36585	0.326983	0.231734	2.33038	2.48079	2.2084	0.656819	0.47747	0.735885	0.46865	0.824342	0.451689
Nphs1	0	0	0	0	0	0	0	0	0	0	0	0
Aplp1	1.05334	1.27486	0.9174	1.17622	1.86005	2.64931	1.98779	1.61099	1.24854	1.75693	1.48338	0.812804
Qrich1	12.4969	12.4934	10.4762	12.8112	12.9037	11.9341	11.6764	12.7374	11.2589	10.5833	11.5871	11.3605
P4htm	6.03352	6.67459	6.18219	8.89123	8.52348	9.81925	7.60277	7.0927	6.98589	5.77773	7.46386	5.38604
Usp19	12.4345	13.8682	13.3416	15.5478	15.1281	14.7592	15.2992	15.4465	14.5655	14.2218	13.056	15.1598
Pola1	1.02192	1.01199	1.28449	1.32387	0.72078	1.29604	1.12969	1.04045	1.32268	1.82861	2.05695	1.43405
Cdc42	83.6796	92.3198	93.6096	78.8025	67.5459	81.6779	86.8335	84.2472	88.1684	82.5813	80.8767	84.4587
Pknox1	2.15583	2.34291	2.23037	2.37165	2.53245	3.25334	2.97593	2.80726	2.30136	2.64654	2.99783	2.16533
D130043K22Rik	0	0	0	0	0	0.0387774	0	0	0	0	0	0
Gmnn	39.0685	48.4347	43.5998	49.4189	49.5595	50.4539	43.2542	48.6586	43.1564	65.6436	67.9642	56.405
Acot13	566.182	566.562	551.707	723.402	813.052	760.452	585.291	575.377	526.179	841.396	778.997	833.022
Zfp184	0.468914	0.368536	0.635485	0.275898	0.538305	0.357048	1.23623	0.279368	0.599318	0.735497	0.42605	0.218858
Cyp27b1	0.0654823	0.0975519	0	0.0508626	0	0	0	0.0534097	0	0	0.0491776	0
Cdk4	49.1929	60.7116	59.9876	59.9966	64.2823	63.2986	59.7096	60.6049	60.1202	57.544	61.4121	57.501
B4galnt1	0.765909	0.291169	0.707033	0.6945	0.853679	0.281886	0.599673	0.661264	0.740163	0.584558	0.944784	0.49003
Mettl1	5.8254	5.09504	5.89603	4.3972	3.34292	3.89916	4.59256	4.84011	4.76909	5.2633	3.97446	4.80996
Tspan31	32.8789	34.6412	30.2002	34.2957	36.2985	37.3885	34.5953	32.9475	32.7813	35.3036	32.4793	33.6045
Kif5b	14.6787	13.406	14.483	13.5965	11.0773	11.8293	16.3559	17.7656	16.7415	15.3893	14.5368	14.9198
Saal1	1.60886	1.26198	1.55082	1.50927	2.17582	1.84416	1.84567	1.73708	1.99201	2.20447	2.40386	1.30582
Tph2	0	0	0	0	0	0	0	0	0.0338222	0	0.0442024	0
Krt23	0	0	0	0	0	0	0.0854281	0	0	0.11175	0	0
Cnp	3.23093	4.00972	5.90227	4.1558	5.25757	3.99611	3.88316	4.41351	4.9074	4.03762	4.26726	4.15479
Ttc25	0.0344716	0.0429993	0.546553	0.163133	0.158223	0.176065	0.287288	0.186932	0.20232	0.298905	0.210305	0.143972
Sulf2	20.4094	20.3771	21.3579	22.3068	26.2593	24.8968	22.3259	24.9932	20.4873	23.3433	23.1227	19.4998
Sod2	82.3505	83.6865	88.109	83.1825	87.1932	82.3146	95.935	92.2936	90.8961	107.584	110.895	111.713
Tmco6	1.85522	1.38177	1.45491	1.30388	1.49762	1.55538	1.44187	0.864728	1.72621	1.03737	1.72517	1.81786
Stambp	6.42179	6.68528	7.02594	5.83876	5.77308	7.24993	7.68217	7.79773	7.2973	5.53092	7.23487	6.83236
Ezh1	9.80847	8.36154	9.83146	12.6718	13.1297	11.854	10.914	9.80701	11.97	11.905	9.75087	9.7067
Hap1	1.56867	0.804689	0.764355	0.835883	0.609294	1.13814	0.54595	1.05102	1.00491	0.130929	1.6256	0.364577
Leprel4	16.9166	17.4497	21.4402	16.1693	22.0631	21.2801	13.7907	31.132	21.6876	20.8503	15.8322	10.6771
Ctnnb1	106.697	104.106	110.522	86.7304	79.1984	84.087	94.7091	91.9593	97.2412	88.7077	90.0388	91.7069
Eif1b	48.9108	57.0967	57.4092	56.138	64.7524	60.0025	56.5312	56.5056	55.5294	65.851	64.3249	58.9489
Klk4	0	0	0	0	0	0	0	0	0	0	0	0
Chrd	0.950919	0.678227	0.529261	0.999606	0.999561	1.55342	1.2501	1.00929	1.15825	1.05028	0.762389	0.814696
Psmd2	52.6485	53.0691	53.7607	63.3204	65.0645	68.7481	59.1428	52.8535	57.924	63.9003	62.7012	61.7209
Syngr3	0.0809249	0.0602731	0.102518	0	0	0.101769	0.264157	0.681417	0.279044	0.0863868	0.121561	0.0832603
Vars	10.4086	16.0912	4.03551	11.8133	9.14233	10.8972	6.33556	7.0127	8.76183	9.95011	6.97493	8.70311
D17H6S56E-3	1.86581	1.32954	1.47529	1.88216	1.49559	1.55098	1.91744	1.52035	1.609	1.09951	1.5097	1.92572
Hspa1l	3.77241	3.36576	1.68234	3.7607	4.54761	3.90273	2.47989	3.73204	3.07572	3.95991	3.54151	3.68721
Slc44a4	0	0	0	0	0	0.0876821	0	0	0	0	0	0.143535
Msh5	0.182659	1.29614	0.537907	0.613775	1.31697	1.30699	1.39754	0.377476	0.605591	0.0695706	0.470318	0.437482
Abhd16a	20.033	22.7818	30.4699	23.7774	27.4172	25.5182	25.5051	25.6484	25.7666	27.7725	28.3581	26.9527
Neu1	6.76491	7.41864	6.79916	9.47185	7.9523	9.01252	6.96929	7.94971	7.48716	8.61525	8.28656	9.01017
Ddah2	23.8838	28.5064	23.1288	19.9395	28.1326	17.7877	19.4081	22.2186	22.4419	23.8271	18.6147	27.2322
Clic1	46.9406	46.4989	44.9269	50.5635	59.7709	53.2373	46.0842	41.1814	45.1767	38.745	42.2996	45.6633
Ly6g6c	0	0	0	0	0	0	0	0	0.0901741	0	0	0
Lsm2	20.5077	15.1054	17.5086	17.8711	16.8815	8.66976	12.2387	12.2216	11.889	18.648	17.346	22.6963
Pole	0.733887	0.697723	0.603432	0.839006	0.984166	0.407288	1.69241	0.538972	0.930159	1.04458	0.830806	0.468775
Atp1a2	77.7632	80.2188	76.1049	113.718	113.575	107.164	70.5455	73.3047	71.7067	106.336	109.023	107.308
Atp1a4	0	0.0325108	0.110595	0	0	0	0	0.0356049	0.0501713	0.0465963	0.0327846	0
Casq1	13.3796	15.2275	14.8901	2.52894	4.08869	3.11199	30.8691	26.2439	23.8879	11.1951	12.0803	12.2715
Stx1a	1.08648	1.48357	3.25135	1.12848	1.445	1.71708	1.79261	2.18464	1.12672	0.776824	1.15971	1.36933
Ceacam9	0	0	0	0	0	0	0	0	0	0	0	0
Zfp775	2.24203	2.68275	2.09528	3.16917	4.15383	4.02129	2.51949	2.51835	2.408	3.2173	2.84337	4.12187
Scube2	4.69068	2.84823	5.48478	3.92776	2.37303	2.87376	3.82575	3.89818	3.52502	6.03767	4.22949	4.7382
Mrpl49	22.8097	27.0344	24.9682	24.4269	26.0966	27.3864	24.8953	24.7309	22.5491	31.7643	32.8097	30.0964
Dennd2c	0.888551	1.06972	1.11727	0.951758	1.14589	0.743797	0.861903	0.826953	1.07496	0.541232	0.634641	0.610206
Mark3	11.2326	10.4493	9.22402	12.3467	9.83447	12.1935	11.3041	10.7195	10.3847	11.0428	9.83704	11.4197
Gatad1	25.0276	25.0142	25.4056	27.8144	25.1914	25.6237	26.1269	25.3745	26.3354	29.3401	29.6916	28.4538
Pcdha4	0.218603	0.271506	0.29303	0.109634	0.18462	0.17182	0.379087	0.200067	0.33597	0.0301092	0.143665	0.0562283
2310003L06Rik	0	0	0	0	0	0	0	0	0	0	0	0
M6pr	27.782	26.3937	25.0285	25.3968	23.7621	23.4197	27.095	28.5075	25.2182	22.599	23.4381	24.2519
Lrrc8a	11.7966	10.6036	10.3285	12.4615	12.1242	12.7898	12.085	11.5137	11.1561	10.1011	10.2393	12.2831
Mc5r	0	0	0	0	0	0	0	0	0.0853676	0	0	0
Ppp2r1a	47.3599	51.2532	47.7191	49.1359	50.6612	42.9016	61.9958	56.2861	55.0869	56.095	59.6148	57.4349
Fance	11.0927	10.6425	7.10302	11.8554	5.75831	12.1281	6.40735	6.4316	8.11727	8.55854	6.74329	7.30022
Tinf2	5.9981	5.55822	5.1998	6.04881	6.36261	5.73818	5.70744	5.71283	5.75853	5.22383	5.57052	6.12435
Tssk4	0.265983	0.357571	0.168476	0.372934	0.450901	0.167245	0.15671	0.0783188	0	0.102496	0.0998851	0.197575
Hapln4	0	0	0	0	0.143343	0	0.0690035	0.0344861	0	0.0451321	0	0
Dus3l	7.06185	6.87805	7.22573	5.38017	7.21355	7.85609	5.92911	7.58804	7.14127	6.23374	6.78298	6.84647
Gtpbp3	4.88953	4.28521	3.51732	6.62293	5.57508	5.68871	5.82659	5.68876	5.11673	4.50014	5.93457	6.57651
Tgfbr1	4.54013	4.41529	4.00178	3.21194	2.43807	3.0933	3.96355	3.64505	3.45371	3.12536	2.73907	2.98583
Homer1	7.87585	7.57275	8.77153	7.63622	5.44279	6.49837	8.80915	8.21759	10.1091	7.21914	6.83027	7.62009
Rad51c	0.821348	0.685776	0.583332	0.417233	1.28321	0.289536	0.679665	0.63237	0.647425	0.737327	0.445735	0.552075
Gabrb2	0	0.0142348	0	0.0148464	0	0	0	0	0.0109838	0	0	0.0589914
Cav1	207.041	198.8	193.522	169.752	160.029	169.506	170.48	179.305	186.014	134.2	130.414	124.808
Arpp19	143.07	164.023	129.222	182.139	196.515	162.263	125.183	135.151	129.379	174.497	177.002	178.011
Bcl2l1	15.921	15.2129	13.4551	20.1513	19.7271	13.9479	29.7997	21.4975	21.7866	17.4176	21.4229	17.7636
Khsrp	6.81929	8.24835	6.71396	5.85112	8.20895	7.0462	5.56368	6.40182	6.52915	7.99041	7.38175	5.88465
Dio2	0.584687	0.908821	0.708493	0.592417	0.574595	0.863163	0.497883	0.518393	0.365237	0.759834	0.954661	0.470787
Ccdc124	50.1303	55.481	50.2441	65.5278	68.2587	61.2703	49.9454	52.0576	51.3716	67.2683	62.6016	66.4909
Cct4	94.7269	85.1573	90.12	98.2186	104.156	101.461	89.7793	83.2018	83.3181	108.833	107.073	102.713
0610009B22Rik	25.7014	27.3215	25.4554	27.4063	26.9339	28.5016	27.7678	24.9665	26.0498	30.5983	33.8692	34.6164
Cpt1c	1.28469	1.41446	1.13216	1.30167	1.51501	1.54534	0.911632	1.45795	0.963007	1.72915	0.880992	0.976953
Twist2	0.506467	1.03735	0.320803	0.983562	0.858575	1.11461	0.30998	0.929517	0.945963	0.54065	0.950988	1.04217
Zfp655	8.64264	9.0528	6.01403	8.56719	7.35304	8.47471	9.7094	10.3664	12.7676	11.0177	10.9923	9.91177
Rhoa	119.828	125.091	127.942	101.377	101.735	105.466	118.239	123.69	122.857	116.517	115.619	117.793
Zmiz1	4.42706	4.61381	3.82453	5.95345	4.52395	4.34427	4.44352	5.14437	7.7201	3.90841	3.19783	3.58462
Ankrd26	0.7259	0.444106	0.788215	0.483336	0.468922	0.554599	0.50775	0.570958	0.692635	0.387446	0.25313	0.373457
Aldh16a1	9.73891	11.8164	7.8431	14.6149	11.2171	21.1057	9.43321	13.2348	10.5707	9.52651	9.43576	7.4029
Hnrnpa0	19.0133	20.598	22.9187	16.4255	16.7996	18.9835	17.2556	16.7308	17.6154	20.1735	18.9107	20.0362
Prrg2	4.63585	4.6603	4.30024	5.88782	10.1704	7.6508	5.53923	5.51599	6.2406	6.12776	5.67673	5.73143
Hnrnph1	123.402	120.256	132.62	106.148	110.415	135.548	99.5475	92.3205	97.3617	103.888	103.177	105.555
1700019E19Rik	31.3668	27.4878	25.9686	28.681	30.8706	23.5781	29.4084	28.1056	29.5578	32.784	31.0665	33.781
Id3	64.1479	73.8334	73.8893	84.7646	82.568	83.5485	66.7643	62.878	66.0994	70.3177	76.1849	73.2356
Tcap	924.715	976.734	940.459	1522.25	1612.9	1644.85	1282.21	1314.25	1263.43	1073.93	1065.15	1066.36
Arid1a	3.87621	4.12976	4.1944	4.20436	4.44126	4.22246	4.37947	4.35655	4.53121	4.48543	4.37609	4.1774
Crlf1	0.197893	0.620426	0.626819	1.81783	1.45379	1.49319	0.565478	0.0807095	0.341202	1.64269	0.966113	1.57205
Ctsd	403.608	405.429	397.737	581.99	644.402	586.569	450.028	437.993	435.794	502.05	508.199	536.129
Rplp1	1541.25	1616.18	1573.12	1494.66	1642.63	1612.54	1526.41	1464.45	1479.15	1671.83	1457.25	1696.13
4931407G18Rik	0	0	0	0	0	0	0	0	0	0	0	0
Hmgcll1	0.121058	0.0601098	0	0.0626922	0.0456048	0.202987	0.0658603	0.164576	0.0927625	0.0892761	0	0.083035
Ttc9b	0	0.149316	0	0	0	0	0	0	0	0	0	0
Phox2a	0.12074	0	0.273463	0.248063	0.232708	0.573059	0.398879	0.155632	0.108868	0.341599	0.0805255	0.207886
Abhd8	7.36155	8.10516	8.31213	9.75868	8.50051	8.75455	7.90109	9.39869	8.64527	8.28549	8.11332	7.82097
Rabl5	4.02653	5.69805	6.37615	6.09925	3.868	3.0382	6.24317	5.41924	4.62808	6.87727	6.80452	6.62837
Fzd3	0.308653	0.229886	0.801887	0.0961755	0.279059	0.155261	0.518102	0.521592	0.53192	0.115503	0.108364	0.654748
1700008O03Rik	0	0.150621	0	0	0	0	0	0.151004	0.232515	0.43206	0	0.416441
Mid1ip1	41.8344	44.406	42.5641	61.403	61.5939	70.0103	66.2875	50.8551	58.7547	52.9604	57.905	60.0374
Ap2s1	42.4984	46.3035	46.8081	52.1596	62.9763	59.9429	46.6164	47.3844	49.1739	45.8824	54.1326	45.3444
Fgfrl1	4.44967	5.21156	3.64604	4.09058	5.69217	4.93437	4.69886	4.99316	6.05018	6.5619	6.53356	6.52634
4930432K21Rik	0.0725975	0.0540694	0	0.281986	0.1641	0.0912986	0.107597	0.118437	0.0417195	0	0	0.149392
Fhl2	613.407	638.333	629.128	675.124	702.838	668.041	660.475	645.552	651.846	667.454	693.159	686.119
2310044H10Rik	23.8169	24.7573	26.1735	23.8483	27.0622	27.4778	30.6962	26.7111	30.1566	26.7139	27.7397	27.4773
Clstn3	0.270893	0.496038	0.343526	0.0316469	0.0845805	0	0.442127	0.220512	0.155682	0.0869857	1.01814	0.557705
Fbxw9	2.81478	1.92451	1.67557	2.21858	1.3504	1.02609	0.926866	1.68401	4.06562	1.16124	2.03105	2.13202
Spib	0.223206	0.124664	0.21207	0.130022	0.0630327	0.210521	0.182141	0.0454819	0.160333	0.178694	0.125714	0.0573795
Fnbp4	14.0225	14.0509	14.9294	12.2719	13.8355	8.23326	8.20829	7.72698	8.26478	11.4339	7.9024	8.0472
Lass4	14.217	9.82611	9.98349	14.1487	12.2745	10.6016	9.31714	8.6416	8.04168	7.78271	8.79186	8.31175
Scrn3	9.91201	9.68119	10.5589	9.41547	11.4754	10.1459	12.6377	12.4636	9.71893	12.4321	9.11786	12.2082
Phax	17.0687	16.4579	15.2227	18.5358	23.8264	22.1606	15.2325	17.1762	16.4151	19.0727	18.4201	18.4639
Tle1	4.04984	3.5365	3.64489	4.89862	5.78146	3.69785	4.08283	4.22331	5.21271	4.89319	5.28598	4.38331
1700109H08Rik	0	2.14277	3.73901	0.88959	0	0.291953	0	0.189343	0.41593	1.34671	0	0.276539
Relt	1.24742	0.577827	0.791486	0.502369	0.182749	0.292492	0.723074	1.026	0.402685	0.46007	0.640229	0.647373
Snrpb2	17.2533	18.3292	18.407	13.5382	10.2491	14.1748	19.5222	15.6845	19.8206	16.0486	20.1766	18.3278
Ubc	71.7158	76.596	73.5507	83.3002	89.8275	90.6041	75.3885	72.9676	70.6265	114.052	115.243	114.312
Prpf31	16.6618	16.3119	16.7349	12.7347	15.5861	13.2016	18.1274	16.3016	16.3738	17.3584	16.2863	14.493
Sertad1	13.0108	11.1338	8.41659	14.5531	11.8885	11.4883	9.93987	9.43059	9.38639	12.2379	12.7869	10.6806
Carhsp1	13.9583	13.0053	12.6988	15.9921	14.3132	17.5536	13.106	12.9242	12.8844	11.5636	11.2123	10.5906
Elk3	13.28	15.2248	14.1746	16.3811	13.0569	15.1599	10.4663	10.653	12.8458	10.4917	12.128	12.2758
Herpud2	11.3923	10.2823	11.5883	7.67252	8.11822	8.53952	9.89211	9.33832	9.86906	10.3041	9.77882	9.52696
Rdh13	8.75956	7.66446	6.25052	7.67075	8.30526	7.85299	9.3394	7.23487	9.52528	9.83147	10.8705	9.39271
Adam21	0	0	0.0667102	0.0818117	0	0	0	0	0	0	0	0.054179
Nutf2	16.9037	14.0959	17.828	15.2669	16.7272	13.019	15.1144	15.3055	14.6415	17.1812	18.4668	20.3872
Fut1	0	0	0	0	0	0	0	0	0	0	0	0
Arpc5	31.7428	32.0867	32.5735	28.104	21.9673	27.5002	29.7204	26.7831	29.5023	24.774	24.9982	27.5251
Rnf151	0	0	0	0	0	0	0	0	0	0	0	0
Elavl2	0.0822214	0	0.0520732	0	0	0	0.35365	0.519577	0.112438	0	0.0308653	0
Pou2f2	0.167102	0.0466024	0.241792	0	0.189562	0.211403	0.102122	0.266328	0.288651	0.188198	0.504839	0.128759
Mgst1	108.274	99.1991	102.923	171.922	169.78	180.977	93.5944	101.078	102.623	85.3557	83.3849	89.055
Nfib	15.5305	17.3473	18.6684	13.5712	12.9081	13.4469	14.5098	14.8883	14.9992	15.0922	14.9943	14.7061
Htr3b	0	0	0	0	0	0	0	0	0	0	0	0
Rab25	0	0	0.260182	0	0	0	0	0	0	0.229833	0	0
Ubqln4	13.635	14.546	14.5368	17.0935	15.613	15.5624	16.6353	14.9393	16.7323	17.0051	18.0145	17.4545
Rbfox1	5.93147	5.96054	6.88768	6.95676	6.996	7.22369	6.10374	7.35144	6.43681	6.38519	6.39929	6.53767
Rps18	1025.87	1026.77	942.754	1061.06	1110.26	1060.86	841.97	889.075	791.231	1039.15	975.313	1008.94
Rpl10	957.43	954.056	961.551	1047.02	1084.32	1043.82	924.624	904.355	900.509	938.701	916.694	975.41
Rps15a	1410.04	1420.66	1393.16	1483.87	1412.01	1432.87	1307.35	1296.77	1293.98	1656.01	1561.52	1598.49
Zfp955a	2.68273	2.96015	3.39855	1.62085	2.8073	2.62401	3.72985	3.9713	3.54033	2.54559	2.31344	2.45346
Ncaph2	19.4769	22.7953	17.2346	24.6102	21.9103	25.7538	20.4256	19.7807	20.1439	22.1453	23.0233	20.1964
Hipk1	8.95241	8.5954	8.31128	8.93605	8.93808	8.99531	8.36462	8.51394	8.46877	6.82882	7.40778	8.24941
Gprc5b	4.88033	5.60441	5.92276	4.75189	5.14611	4.10803	5.45076	4.73697	5.60485	4.22679	4.3088	4.49165
Man1a2	3.01184	3.16413	3.84585	2.19687	2.33754	2.57764	2.92291	3.24168	4.42206	2.47005	2.48302	2.43401
Ceacam5	0	0	0	0	0	0	0	0	0	0	0	0
Tppp2	0	0	0	0	0	0	0	0	0	0	0	0
Acyp1	22.7499	27.5584	24.2985	26.2348	33.5521	29.1795	27.8246	24.6634	27.3384	30.2101	36.1282	31.9654
Cldn13	0	0	0	0	0	0	0	0	0	0	0	0
Cd163	3.61312	3.51191	3.79302	6.73454	6.16936	6.61087	5.15918	6.21741	5.21581	5.5085	5.43888	5.91366
Hdac5	24.6424	27.384	31.4684	26.1423	30.2906	23.3447	25.4232	26.3173	20.7411	30.7422	31.4998	22.5723
Rala	18.9098	19.0071	20.242	15.4928	14.6154	16.9138	14.3996	13.9711	15.4918	20.3088	18.5196	17.918
Clec3a	0	0.273484	1.3955	0	0	0	0.599296	0.898537	1.26614	0.391973	0.827363	1.88893
Vdac3	166.291	178.163	175.684	158.715	159.566	158.302	174.621	174.952	178.8	192.787	185.225	200.918
Slc1a7	0.169726	0.693286	0.42906	0.525929	0.669846	0.425483	0.897665	1.45008	1.16748	0.27359	0.571918	0.522338
Vps72	20.4262	19.7145	13.3325	22.2037	17.3558	19.1029	16.8092	18.5797	16.4844	21.7952	20.1283	26.7641
Gabpa	24.5823	23.9515	21.3463	23.2262	32.3687	20.7889	27.3653	29.1132	31.1811	22.9459	18.7959	20.4174
Bmp7	0.16453	0.27572	0.260539	0.479354	0	0	0.268531	0.402615	0.543691	0.439086	0.525191	0.211597
Dynll1	104.599	90.84	95.8776	133.982	114.579	128.455	105.427	105.57	99.5411	108.681	116.889	114.816
Pdcl	7.13428	7.03393	6.60005	4.60644	6.98928	4.81804	6.00713	4.80163	7.54291	5.02959	4.60863	8.40721
Tmem184b	11.9665	11.7378	11.4983	12.172	11.6357	12.3797	11.4973	10.8659	11.0034	10.2675	12.3115	11.6614
Gm5965	0	0	0	0	0	0	0	0	0	0	0	0
Rtdr1	0	0	0	0	0	0	0	0.1191	0	0	0	0
Nf2	16.9659	16.1951	16.79	15.7616	17.3951	19.4623	19.6815	19.3656	19.0619	16.0866	16.9875	15.7592
Cabp7	0	0.0472856	0	0	0.216662	0	0.0532318	0.0510966	0	0.0687108	0	0.12999
Zmat5	14.7604	22.9969	15.94	21.9919	21.5327	20.497	18.54	15.3263	19.4686	28.3891	23.4498	26.7749
Ewsr1	86.0206	85.0574	76.652	75.4934	89.0733	81.0614	71.6747	66.0987	68.7262	77.3751	73.0489	62.2583
Ap1b1	8.81534	11.3755	7.67209	10.9866	14.6494	9.70013	14.4537	10.095	11.6249	15.3066	15.4071	12.6947
Derl3	0	0.0937221	0.159411	0	0	0	0	0	0.216951	0	0	0.129466
Gstt4	0	0.139511	0	0	0.218532	0	0	0	0	0	0	0
Tbx1	0.469934	0.490012	0.119049	0.219016	0.318651	0.23638	0.153383	0.369458	0.162029	0.300983	0.564734	0.559215
Gnat2	0	0	0	0	0	0.188914	0.122589	0.425154	0.0863312	0.16036	0	0.154556
Bcl2l13	6.25043	6.8051	6.57055	7.31037	6.86594	6.48116	7.05962	7.19989	7.81254	6.38399	7.47633	7.58744
2610028H24Rik	0.537755	0.729429	0	0.68384	0.508685	1.16263	0.0930863	0.500939	0.65539	0.869358	0	0.196674
1700027D21Rik	0	0	0	0.12921	0	0	0	0	0	0	0	0
Dqx1	0.435651	0.324474	0.674538	0.752033	0.38294	0.48699	0.316015	0.315871	0.19473	0.0516728	0.218138	0.149408
Ccl8	1.38731	3.09981	1.75748	44.5433	44.9454	47.6868	7.54747	6.03524	7.97281	10.8602	9.72506	7.61249
Lnp	1.24099	2.17255	2.23402	1.38834	1.2723	1.36876	1.88383	2.4842	2.23124	2.0554	1.99988	2.03153
2310007L24Rik	0.314363	0.748668	0.637004	0.244201	0.355262	0.632351	0.614274	0.512822	0.180668	0	0	0.517482
Tmem8c	0	0	0	0.219942	0	0	0	0	0	0	0	0.145653
Fam163b	0.103485	0.0770756	0.0655486	0.0401935	0.292383	0.0650698	0.0844494	0.253233	0.0892085	0.276173	0.233174	0.106471
Trpm5	0	0	0	0	0	0	0	0.0402907	0.161105	0	0.459332	0.0508203
Ascl2	0	0	0	0	0.114651	0	0	0	0	0	0	0.104375
Rarres2	75.0278	73.5614	72.2119	86.7971	83.8549	86.2345	67.6908	72.2422	65.1769	57.776	54.4536	61.5505
Pttg1ip	54.4213	54.7392	56.3763	54.5256	48.5415	54.4669	52.9823	56.018	53.6608	51.878	52.5977	58.1677
Trpm2	0	0.151163	0.0960052	0.189872	0.186151	0.142027	0.220731	0.250873	0.415663	0.0804729	0.0658149	0.0556356
Ube2g2	23.6349	25.0674	24.694	26.4459	27.6842	29.5338	26.0516	26.604	27.3133	28.255	29.5752	29.6127
Mpo	0	0	0	0	0	0	0	0	0	0	0	0
Lpo	0	0	0.0663428	0	0	0	0	0	0.0300965	0	0	0
Met	0.354259	0.439522	0.264121	0.229587	0.334206	0.250595	0.252957	1.55996	0.279937	0.354533	0.443021	0.54415
Slc16a12	1.29711	1.13171	1.03288	0.57577	0.753906	0.419454	1.14925	1.26964	1.17141	0.98904	0.528866	0.610077
Syn2	0.936906	0.95312	0.739701	1.42775	1.52162	1.4301	1.65808	1.11277	1.42545	0.6981	0.533242	0.827421
Elk1	3.46841	2.92126	2.64639	2.57253	3.03541	2.30539	3.15761	3.57242	3.97341	3.86834	3.55424	3.24585
Nav1	3.85133	3.79017	3.10786	3.4066	3.17756	3.44547	3.25699	3.12322	3.30849	3.00713	2.90755	2.91542
Tnpo1	6.9493	6.25738	6.65742	5.14309	4.33714	4.7392	4.8105	5.27363	5.51375	4.77947	5.01171	5.24678
Myod1	0	0	0	0	0.0976045	0	0	0	0	0	0	0
Otog	0	0.0107966	0	0	0	0.0364592	0.0118294	0	0.00833073	0	0.021775	0
Rnmt	4.99697	5.19491	4.5415	4.74204	3.27708	5.85162	8.81123	6.12236	8.01327	4.61403	5.20425	5.40465
Kcnq1	8.80691	8.33215	9.12209	12.2968	13.182	12.274	12.4319	9.29202	11.114	13.213	12.1131	12.8571
Srp14	119.434	121.921	109.242	114.174	121.189	110.446	107.869	122.895	117.391	122.27	117.342	116.077
6330409D20Rik	0	0.231829	0.197158	0.120895	0.527725	0.195718	0.254008	0.126947	0.268323	0.574128	0.116891	0.160196
Cdk9	14.1219	19.4455	18.8834	17.6743	21.1318	19.7076	18.1028	16.594	15.2752	19.2237	16.3384	15.594
Tor2a	6.21716	4.72874	5.93972	6.81765	8.19241	9.54563	5.78515	6.31659	6.45697	8.31148	5.70796	4.52553
Fpgs	4.79296	4.07672	3.80616	4.06334	3.96709	4.1413	3.25667	3.37437	3.63073	3.391	3.3113	2.66048
Mkl2	3.40985	3.32329	3.18105	4.49645	3.75407	4.59873	3.97689	2.73208	3.43219	2.80326	3.08908	3.52984
Cbx5	12.8557	9.41089	13.6098	12.5709	10.8199	8.15382	9.51592	10.7798	10.9354	9.41363	13.8342	10.1257
Odam	0	0	0	0	0	0	0	0	0	0	0	0
Apobec3	3.89728	5.03445	4.20375	5.59183	7.05611	7.57455	4.98406	3.85224	4.68063	2.52156	3.08247	2.24338
St6galnac1	0	0	0	0.0506026	0	0	0	0	0	0	0	0
Taf7l	0	0	0	0	0	0	0	0	0	0	0	0
Sardh	3.17903	4.17205	4.38353	3.84063	2.07894	6.42525	4.70515	5.0406	4.6073	2.50829	3.53162	5.97319
Vav2	2.67122	2.24365	2.53159	3.13458	2.02349	2.25174	3.03174	2.77086	2.53159	2.63165	3.66278	2.19386
Tex15	0.017388	0	0	0.045826	0.0665118	0	0.0785608	0.0785252	0	0	0	0
Ppp2cb	20.3268	24.0221	22.6536	19.3621	21.2477	21.7465	19.7761	19.4092	19.9613	20.7092	22.842	21.0707
G0s2	74.2763	71.9341	75.4457	89.4058	92.7662	92.0054	62.98	66.0444	59.0944	66.9079	76.3931	76.4198
Dmap1	7.93435	7.8121	7.33897	8.77621	7.36126	8.15618	8.89036	9.47209	9.46028	13.2532	7.61195	8.92693
Pla2g12b	0	0	0	0	0.268006	0	0	0	0	0	0	0
Ccdc109a	5.91198	5.73031	5.41785	5.8935	5.45196	5.644	5.53731	5.75629	4.6416	6.9012	6.5749	6.1567
Oit3	0.0567223	0.126741	0	0.176248	0	0	0.0925772	0.0925352	0.0325981	0	0	0
Tex11	0.0935582	0	0.059243	0	0	0	0	0	0.080645	0	0.0351012	0.0481046
Bcr	2.23436	2.31247	2.05398	2.30881	2.67204	2.63333	2.11306	2.52636	2.80646	2.34256	2.3643	1.67857
Fxyd5	56.3894	56.4442	59.4923	72.3161	86.9786	69.403	50.6203	51.2458	47.0753	48.6165	45.3805	49.8966
Kcnd1	0.25246	0.16714	0.177679	0.196111	0.285317	0.141105	0.160239	0.212254	0.298676	0.0299444	0.195134	0.144303
Tfcp2	2.38687	2.8932	1.71939	2.54488	1.58678	2.94281	2.94083	2.59592	2.23242	2.89769	2.42545	1.92608
Pou6f2	0	0	0.0313059	0	0	0.0310772	0.138651	0	0	0.0263799	0	0
Pou6f1	4.48297	4.65751	3.86587	3.07953	3.87143	5.41631	2.84707	3.30098	2.98049	2.78021	2.64052	3.35195
Ubp1	12.0966	11.9421	12.7008	11.7785	10.8625	10.1512	10.2748	10.229	9.53989	10.1253	10.0313	11.7755
Nuak2	2.08627	2.4231	2.1813	2.06711	2.00493	2.16904	1.61728	2.37469	1.21368	2.51468	1.58611	1.87891
Ick	3.66683	4.83583	4.01706	4.19495	3.66008	3.49765	4.48336	4.87421	4.05369	3.51512	4.36977	3.82004
Sdhb	669.756	652.347	650.739	740.118	827.527	755.949	703.399	681.6	673.035	963.019	886.176	874.59
Cox4i2	14.4141	11.3434	10.336	11.1969	12.2777	14.6905	11.3052	9.31721	12.3475	12.1935	12.2427	13.9907
Snap47	15.5264	13.7376	15.3142	14.692	16.3716	13.1335	15.6517	15.9847	15.5335	20.5711	20.3688	19.5503
Wnt3a	0	0	0	0	0	0	0	0	0	0	0	0
Kdsr	2.2801	2.23139	2.11599	1.97714	1.70792	1.53372	2.14196	2.29237	2.1484	1.55662	1.89175	1.69123
Vps4b	11.5842	8.39766	8.50035	7.42421	10.7644	10.1932	10.4997	11.5223	13.27	12.5595	7.37126	12.1342
Rps25	667.963	671.515	668.679	723.885	798.515	721.664	638.366	633.718	620.346	692.129	737.375	696.402
Nxf2	0	0.0659189	0	0.068751	0	0.111303	0	0.0550277	0.0508632	0	0.0664741	0
Taz	25.5576	28.457	28.2782	30.3063	31.0417	26.746	27.5882	27.6434	30.1259	26.0575	27.687	27.7836
Kif19a	0.533437	0.293841	0.539246	1.30499	1.30122	0.331099	0.722126	0.163591	0.352881	0.140527	0.348338	0.437972
Aldh3a2	11.4846	11.5785	11.6492	10.971	11.4721	12.5373	11.3537	11.1845	12.3084	10.4072	9.85224	10.7981
Zmynd10	0.0918718	0.0684264	0.116386	0	0	0	0	0	0.0527985	0	0	0
Tmem115	9.67958	8.82342	7.41232	8.97805	10.123	10.0834	9.90334	8.72041	8.01214	7.94245	8.84348	9.29004
Hyal2	14.8494	15.2073	15.4982	17.958	20.5962	17.9315	16.1114	18.0999	18.1831	14.5907	15.6523	16.3196
Ifrd2	12.8387	15.0009	12.7066	11.3444	12.6053	11.8065	12.9654	11.9778	12.1282	10.8785	13.9821	14.1174
Hyal1	2.1709	1.99328	2.3496	2.37938	2.53089	1.90944	1.91045	2.47069	1.97549	2.07308	1.30258	1.78321
Tusc2	18.7527	18.6841	18.0787	18.5357	18.678	17.3185	19.6899	19.2819	19.0856	19.402	20.7453	21.2299
Nprl2	10.3547	9.74617	10.0904	10.872	11.7023	7.7272	10.0286	8.07491	9.48205	10.6891	11.1102	11.3559
Slc38a3	14.3484	15.655	13.8366	16.7812	17.7973	16.9039	13.968	12.243	14.4997	13.7829	13.7103	13.1621
Cacna2d2	2.03549	2.40085	2.39383	0.906621	0.659508	1.32593	2.95883	2.90129	2.97605	0.753004	1.33019	0.571827
Rassf1	13.8859	13.6518	12.5607	14.0408	16.0461	16.9794	13.6814	12.9721	12.3005	12.2641	13.0817	14.2276
Epn3	3.28973	4.13842	5.27528	6.41601	5.99713	4.67714	4.91835	2.96241	3.44519	3.17213	4.18725	4.23535
Rnf112	0.049427	0.0368046	0.812314	0.0383871	0.111765	0	0.0674156	0.0673851	0.741988	0	0	0
Slc3a2	18.4157	17.1008	16.7454	17.9788	17.7228	18.2401	17.0462	16.8497	17.299	16.1563	15.9163	16.2897
Nxf1	22.0062	21.1899	20.4092	20.982	23.1658	25.7777	18.4059	18.0061	17.3747	17.271	15.653	17.6334
Stx5a	27.939	25.0261	23.2042	26.0742	25.6451	30.8869	27.6295	23.0141	25.5989	18.5967	23.4732	20.5572
Slc47a1	24.7539	23.0512	23.0848	29.143	34.3429	32.1481	25.2305	27.8911	25.8302	28.4603	26.2405	23.5745
1700027A23Rik	0	0	0	0	0	0	0	0	0	0	0	0
Tnfrsf13b	0.363616	0.315977	0.383907	0.504062	0.573698	0.685911	0.346187	0.24721	0.370588	0.64693	0.273103	0.249406
Spire2	0.0671288	0	0.0850098	0	0.0759097	0	0	0	0.0385907	0	0.20155	0
Prox1	5.91057	5.38509	6.6871	4.03961	4.15914	4.1606	4.26215	4.47174	4.57178	4.36506	4.61864	4.11146
Raver1	7.44524	6.88538	6.02744	6.70026	7.16811	7.30889	7.27781	7.65411	7.44352	6.34879	8.17283	8.32819
2610507B11Rik	45.8463	48.5532	48.9864	65.6255	65.291	59.3217	55.0631	52.2563	47.0888	53.3003	60.1508	61.8124
AI597479	6.61548	7.53768	6.93764	5.41118	5.49595	6.11562	6.86445	6.3253	6.59667	6.54753	6.15332	7.03177
Tmem86a	12.6603	12.1045	10.9198	10.3228	12.1771	13.0984	14.5081	12.1579	12.178	14.3775	13.5552	14.6886
Optc	0.610156	0.752076	0.639597	0.138762	0.201883	0	0.338204	0.576563	0.238167	0.331805	0.466923	0.532681
Tex14	0	0.0698794	0	0	0.638566	0.449813	0	0.0263938	0.0371952	0	0.072923	0.368284
Ifi35	19.191	16.5685	15.6732	16.722	21.313	20.8202	19.0156	16.7092	19.2069	15.2754	17.6112	19.0105
Rdm1	42.6815	47.9756	37.9901	36.0771	44.8667	55.6961	46.4348	40.9439	54.3959	50.4125	53.7607	55.5705
Nedd8	157.079	156.914	156.063	171.737	180.925	162.081	156.121	135.388	145.513	160.812	177.002	174.633
Gosr1	7.31587	5.35497	5.22897	4.17522	4.29943	5.48645	4.2438	10.5292	7.00308	5.51411	4.58743	4.89011
Mrpl52	106.909	121.214	119.907	128.009	145.449	151.572	127.809	127.196	124.054	152.65	158.036	133.114
Spaca7	0	0	0	0	0	0	0	0	0	0	0	0
4632411B12Rik	11.6411	11.5914	10.7057	12.1092	12.5144	12.4864	12.2264	11.7121	12.0048	11.6935	11.4371	11.9887
Eya4	0.256753	0.218549	0.185864	0.0569847	0	0.0461266	0.209525	0.179512	0.210794	0.195773	0.165292	0
Ebf3	2.81176	2.94146	2.5624	2.59467	2.51238	2.22121	2.21175	1.88783	2.25941	1.60947	2.31403	2.41453
Gm16119	0.707061	1.03353	0.309137	2.7722	1.06545	2.91401	0.874523	1.21612	1.12874	1.12849	0.608343	1.31229
Myt1	0	0	0	0	0	0	0.0236876	0	0	0	0	0
Faf1	22.7443	21.7963	19.4066	24.7536	17.6632	25.8167	22.5062	21.2448	21.0435	30.8268	28.9994	27.1099
Gm266	0.98807	0.841049	0.536449	0.657887	0.638095	0.53253	0.691133	1.15137	0.811202	0.15068	0.530082	0.145226
1700021C14Rik	6.86723	18.5162	17.9546	26.1562	12.3352	21.0081	21.0869	6.48566	8.17263	16.6982	15.9678	16.2245
Mettl16	5.57897	6.9758	7.96766	5.23766	6.18063	5.05384	6.89051	7.26002	5.98713	6.51771	7.18137	9.34217
Dazl	0	0.0405748	0.13805	0	0.123155	0.137041	0	0.0444373	0.0626213	0.0581583	0	0.056053
Apol7a	0.302832	0.105335	0	0.370448	0.0799093	0	0.173135	0	0.162569	0.075478	0	0.0727451
Pigyl	26.7017	41.5259	33.2117	32.4053	27.5371	31.8055	33.9122	24.4034	28.5378	33.0783	39.534	37.317
Rbm25	18.4922	16.2701	14.9768	13.9536	14.9164	14.1129	13.7371	13.0976	12.9192	13.7504	13.624	11.7278
Psen2	7.89839	7.55878	8.82253	7.96249	7.98654	11.7007	6.92563	7.69597	4.96	5.40545	9.53153	6.94206
Acaa1b	0.761697	0.643182	0.486214	0.372675	0.759074	0.723993	0.156603	0.234798	0.606571	0.614563	0.648599	0.296161
Plcd1	6.75715	6.63801	6.71528	6.24446	7.04409	7.17901	6.2748	6.60456	6.92971	6.40483	5.25013	5.99323
Fads1	8.46074	8.45653	9.32991	8.3431	8.7692	7.88353	7.76303	6.97283	6.77708	7.72147	7.90216	7.89305
Lmbr1	2.14657	2.36438	2.22143	2.37202	2.32344	2.0151	2.29451	2.83601	2.10238	2.45282	2.08909	1.86635
Tnfrsf22	0.785871	1.15734	1.49548	0.423172	0.888914	0.300433	0.961148	0.666227	1.63235	0.72693	0.511211	0.560225
Cars	12.1779	6.74443	12.5885	13.2697	15.4157	12.8827	9.86183	11.4236	11.2988	13.1258	12.7534	18.4877
Phlda2	0	0.1916	0	0	0	0	0	0	0	0	0	0
Asz1	0.0930085	0	0	0	0.105113	0	0	0	0	0	0	0
Wnt2	0.927079	0.690489	0.939558	0.503984	1.04774	0.815905	0.756547	0.529212	0.322157	0.395858	0.139259	0.286148
Gabra1	0.0317971	0.0236826	0	0.0247001	0	0.0399872	0	0	0.0365475	0.778762	0.0477641	0
Grid2ip	0	0	0	0	0	0	0	0	0	0	0	0
Kdelr3	8.12355	7.1027	7.60649	4.93857	7.85027	4.29367	6.24497	6.62628	6.56308	4.77579	4.59816	5.2086
1700006E09Rik	0	0	0	0	0	0	0	0	0	0	0	0
Apip	59.172	70.972	66.1658	66.4971	65.9346	59.5847	51.8245	50.6643	56.6269	75.6553	71.1729	86.5459
Pdhx	33.1881	32.7891	32.7878	37.8665	36.4089	33.7163	39.2462	45.3521	41.4596	48.5244	44.1466	49.7036
Vac14	4.92785	5.41658	5.49951	4.70543	5.59445	5.92626	5.23474	5.02333	6.07396	7.1866	5.66348	5.85197
Mcoln2	0	0.470942	0.801646	0.241919	0.356181	0.507756	1.1608	0.257882	0.181976	0	0.475651	0.923292
Slc5a1	0.17301	0	0.0547923	0.201593	0.488822	0.271968	0	0.141122	0.174	0.184688	0.192102	0.356009
1700049J03Rik	0	0	0	0	0	0	0	0	0	0	0	0
Akt1s1	26.0057	25.6269	22.4956	29.1384	29.0513	25.7727	26.0021	27.1628	28.4741	30.5362	30.5101	27.2203
Tbrg1	26.4133	25.8488	24.0686	26.5648	27.4758	28.5683	28.8258	25.6874	28.3962	24.7915	30.297	28.2308
Panx3	0	0.0917557	0.0780331	0.0478489	0	0	0	0	0	0	0	0
Adssl1	41.7785	42.1581	38.471	38.037	36.3512	38.9809	48.5376	46.3903	46.1611	53.7097	53.5126	58.4215
1700026D08Rik	0.216285	0.32218	0	0	0	0	0	0	0	0	0.0945949	0.222527
Brf1	4.74961	5.49357	4.88434	6.20705	6.31502	5.55136	5.79113	6.51777	5.58763	6.08421	5.32999	5.63405
Vipr2	1.23086	0.334001	0.28405	0.557362	0.253404	0.394765	0.373072	0.371864	0.729981	0.0957419	0.303133	0.696652
Odc1	25.0002	31.1102	30.9725	21.3261	19.2912	19.9864	31.6925	29.6151	31.4641	31.8375	29.9294	32.4738
Thg1l	4.54016	4.92466	4.80778	4.39883	4.5442	0.876121	4.69718	4.05628	4.3857	4.95218	5.96878	4.97055
Adam19	4.58773	5.52319	4.1006	3.17407	3.06282	2.39169	3.2782	3.82607	3.5717	3.57821	3.3076	3.71775
Pabpc4	80.8696	86.1279	77.2179	106.527	94.5521	107.108	83.5771	80.6209	94.1879	110.952	109.156	121.274
Exoc3l2	1.07052	1.0631	0.632878	1.33053	0.564597	1.34626	1.04833	1.28071	1.18944	0.990406	0.75044	0.734278
Zfp296	0.441725	0.48015	0.816681	0.600494	0.249593	0.833281	0.270342	0.350564	0.317313	0.235754	0.331761	0.331645
Plin5	22.952	20.4302	22.7949	28.7627	28.3794	27.4558	22.3195	21.918	25.3238	30.9891	31.8945	31.9246
Sugp1	7.66345	8.56164	6.06766	10.8961	10.1301	9.29316	10.33	8.98578	8.33645	8.9111	9.456	9.43337
Dmrtc2	0	0	0	0	0	0	0	0	0	0	0	0
Gm5893	0	0	0	0	0	0	0	0	0	0	0	0
Dhdh	7.37688	6.94374	6.70793	8.40221	6.75142	8.48018	6.68474	7.863	6.94441	6.23218	6.45839	7.03103
Zfp790	2.6067	2.40842	2.13183	2.48626	2.08828	2.28223	2.88117	2.82603	2.78754	2.81786	2.13131	2.81772
Cpb1	0	0	0	0	0	0	0	0	0	0	0	0
Slc25a41	0	0	0	0	0	0	0	0	0	0	0	0
Fsd1	0.0922879	0	0	0.0716894	0	0.116059	0.150624	0	0.106075	0	0.0693152	0
2310033E01Rik	0	0	0	0	0	0	0	0	0	0	0	0
Fuz	7.91851	7.26647	11.2842	8.07819	15.3904	9.55453	7.29658	12.9732	7.94256	8.75687	7.20088	12.2057
Spnb4	0.0630126	0.0703958	0.0399058	0.50391	0.0712481	0.11891	0.128546	0.205765	0.144915	0.134513	0.0710138	0.194641
Pgam1	10.4225	12.0681	13.6473	10.8176	11.0861	13.2172	13.0797	11.5735	13.1373	11.6869	12.8933	12.7057
Evi5	7.34478	7.46807	4.92468	5.9182	4.86197	5.0375	5.87633	3.73038	5.53881	4.43447	5.13825	5.46243
Evi5l	5.09008	5.54913	4.73909	4.53437	4.96705	4.04856	3.51331	4.05987	3.62064	4.38276	4.82862	6.5361
Snapc2	7.29215	7.13354	6.61819	7.52456	8.61023	5.88549	7.81599	6.30323	7.94372	9.75945	9.80948	8.84635
Git1	14.0374	14.8694	13.9513	17.9204	20.2428	15.9344	13.5015	12.2093	13.24	16.1508	17.0841	14.3
Gltp	16.1486	14.8978	17.9003	17.5335	17.6282	18.2311	20.2321	19.3841	19.563	17.946	16.815	17.4643
Bnip2	42.232	45.9281	44.4668	46.0874	40.1921	40.7246	48.962	46.3797	48.3956	47.4309	47.0711	46.5935
Ccnt1	6.51222	7.29529	5.24466	2.79687	6.10205	9.92318	5.66691	4.63563	4.23838	6.08469	3.76077	4.56738
Scarf2	2.16276	2.60475	2.1569	2.00175	2.18422	2.37262	1.80249	2.25209	2.59165	1.81751	2.28107	2.22518
4930579F01Rik	0	0	0	0	0	0	0	0	0	0	0	0
Brms1l	7.72487	8.04543	8.13145	5.77113	4.90721	6.49313	6.205	5.9637	5.47961	5.28269	5.93832	6.14671
Med15	11.1878	8.65279	8.74488	10.1165	10.7657	8.89743	10.0542	11.1902	8.68289	10.7295	9.97442	11.24
Dhdds	12.1372	11.0253	10.275	10.2743	11.4772	10.149	12.0477	11.0009	10.8587	12.1511	12.9327	12.3325
Aim1l	0.0312879	0	0	0	0	0	0	0	0	0	0	0
Ubxn11	0.310689	0.664463	1.43511	0.634007	0.504122	1.94229	0.419453	0.6447	0.831076	0.945572	1.86283	1.15952
Mogat1	0.887024	0.551772	0.938502	0	0.837248	0	0.84318	0.598105	0.425753	0	0.109797	0
Tex22	0	0	0	0	0	0	0	0	0	0	0	0
Wnt8a	0	0	0	0	0	0	0	0	0	0	0	0
Tjap1	5.93741	4.95212	4.90661	4.64012	5.10677	6.08846	5.39653	4.4897	5.0782	5.1682	6.15743	5.34642
Ehf	0	0	0	0.338367	0	0.162402	0	0	0.167553	0	0.0306622	0
Nanog	0	0	0	0	0	0	0	0	0	0	0	0
Rpl15	159.843	137.87	192.459	162.642	192.579	190.877	173.767	184.28	181.156	194.145	178.321	194.559
Tmem167	2.9988	3.63756	3.43019	2.57557	2.64499	2.24028	2.63097	2.64414	2.52317	2.95438	2.78552	3.92076
Steap4	11.7986	11.4999	11.0717	9.80638	12.8952	10.3802	10.7378	10.5745	11.1336	10.3144	9.1534	9.19176
2810021B07Rik	9.87886	7.81358	7.82274	4.63846	4.18892	6.21326	5.03803	4.69672	5.07688	3.73433	3.86466	6.77614
Kif11	0.370738	0.41419	0.391384	0.239992	0.209495	0.31082	0.226907	0.378008	0.213062	0.52768	0.394474	0.381437
Rpa3	16.7655	17.2719	20.0684	16.0912	7.90473	16.8488	13.6742	16.1639	12.6208	18.2406	15.3358	15.3829
Mlkl	2.91215	2.44924	1.42745	3.15184	2.43723	4.03028	2.9216	2.74304	2.97214	2.06042	3.27505	4.26781
Phox2b	0	0	0	0	0	0	0	0	0	0	0	0
Tnpo3	21.0237	21.174	19.2744	19.9944	19.4939	20.8198	18.9962	20.1312	18.8609	22.1233	20.5756	19.0274
Ttll5	2.65629	2.27655	2.28555	3.2528	4.80057	3.22563	4.43079	3.23398	2.65822	2.48776	3.15932	3.6081
Zfp715	7.55854	8.3659	9.15947	9.90966	8.14892	9.907	6.25308	8.06408	8.45484	7.74919	7.9578	6.81933
Retn	13.595	12.8152	10.8996	2.64015	2.88081	2.13708	7.28061	6.23769	6.40311	10.4309	9.80939	9.83481
Acpt	0	0	0	0	0	0	0	0	0	0	0	0
Cdh23	2.16166	1.38288	1.59457	1.71246	2.20095	1.74397	1.04354	1.62894	2.62314	3.47473	1.67817	1.54319
Rps5	429.803	472.797	458.573	493.053	485.662	477.848	449.992	399.435	424.036	440.671	465.306	437.523
Podnl1	0.153279	0.0756485	0.128672	0.0586984	0.200188	0	0.165771	0.125112	0.0434262	0	0.0381428	0.0522498
Lphn1	4.4506	3.53596	3.44525	2.38086	3.48829	2.84011	2.39937	2.6188	2.58463	4.09598	2.02328	2.09224
Amotl1	6.06442	6.10623	6.82526	7.44686	7.09325	7.04988	7.41678	7.10319	7.47629	5.51343	5.89582	5.76979
2200002J24Rik	0	0	0	0	0	0	0	0	0.621741	0	0.812556	0
Etv5	3.91469	3.39169	4.04835	2.79082	1.7155	2.61221	4.79188	4.77088	4.22377	4.89872	4.52983	5.67156
Tmem190	0	0	0	0	0	0	0	0	0	0	0	0
Gfod2	1.76353	0.899565	1.04507	1.92251	1.01035	1.48683	2.01881	3.03087	1.18435	3.08069	0.955189	1.27428
E130303B06Rik	0.666827	1.5893	0.844755	1.55398	1.9594	1.0063	1.08834	0.652707	0.459869	0.569467	1.40235	1.37214
4933405L10Rik	0	0	0	0	0	0	0	0	0	0	0	0
Atp6v0d1	23.9969	27.9054	22.7999	26.815	25.0861	27.9145	26.3552	27.2404	25.943	27.5378	27.1103	30.0388
Ptprs	9.39694	8.93098	9.41919	7.55768	8.2024	9.06148	9.10893	10.8243	10.2894	11.5104	9.32178	12.1546
Slc41a1	9.55177	9.05227	8.72358	9.56444	9.2528	9.49791	11.5498	10.4315	10.8329	9.5867	11.4395	8.65205
Fer1l4	0	0	0	0	0	0	0	0	0	0	0	0
4931406B18Rik	0	0	0	0	0	0	0	0	0	0	0	0
Iglon5	0.177068	0.0439603	0.0747715	0.458489	0.400227	0.222676	0.0481659	0.144432	0.271361	0.0630063	0.132991	0.121452
Igf2bp1	0.0174454	0.0129934	0	0.0135516	0	0	0.0284729	0.01423	0	0	0.0131028	0.0179489
B4galnt2	0	0.0699125	0	0.0729162	0	0	0	0	0	0.200405	0.0705013	0.096576
Zfp651	9.4844	9.74107	9.19492	11.5646	11.505	11.1691	9.21586	10.1007	9.56864	10.6691	11.948	12.2394
Cobra1	11.8846	10.5949	9.91875	12.9302	13.6877	10.5085	12.2633	12.9088	12.2966	14.4608	11.8662	11.3257
Card14	0	0	0	0.0501647	0.0700384	0.289244	0.126413	0	0.0739368	0.0620494	0	0
Tmem175	4.46279	3.60392	4.55762	4.31729	3.35787	4.80898	4.40509	3.97377	3.77041	3.26798	3.6362	4.38192
Bcas1	1.09312	1.20654	1.06054	0.384035	0.413251	0.266451	0.0576332	0.871909	0.484166	0.388272	0.628824	2.29364
D16H22S680E	72.6569	77.1439	73.8148	93.3866	111.567	100.59	85.6576	94.777	81.7486	118.31	113.843	110.678
4833413E03Rik	0	0	0	0	0	0	0	0	0	0	0	0
Aldh1a2	3.39017	3.45256	3.41827	4.03085	4.84789	4.17638	3.38763	3.95045	3.61831	4.06212	3.32574	3.63037
Ndufs2	794.603	768.538	776.209	895.735	903.719	874.67	749.797	719.369	712.944	986.189	993.682	1005.31
Snx31	0	0	0.0843704	0.0517337	0	0.0837541	0	0	0	0	0	0
0610007C21Rik	51.911	55.4985	50.2575	66.5791	81.8191	67.4203	47.3036	49.6025	47.0851	52.6227	49.0453	52.5664
Cad	4.01659	2.87015	3.46975	2.22582	2.71672	2.65936	3.819	3.56319	3.32489	4.04984	1.92064	2.36223
2210415F13Rik	0.160168	0	0	0	0	0	0.261416	0	0.0920434	0	0.120295	0
Sh3bp5l	7.30674	7.07235	5.16155	6.28846	6.45663	6.15366	6.27446	9.24579	5.50473	6.3314	6.56556	6.11093
1810065E05Rik	0	0	0	0	0	0	0	0	0	0	0	0
Atad1	32.9329	29.2006	30.2112	21.5916	21.0236	22.1019	29.7876	29.0243	31.544	26.2657	26.7658	29.0984
Pten	6.89435	8.2469	7.83893	8.92369	8.46159	7.59803	7.47848	8.1805	7.96184	7.59194	6.52122	7.59407
4933402N03Rik	0	0	0	0	0	0	0	0	0	0	0	0
Pea15a	61.7403	60.3079	62.9861	50.3289	54.3543	50.7533	63.6691	67.2865	62.0655	56.0132	51.7312	51.0771
Timm23	154.402	176.947	162.171	199.748	228.128	207.155	224.03	233.076	223.601	229.333	287.544	274.155
Tnfaip8l2	2.6371	2.5418	1.96515	3.13301	2.45438	3.51143	2.91156	3.66944	2.67447	4.30543	3.37878	2.5536
Trnt1	13.9263	12.539	15.8805	12.9348	14.0055	16.6196	17.2445	14.6584	14.0978	18.1556	17.4609	17.1839
Ly6g6e	0	0	0	0.235905	0	0	0	0	0	0	0	0.491715
Ehmt2	18.4549	16.2582	14.6795	17.8268	21.6109	20.6126	14.7337	13.2733	12.3341	15.5329	13.3543	15.3131
Elof1	30.7889	32.5534	24.8209	31.7777	29.6862	29.5134	31.4508	28.8595	27.8407	32.4073	34.7681	28.7977
Med16	6.23944	4.96408	6.22033	6.24191	6.18631	6.51461	7.68253	8.24916	7.60061	6.91718	8.24388	7.13756
St3gal1	4.94875	5.33512	5.08565	7.68718	8.2118	7.13639	7.06034	6.17063	6.00652	5.13552	4.47053	4.70973
ORF61	36.1438	35.9188	35.5587	34.6756	40.1423	39.1053	37.5075	37.379	34.2946	35.2961	35.5778	35.6059
Rnf170	4.18876	5.01027	4.36374	3.69459	2.67839	2.93604	3.98069	3.45743	5.13718	3.8814	3.57257	2.8746
Clip3	7.01193	4.6112	7.69584	3.70541	5.26651	5.59014	4.9775	4.51711	6.39305	5.12139	4.59936	4.86812
Thap8	0	0.216475	0	0	0.164219	0	0.151467	0.118539	0	0.255905	0	0
Myl2	33865.7	34257.9	34676.4	27755.3	30511.5	28277.5	31204.4	30308.2	30091.5	38822.4	38258.1	38633.7
Dedd	10.6442	11.4082	13.5789	10.0528	11.5762	13.8172	9.62315	11.5365	10.3646	13.2006	12.3243	11.1819
1810033B17Rik	0	0.114293	0.583201	0	0.173427	0	0.125228	0.751025	0.0881899	0.163812	0	0
D430018E03Rik	0.0785931	0	0.0497821	0.0610524	0.133233	0	0.0320682	0.0320538	0	0	0	0.0808612
Nit1	14.5967	13.5193	17.6163	20.0468	20.9596	17.878	15.3322	17.8353	17.4287	22.0724	21.5853	20.3725
Pax5	0.681948	0.29316	0	0	0	0	0	0	0	0	0	0
Prdm15	1.02639	0.851054	1.57688	1.37791	4.06768	1.61207	1.95441	1.41945	1.48365	1.0332	1.25945	1.97748
Rnf168	4.28253	3.98715	4.98917	4.03973	3.24151	3.36652	4.83685	4.21094	4.30748	4.00008	3.84864	4.44615
Tctex1d2	10.1372	10.1971	8.48476	7.65829	10.8737	9.61318	8.03996	9.5225	7.88959	6.91346	9.75468	7.97056
1500003O03Rik	29.4346	29.9922	28.4703	32.9266	30.7537	35.885	34.3686	32.9707	33.1646	34.111	32.9021	31.8402
Sval2	0	0	0	0	0	0	0	0	0	0	0	0
Trpv4	2.31054	1.6026	1.21468	2.92959	3.05223	2.86822	1.84561	2.80409	2.38281	2.16477	1.91295	2.26197
Klhl3	0.534482	0.39564	0.795292	0.487674	0.491184	0.303647	0.359946	0.236342	0.277527	0.377278	0.145118	0.248426
Fam18b	12.8361	11.352	13.1389	8.85388	8.54806	8.61968	10.8189	10.8875	10.2793	11.6556	10.7702	10.1141
Dnajc7	89.7703	89.5185	97.8488	97.1411	98.3753	89.4506	72.8034	82.0854	78.8481	90.5421	82.2009	89.3263
Zfp385c	0.259151	0.1916	0.159406	0.240187	0.216173	0.0766254	0.0499174	0	0.543076	0.276663	0.14167	0.319091
Cacybp	49.8266	55.8807	58.1652	41.4764	40.7055	37.4806	46.5774	47.5888	46.9538	58.7173	56.9563	54.1059
Cluap1	7.75028	8.2774	6.53299	9.30482	11.2473	9.87987	8.03448	8.22179	7.75995	10.4686	8.62992	7.94912
Zswim7	15.0862	17.055	14.3337	17.16	13.3962	18.972	13.4104	13.1846	11.4568	23.5815	15.9846	13.5814
Pigl	1.40973	1.62411	2.51569	1.42824	2.46415	2.28428	1.74305	1.5826	1.31037	1.22312	1.45673	0.843239
Ndufa2	434.75	484.24	450.566	600.759	598.487	584.644	446.061	456.551	438.43	538.721	561.828	550.242
Pam16	72.5036	69.6622	73.7452	86.7316	90.0294	84.0187	76.8861	67.2507	68.0804	81.2682	99.2467	97.7222
Glis2	4.77101	4.58777	4.64038	4.26908	4.70818	4.26675	5.16319	4.81289	4.43703	4.05143	4.25497	3.70329
Cox6c	2636.32	2782.79	2646.21	3169.81	3233.54	3126.95	2556.33	2613.68	2501.47	3211.63	3229.5	3084.09
Bicc1	7.42685	8.26408	8.71985	6.78291	7.03559	6.09206	8.76675	8.95726	8.74333	6.79301	7.37008	7.46282
Ube2z	10.938	11.9261	11.19	12.4384	12.9138	11.4864	13.251	12.4785	12.7017	11.7164	13.8615	12.6072
Gip	0	0	0	0	0	0	0	0	0	0	0	0
Tmem87b	7.12181	5.67442	7.40658	5.7467	7.47774	5.70136	6.84267	7.42112	6.51676	3.80006	5.54952	7.20988
Anapc1	12.4491	10.2398	16.582	13.1415	13.037	17.9813	11.5273	9.49466	12.9521	12.3597	10.2774	12.9656
Mertk	2.75047	2.92611	2.24786	2.92096	2.85426	3.59936	2.79458	3.70727	3.12871	3.71423	3.83569	2.54077
Cyp2d10	0.197482	0.0735427	0	0.0767023	0.111592	0	0	0	0	0	0	0
Tsg101	28.227	29.7253	28.5541	27.5323	25.2889	24.909	25.7914	28.9521	28.5233	29.8133	32.5029	30.9205
Hps5	4.86242	4.72582	5.99591	6.63122	6.89093	6.94341	3.87304	3.97519	2.92228	5.68199	4.87849	7.53955
Map3k4	5.38611	4.78722	5.45453	7.35408	7.88863	7.32641	5.50881	4.97075	5.71416	6.93435	6.43221	5.93004
Fam38a	8.92109	8.34082	9.26679	12.0904	12.7812	9.35984	5.35395	7.93587	8.62529	6.61012	8.34582	10.507
Blk	0.753154	0.654443	0.397548	0.0975086	0.212794	0.157858	0.358526	0.358364	0.649254	0.133998	0.329978	0.387445
Rnf166	17.4129	18.3496	14.9167	19.3025	16.9304	17.1369	18.3773	16.71	17.6282	21.4122	20.402	21.1695
Ankrd28	3.68872	2.97984	3.81027	2.66703	2.30888	2.42647	4.12167	3.49488	4.30502	3.54392	3.66559	3.38646
Ankrd52	2.66085	2.53038	2.70368	2.60254	2.65686	2.26875	3.51885	3.3895	3.79802	2.52978	3.03511	2.345
Pkd2l2	2.69419	5.7252	2.61569	6.667	7.77376	7.12283	3.14119	6.14512	5.45841	4.06892	5.55818	5.25239
Srp19	55.981	62.9648	53.5228	51.9533	63.7176	60.3192	49.9037	42.2591	46.2707	65.2851	57.0523	56.0942
4930511M11Rik	0	0	0	0	0	0	0	0	0	0	0	0
Clec4f	1.06061	0.526114	0	0.548718	0.798315	1.3322	0.28829	0.0512851	0.406354	0	0.265334	0
Klra17	0	0	0	0	0	0	0	0	0	0	0	0
Wdfy2	0.634843	0.629746	0.799281	0.612636	0.713047	0.495902	0.386157	0.836294	0.94782	0.757704	0.533112	0.32457
Zfyve20	3.8078	3.5606	3.23936	3.34654	3.70656	3.42541	3.26615	3.8768	3.72176	3.7681	3.94547	3.74611
Mrps25	29.698	38.1006	32.4581	40.9951	43.2523	37.1654	31.1837	34.7549	31.285	34.9705	41.006	36.9467
Dguok	21.4725	17.5512	24.5087	31.1667	23.7706	20.9009	20.5331	24.3413	17.2676	26.1858	24.4029	26.164
Camta1	69.6404	85.703	70.2108	66.0274	63.0343	57.9798	54.5231	62.668	56.6656	71.9122	83.596	78.3996
Csf1	12.1372	13.2443	13.3794	19.5904	18.5546	15.077	12.8738	16.3689	16.0468	11.4119	11.4661	15.1243
Fam40a	6.82878	6.38431	6.86106	6.76798	7.18542	4.91572	6.03387	6.53058	6.3913	6.88749	5.62414	6.00834
Kif1a	0.252408	0.512533	0.203513	0.353512	0.311188	0.432858	0.355763	0.46791	0.461534	0.371084	0.206799	0.306897
Alx3	0	0	0.216926	0	0	0	0	0	0	0	0	0
Slc25a11	206.905	207.093	193.278	208.59	227.685	210.196	227.595	219.482	212.782	277.608	277.665	286.008
Chrne	0	0.388487	0	0	0	0	0	0	0	0	0	0
2310061C15Rik	23.9837	35.5479	26.5248	39.9486	42.812	33.114	41.645	40.7662	42.1065	47.3055	53.9794	45.4632
Chfr	3.36368	3.54468	4.15578	4.67019	4.54952	4.37651	3.71576	3.64454	4.08291	3.23344	3.46668	4.13195
Ceacam16	0	0	0	0	0.112527	0	0	0	0	0	0	0
Hoxa2	0.0642327	0.0956816	0	0.0664088	0	0.0807773	0.209115	0.104788	0.294785	0.068568	0.0482436	0.132173
Adam28	0	0	0	0	0	0	0	0	0	0	0	0
Ankrd53	0	0	0	0	0	0	0	0.101211	0	0	0	0
Tex261	22.438	21.8049	20.8634	24.6677	23.0975	24.6809	25.1303	24.6164	24.4581	23.5914	26.0598	27.3282
Fam120b	6.54385	5.8585	6.19651	5.16029	6.46175	6.02656	6.5808	6.25431	6.57179	6.27991	5.7589	5.27055
Tbp	5.49682	7.89229	6.2296	4.47051	6.8117	7.81139	8.14137	8.2421	3.77243	12.2672	7.99297	8.38076
Psmb1	106.443	108.977	105.795	117.115	127.84	125.898	116.33	117.255	111.134	141.212	129.303	129.939
Pdcd2	26.3473	27.1068	29.3025	28.483	23.3781	34.3214	32.0124	25.4037	22.9524	42.3942	27.5819	31.2593
Dll1	3.69536	2.44405	3.98652	4.8662	2.63834	5.21462	1.87575	2.47143	3.12288	2.07111	3.17766	1.79165
Nol3	14.8243	13.6561	15.1122	15.2801	18.0385	15.3331	13.7446	15.3392	14.3551	17.2427	18.2153	17.1287
Fhod1	4.91217	2.75003	2.33414	5.70001	4.7415	3.36673	3.20932	3.01058	2.81131	3.23383	4.0401	3.81891
Plekhg4	0.101006	0.10718	0.127988	0.0785513	0.342755	0	0	0	0	0	0.0758812	0
Slc9a5	0.284143	0.27512	0.539941	0.331085	0.353237	0.357331	0.208689	0.278127	0.326593	0.485314	0.384144	0.380046
Elmo3	0.747645	0.81034	0.430948	0.52822	0.384247	0.342056	0.721282	0.613947	0.509199	0.106565	0.536162	0.44529
Stc1	1.32111	1.2765	1.44745	2.38532	2.9054	2.51454	0.786723	1.04849	1.539	1.18158	1.23361	1.28576
4931428F04Rik	1.05563	0.619287	0.977804	0.911686	0.797457	0.853743	0.478151	0.607829	0.666282	0.777203	0.638223	0.932038
Tppp3	43.4688	44.7132	45.4194	38.1943	35.506	39.4261	39.2584	41.9653	41.8895	26.9519	25.4053	31.5661
Msh3	6.92677	7.31545	6.29109	6.63169	6.923	6.81374	6.16027	7.39984	5.93681	7.17232	5.42472	6.39543
Adamts13	0	0	0	0	0	0	0	0	0	0	0	0
Tmem208	24.3419	25.4238	26.2528	26.5054	29.9227	25.5001	24.107	25.3097	24.1678	20.9534	21.9429	22.8009
E2f4	11.6368	10.0325	9.49127	8.97754	11.0795	11.1259	9.95156	7.99664	9.57337	10.2951	9.57817	12.5466
Surf4	34.4696	33.8857	31.9873	33.2901	31.9919	31.2875	37.3165	32.538	36.1335	32.246	32.118	32.223
Surf2	21.929	19.9907	21.8607	23.0579	30.6897	28.3852	28.087	18.6019	25.1239	27.6581	19.7737	21.385
Dnajb9	38.9499	37.2529	34.3443	15.5947	13.4773	17.802	24.2241	24.423	25.7372	19.2325	20.2976	20.6549
Naf1	3.01623	2.61351	3.66597	2.53431	1.25314	2.63209	2.11118	1.90754	1.87661	2.89094	2.31377	2.21716
Yes1	7.25843	5.58136	5.89095	3.92565	5.17384	3.66539	5.31685	4.41187	5.17793	4.96078	4.05577	3.99509
Ppp1cb	48.2935	45.6921	46.8357	29.0144	26.5978	29.4195	55.6588	56.8296	53.4743	39.1627	38.8858	41.5015
Gorasp2	35.3409	32.761	34.6958	30.9363	31.8965	30.4938	29.7688	30.2876	33.1545	33.8097	31.1677	32.8145
Tsen15	21.887	17.9365	21.128	17.7879	15.4682	16.1262	14.2195	12.7545	15.1228	19.7914	17.385	14.5104
Oc90	0	0	0	0	0	0	0	0	0	0	0	0
Efr3a	9.1954	8.31184	7.96125	7.85254	7.35321	6.44959	8.47821	10.465	10.4486	9.09812	7.86997	8.07301
Trappc2l	55.7213	45.9668	52.2717	47.9412	64.1693	54.5508	58.9987	50.3421	56.7492	68.8934	60.3926	57.3288
Acsf3	6.69196	6.40503	6.32232	7.87314	7.08023	6.98296	7.78497	6.03939	6.45809	7.37155	9.03643	8.21741
Ddx19a	6.6681	6.6156	6.24249	5.3873	6.69269	7.04435	6.7804	6.55018	6.6078	7.40594	7.28747	6.9476
Galns	1.08423	1.85254	2.08294	2.22926	3.12466	2.72684	2.60232	1.95076	2.06518	2.55285	1.86817	1.4435
Gata2	5.01211	5.4201	6.29047	8.76969	8.14064	7.49772	6.39657	6.04973	6.36801	5.66223	5.48539	5.60223
C8g	2.80895	2.18706	0.875075	1.23098	1.59231	1.15606	0.310749	1.34001	1.1702	1.31781	1.05822	0.8863
Entpd2	10.8744	12.3128	11.8089	15.3008	14.1779	16.3235	11.9276	14.7836	10.8962	13.7431	12.2734	12.8747
B230208H17Rik	34.7071	21.5242	39.0358	36.922	51.7409	39.6647	21.0621	27.3044	32.2276	37.1085	31.4232	27.0172
Ptgds	283.152	289.626	273	929.646	936.786	923.088	440.024	412.845	414.792	749.613	740.772	683.762
Edf1	173.17	183.551	177.312	233.907	243.411	237.829	190.48	188.316	178.687	239.7	252.391	218.303
Clic3	0.797435	0.905409	1.01998	2.36067	2.29397	1.01692	0.325386	0.721576	1.20002	0.942933	0.726951	0.498698
Npdc1	30.4628	29.1843	29.7116	30.1481	29.6672	32.5483	23.6045	22.3897	26.6275	22.3561	21.8535	22.1629
Fbxw5	19.3412	19.5507	20.6176	24.0843	25.2626	21.2919	25.0613	22.034	24.1019	23.6484	26.3536	27.8083
Slc25a13	29.0329	29.4109	31.2626	27.018	25.2065	28.4348	30.4366	32.8319	33.3044	41.7559	44.5036	40.7789
Ube2i	49.3085	47.9146	42.9266	49.3693	55.1717	40.6903	59.3208	62.6824	56.1592	55.1421	48.7826	49.834
0610007P22Rik	5.93893	6.04134	7.19952	8.11164	8.6868	8.4623	7.73469	6.33303	6.36139	4.57078	6.92588	5.8481
Unkl	2.0397	1.09706	1.06722	2.01336	1.23907	2.13139	0.986829	1.44295	1.73592	0.398798	1.31494	1.55609
Lrrk1	5.14484	5.64831	5.82163	5.76802	9.03451	5.61645	4.05032	6.46378	4.74068	4.5695	4.25681	4.19394
Aldh1a3	1.37712	1.05697	1.1435	2.46712	0.784016	2.40677	2.07866	2.33483	1.67422	1.65168	0.90534	0.841519
Actn1	10.1512	8.56759	9.72855	9.37932	9.75195	8.46334	10.0822	9.58114	8.8322	9.76862	9.31006	7.86952
Sirt2	39.6346	41.9199	40.7318	51.8602	61.3828	52.3214	42.0352	44.5063	44.097	46.8188	52.628	49.3291
Hnrnpl	63.1256	70.4491	69.3957	66.6065	63.906	60.6007	58.089	59.803	54.6913	56.3013	57.2636	58.5172
Nolc1	6.68177	8.02158	6.62827	6.63822	7.28142	6.43865	6.27196	6.69412	7.53319	7.62864	7.27365	6.48154
Casd1	6.2577	6.34536	6.0172	4.42175	3.79169	3.5081	6.36792	5.59631	5.80605	4.70823	4.38856	5.04203
Cnksr3	4.60794	3.88699	3.61184	3.81687	3.771	2.97543	4.11271	4.29445	3.9159	6.28091	5.10401	4.93166
Mtmr1	4.73451	4.45864	4.29739	4.58277	5.01953	4.41172	4.78437	4.88931	4.38315	3.98539	4.42367	4.37097
Hmgb3	26.9551	28.4108	21.5398	25.0504	30.4643	25.2677	36.0656	34.5976	35.7539	28.9688	30.5252	33.8655
Mtap2	1.10182	3.11333	1.72302	0.783596	1.53708	1.12268	1.11007	1.39669	1.20212	2.12565	0.865292	0.775736
Cyp2j9	1.54799	1.66435	2.54488	2.28121	2.00599	1.68021	2.45543	2.35861	2.10427	1.83608	2.02045	1.85749
Nipsnap3a	0	0	0	0	0	0	0	0	0	0	0	0
Abca1	4.0124	4.04444	4.09787	4.1778	2.51567	2.78148	2.66907	4.25498	2.87629	2.28539	2.99303	3.32158
Nipsnap3b	3.50764	6.11276	4.60654	4.10955	2.6506	5.17454	7.65954	2.86304	4.97242	3.52402	6.18248	5.43368
Lage3	17.1122	17.7614	19.0954	24.4123	17.9176	17.3923	21.2763	20.2593	20.9166	21.5723	21.6835	21.8846
Ubl4	32.1307	32.0203	30.7034	30.4448	28.2331	32.7483	33.178	29.5747	31.28	35.8992	35.8737	37.8825
Gdi1	39.0354	40.5594	46.2731	38.4947	36.2083	30.903	42.1428	37.6219	33.9333	36.8284	31.2263	30.4016
Sash1	4.29071	4.01749	4.91791	3.96789	4.66441	4.62504	4.60192	5.06648	4.82604	3.88235	4.02063	4.26738
Gadd45b	2.95059	3.59609	2.88837	3.33386	3.18304	2.19262	3.61178	4.04774	4.62463	3.43608	4.02931	4.41563
Slamf6	0	0	0.242314	0.169366	0	0.464419	0.311385	0.14084	0.146347	0.116362	0.0818706	0.224318
Slamf1	0	0.170621	0.0725498	0.177952	0.25889	0.504139	0.662723	0.846605	0.945337	0.542154	0.473801	0.334688
Zdhhc12	2.81566	2.64893	2.29646	2.72058	4.24402	3.35401	1.45121	1.5646	3.09667	2.53112	2.25396	1.86508
Endog	22.4789	24.8818	30.5276	29.0825	30.5132	30.4463	30.7176	29.9058	29.5795	41.4444	39.9789	33.4741
Cybb	2.72744	2.61514	3.05804	2.75184	2.40924	2.79915	3.04441	2.22473	2.36018	2.40953	2.44879	2.91166
Golga7	21.8982	18.6572	20.1593	17.4178	17.8521	15.0327	18.4584	19.0126	20.0974	22.367	18.6687	19.4214
Xk	0.877968	1.02446	1.11223	0.95481	0.628415	0.920091	0.979178	0.978734	1.21096	1.31211	1.3628	1.59584
Pcolce2	16.5764	14.0993	15.8541	12.074	19.5022	17.0105	24.5723	22.0655	26.635	17.7006	18.2975	17.0521
Cd48	3.50563	3.59013	2.2608	3.74437	4.78728	6.42927	2.2648	4.52754	3.86147	3.89817	3.40101	4.65878
Clpx	23.1584	24.4315	25.0347	31.1706	32.9295	31.1286	24.6225	24.9347	24.9598	30.9412	30.3798	28.8675
Trabd	13.8622	12.858	13.3103	12.5109	11.618	15.7292	14.9821	14.9904	16.7248	12.175	11.1354	13.0226
Mov10l1	24.4479	28.6273	21.9152	42.5223	42.3512	28.6521	47.9367	54.0444	41.192	61.9068	33.5407	35.5956
Fam116b	2.29859	2.45949	2.2147	2.13763	2.23187	2.27995	1.61159	1.37319	1.78614	1.52062	2.18842	1.79868
Cd83	4.37186	4.37951	4.74878	3.65408	3.07343	2.86537	4.2586	3.47733	3.92841	4.86459	6.07254	5.21789
Tmem27	0.134615	0	0	0	0	0	0.67781	0	0.0773598	0	0	0
Ace2	0.531605	0.702128	0.477775	1.10121	1.20159	0.835669	0.461698	0.846004	0.509186	0.520194	0.432937	0.410208
Gzmb	0	0.087399	0	0.182308	0.132618	0.14757	0.383041	0.382868	0.202314	0.125265	0.0881351	0.241463
Gzmf	0	0	0	0	0	0	0	0	0	0	0	0
Gzmn	0	0	0	0	0	0	0	0	0	0	0	0
C4a	0.695684	0.10702	1.18796	0.429362	1.04716	0.072276	0	0.15893	0.317799	0.239397	0.98636	0.45151
Ager	0.486722	0.565009	0.142775	0.302564	0.154162	0.313952	0.073445	0.275798	0.149236	0.392657	0.277187	0.638805
Atf6b	6.45705	6.47223	5.6572	7.62008	7.77485	5.08488	7.69493	5.61166	6.03447	6.18427	7.93182	7.60438
Egfl8	0.76526	0.67854	1.04873	0.946998	0.510122	0.458475	0.437136	0.849625	0.825004	0.530229	0.85507	0.187546
Notch4	8.48212	5.99908	4.35215	6.02797	7.25385	7.56563	4.45872	3.80599	7.76864	6.51551	5.74512	6.23561
Ppt2	15.9057	18.1712	16.9968	15.8095	19.0571	19.8957	20.1207	13.9214	18.4389	18.2198	18.9208	21.0756
Prrt1	1.06927	1.17537	0.312029	2.06662	2.23898	1.34203	1.4264	0.972991	1.08506	1.14143	1.23311	1.26687
Rnf5	12.5261	14.2401	14.9815	15.5093	16.4184	18.9004	17.1462	15.8576	17.3996	16.6731	17.3606	16.0847
Fam163a	0.077525	0.0577408	0	0.0602216	0.0438074	0.0487467	0.0632648	0.189708	0.0668301	0	0	0.0797623
5930434B04Rik	18.6135	16.3654	16.751	15.8592	16.9357	14.2111	13.568	14.9005	13.5718	16.264	16.2432	14.6412
Hivep2	2.1028	2.37702	2.43716	2.73401	3.00009	2.43812	3.04255	2.81005	3.16259	2.0696	2.29623	2.27089
2310057J18Rik	0	0	0	0	0	0	0	0	0	0	0	0
Arnt	8.53505	9.65448	8.70283	8.46321	7.63136	9.31672	9.22378	9.36436	8.46193	8.07147	7.96676	8.16863
Itga2	0.106663	0.052962	0.180165	0.110475	0.0803635	0.0894245	0.174086	0.0580025	0.102165	0	0.160224	0.109741
Mocs2	25.6763	29.0645	30.5623	29.4712	34.9508	39.3499	25.2366	23.877	24.5372	28.6765	28.2113	29.5186
Nat9	18.3746	19.0364	21.0147	20.6136	26.4593	22.5762	12.9208	15.6432	18.1248	17.5139	21.3891	18.1264
Lpl	1068.88	1064.93	1091.43	1212.37	1087.76	1141.14	802.81	799.799	839.329	879.332	862.39	882.256
Atp6v0e	48.7231	53.1066	57.1237	61.5882	65.459	63.2659	49.6639	54.2113	50.611	50.5494	49.6203	52.6938
Nkx2-5	17.3639	17.672	18.718	20.6933	22.3054	21.1583	18.8346	17.8584	17.9746	25.4437	25.3542	22.8584
Zfp318	4.53908	3.6806	2.62623	4.25748	2.48002	2.94054	3.00195	3.0134	3.26194	2.3438	3.53018	1.8594
Ttbk1	0.042224	0	0	0.032797	0	0	0.0516792	0	0.0363944	0	0	0
Srf	14.6641	14.9629	12.6787	11.448	12.1394	11.1108	13.4326	13.4266	12.5147	13.4623	12.9412	13.39
Gata3	0.660126	0.246842	0.393949	4.09199	0.680553	0.758747	0.190261	0.506202	0.190466	0.331714	0	0.826231
Gata5	0.417514	0.276413	0.235074	0.375003	0.545745	0.525082	0.303562	0.719259	0.555446	0.297157	0.104528	0.248471
Lama5	21.1265	27.8687	24.4173	39.6829	41.5169	51.4924	11.653	15.5225	16.9561	23.688	22.5319	17.1901
Steap1	0	0.103392	0	0	0	0	0.113283	0.227921	0	0	0	0
Steap2	0.131481	0.444764	0.318569	0.488053	0.284202	0.553388	0.520475	0.452935	0.505872	0.335259	0.214116	0.129338
Hspa8	859.372	788.796	743.142	776.372	828.301	739.493	817.642	857.163	786.383	1219.84	1231.49	1220.91
Serac1	3.13478	1.65932	2.00123	2.69507	3.33912	3.29136	2.1553	1.80176	1.98293	2.77002	1.49274	2.34246
Awat1	0	0	0	0	0	0	0	0	0	0	0	0
Pdzd11	24.0166	20.4361	24.392	19.8045	20.895	23.3788	20.7823	21.4799	20.6136	19.5192	22.194	18.5752
Psma2	31.4123	31.9702	30.1203	32.8944	38.0504	33.9743	35.8785	31.5682	32.4149	36.9289	33.8036	36.2471
Mrpl32	53.2235	62.9372	61.6731	58.3912	66.4221	68.5186	63.8121	59.2567	60.1601	82.3963	75.4028	84.3452
Setdb1	3.59862	3.47955	3.97002	4.58602	3.91026	3.31116	3.76687	3.7752	3.89556	4.28391	3.53698	3.2072
Anxa9	0.519115	0.193266	1.09602	0.672077	0.977809	2.39175	0.917827	0.282287	0.546973	0.277068	0.519845	0.445044
Arnt2	0.172566	0.165249	0.0936903	0.0957495	0.0835821	0.062004	0.140823	0.281519	0.212514	0.157897	0.25922	0.253637
Prune	5.87504	5.42448	6.58152	6.22328	5.81657	5.00694	5.9038	6.13876	6.50161	6.42706	6.6736	6.79391
Lass2	25.7102	26.1801	27.1808	28.8338	34.5237	25.6099	20.1064	22.9486	25.149	25.5209	27.4807	23.2274
Nlrp5	0	0	0	0	0	0	0	0	0	0	0	0
Capza2	54.3455	54.4652	56.9259	41.9266	32.7243	37.9769	55.3813	58.8153	73.4807	53.7548	50.623	48.2659
Plekho1	58.3439	56.5959	54.6805	83.8678	83.8625	78.1915	55.103	55.9007	55.7047	62.6326	65.8428	60.4192
Vps45	23.6038	23.4572	20.9509	12.6294	32.5434	8.27388	21.8598	27.1193	19.117	14.6638	20.6662	11.8177
Prpf3	12.9649	11.0694	11.5385	11.5057	18.1831	13.8502	9.92661	7.93144	8.84627	8.20653	10.925	8.60337
Anp32e	28.953	33.4981	35.326	40.8745	32.0448	33.0073	50.9381	48.6225	41.5673	35.3081	37.1796	37.7553
Aph1a	7.30832	8.44186	8.62248	7.47679	8.30812	7.43746	12.8115	12.6325	11.5331	10.3364	9.18774	10.3749
Tab2	12.8109	14.0258	16.0802	17.5195	15.0591	14.131	13.7223	12.6434	13.6406	13.849	11.7444	12.9486
Ppil4	7.27027	7.40287	6.85476	7.37352	7.55442	6.82336	6.77546	6.93795	7.7894	7.54629	6.64276	6.00846
Cnih	41.1533	37.9719	35.8507	34.0656	29.4193	33.9588	42.1335	38.6783	40.2869	44.5074	40.8878	47.4529
Eps8	4.73337	4.89519	4.39055	6.67405	5.46982	6.91154	5.398	9.56646	6.31235	5.15042	4.25105	4.45323
Med22	7.74617	8.75593	9.99805	7.18776	9.87203	5.67409	9.35738	8.37158	10.2094	8.2154	10.1149	10.6762
Abo	0	0	0	0	0	0	0	0	0	0	0	0
Surf1	41.5871	42.8229	46.4698	45.4648	42.9308	47.0258	37.5922	34.6659	36.9299	43.976	50.4925	54.4862
Med28	58.6057	67.8537	54.4569	51.9679	56.1221	47.5292	64.3342	61.0036	67.5421	63.917	74.3289	60.8555
Qdpr	42.6737	39.6847	41.6522	38.6796	45.9448	38.7021	43.7912	42.3943	40.8781	46.1346	49.5479	44.1527
Gnrh1	0.895824	0.667213	0	2.08763	1.01242	1.68985	1.09657	0.730712	0.514828	0	1.00925	0.460838
Tnr	0.0300487	0.0268817	0	0	0	0	0.0294537	0.0735317	0	0.0320767	0.0451376	0.0742705
Sqstm1	192.997	230.665	216.989	349.613	357.104	332.824	252.162	235.403	241.305	293.625	288.388	277.51
Nfe2l2	39.9336	36.1011	38.4278	40.3418	41.4239	39.4748	40.9641	40.3574	39.3084	41.0092	40.2327	35.7937
Rxrg	22.7673	24.3668	25.8089	30.6271	28.8143	28.3724	22.4638	21.6755	20.6907	33.719	33.8362	36.1325
Rxra	8.79565	7.7031	7.83822	9.1885	9.94039	9.03965	8.63805	9.05471	9.29044	9.38929	9.63593	9.61117
Adamtsl4	12.7406	16.4445	16.0695	27.903	18.0157	25.5351	17.9792	24.2563	20.6609	7.37522	14.3339	16.3416
Fcrls	4.27095	3.69408	4.83022	4.12035	3.26978	2.77215	5.0927	5.05707	6.20172	7.50064	6.26092	6.6315
Cd5l	0.0777486	0.0579074	0	0.120791	0	0	0	0.126837	0	0.0829961	0.11679	0.0799923
Prpsap1	13.5764	15.3153	12.5965	17.0674	18.2989	12.4069	13.2631	13.6811	14.6531	15.4855	15.1163	17.4095
Fam184b	0.0363889	0	0	0	0	0	0	0	0	0	0	0
Ncapg	0.0932039	1.11143	0.149346	1.25097	0	0.44392	0.806259	0.106933	0.193048	1.20032	0.621023	1.00521
Lcorl	1.13594	0.885412	1.27265	0.459061	0.224222	0.67988	0.921818	0.618811	0.60426	0.506019	0.586746	0.640331
Lta4h	17.9866	15.5627	14.932	15.6368	17.3	16.9405	15.4276	13.0482	13.6358	14.8702	16.8435	17.0094
Amdhd1	0	0.0478838	0.0814451	0	0	0.0808502	0.0524648	0.052441	0	0	0.0482871	0
Dstn	104.02	103.9	102.691	67.5084	68.0249	66.7709	81.4795	88.5245	87.2228	83.592	80.76	78.5911
H2afy	18.7368	14.959	18.0856	19.6501	20.0344	19.7228	17.9412	17.8442	16.9644	15.788	18.2668	15.887
Gtf2ird2	2.66549	1.46117	1.72881	1.48818	2.34667	1.8219	1.24217	1.16458	1.43986	1.34823	1.43861	1.9299
Bola1	25.0802	22.0549	14.3813	23.2655	25.4478	26.6108	19.1323	21.0726	18.1747	25.7445	29.7959	24.7048
Gatsl2	2.26942	2.34266	2.11839	2.01031	2.24981	2.07789	2.4693	2.02976	2.39109	1.89132	2.36239	2.29395
Fcgr1	1.51457	2.14777	1.39494	2.24281	2.48764	1.65349	1.79466	1.79636	2.45013	1.76318	2.57914	2.40498
Ncf1	2.43402	2.41826	2.08052	3.12287	3.77616	3.42902	3.05019	4.24019	5.29177	2.78088	2.50956	3.09243
Wnt11	2.69352	2.17207	2.21502	4.26195	3.90861	3.76553	2.71135	2.26939	2.11422	3.43466	2.66181	2.14013
Adss	6.73535	7.68565	6.85472	5.07554	5.4301	5.08461	5.30555	5.05684	5.41323	4.8492	5.59449	5.8894
1700016C15Rik	0	0	0	0	0	0	0	0	0	0	0	0
Il17rb	0	0	0.0761583	0.122661	0	0.0992675	0.0644077	0.257584	0.181475	0	0.118578	0.162442
Cacna1d	0.386942	0.275666	0.506539	0.28751	0.304212	0.27504	0.54956	0.462554	0.326102	0.129906	0.199531	0.274066
Chdh	0	0	0.0427096	0	0	0	0.0886062	0.028842	0.0514063	0.0807449	0.0864342	0.112667
Actr8	10.4825	10.7421	12.1494	13.8024	13.6953	13.3696	11.5271	13.8869	12.8604	14.8407	14.2946	13.7682
Lrrc27	19.4748	15.577	16.9365	15.1833	18.3091	22.4742	15.6725	14.4369	15.8521	19.5264	25.144	21.375
Stk32c	0.678975	0.505701	1.18258	0.395565	0.402325	0.533659	0.761873	0.812951	1.1704	0.725541	0.703451	0.785891
Fnta	33.1937	32.6035	36.7538	34.4683	35.6815	36.2707	35.0263	36.0545	34.0333	41.0816	38.9666	39.2436
Skiv2l2	10.7894	11.353	10.2367	9.59387	8.71718	8.66075	11.1652	11.1602	10.6599	9.16511	10.6956	11.6677
Lbp	4.73915	4.10427	3.85666	8.28456	8.88375	6.43973	7.4419	5.84503	6.16012	4.13006	6.29223	9.60015
Celsr1	0.328704	0.357085	0.516349	0.40854	0.356625	0.384815	0.472104	0.343193	0.570092	0.800027	0.523388	0.527576
Fli1	10.8486	11.0781	12.1265	10.1051	8.70999	10.7415	7.61126	7.2074	7.78629	9.43235	9.29109	8.83845
Stard13	4.8244	4.85989	4.70188	4.3288	4.37567	5.18912	4.96933	5.64814	4.92589	4.5472	4.07504	4.89561
Odz1	0	0.0130138	0	0	0	0	0	0	0.00647677	0	0	0
Camk1g	0.484722	0.828562	0.655348	0.146721	0.142302	0.4064	0.411107	0.667745	0.615087	0.290876	0.18203	0.266113
Diexf	1.12062	1.23209	1.08162	1.47156	1.29662	1.34216	1.06691	1.34935	1.1347	1.11081	1.30259	1.37257
Hsd11b1	8.50646	9.66185	10.6074	15.0055	14.7989	17.7567	9.58112	11.4513	10.1529	11.7843	10.7901	13.4694
Syt14	0	0	0	0	0	0	0	0	0	0	0	0
H2-M3	3.46336	4.47117	3.36374	5.47037	3.91412	3.33917	4.80471	4.3317	4.97597	3.08093	4.162	3.32576
Lonrf3	0.0687189	0.235422	0.322565	0.502974	0.0595129	0.264892	0.389887	0.300675	0.381343	0.16864	0.35596	0.288223
Atp5e	1457.85	1657.79	1546.65	1815.46	1944.97	1847.51	1600.98	1536.19	1552.73	1925.59	2038.68	1864.9
Th1l	14.0541	13.0734	11.8842	14.6913	13.7652	14.1849	10.03	16.7165	11.7974	12.2883	12.7276	13.2475
Tubb1	0.474061	0.353082	0	0.736503	2.0091	1.93754	2.22445	2.0301	3.20119	2.02423	2.04732	1.95097
Ctsz	32.2465	28.9923	33.7018	41.5994	40.7385	39.8281	35.4312	29.6848	33.0266	28.7677	34.4263	31.5182
Slmo2	44.9829	46.9372	46.4791	36.7431	44.8055	41.6555	47.6604	43.2323	47.9861	61.0684	53.7793	48.6881
Sertad4	4.21715	4.09606	4.18101	3.56075	3.16007	3.63166	3.7781	3.66421	3.68806	2.93594	4.0652	4.14375
H2-M2	0	0	0.21524	0.101136	0.147141	0	0.172769	0.425383	0.224472	0	0	0
Ube2a	44.5003	50.431	59.6527	51.9819	56.548	61.4679	42.8835	52.2347	52.1774	63.1668	61.9035	62.6537
Slc25a5	225.777	214.987	218.562	187.252	191.824	198.8	233.654	221.997	223.776	286.201	258.112	288.473
Atp1b4	0.0357239	0	0	0	0.0403733	0	0	0.058279	0	0	0	0
Ppdpf	44.6454	39.9328	40.4176	59.4243	69.5898	58.9429	38.4834	41.0115	42.804	54.8142	54.4822	52.2252
Kcnq2	0	0.0134542	0	0	0	0	0.0573203	0	0.0207628	0.0644943	0	0
Eef1a2	388.825	362.819	371.179	480.603	524.244	497.357	513.343	489.987	481.279	633.485	645.415	673.379
Col20a1	0.979465	0.453001	0.394448	0.256391	0.620719	0.415214	0.807388	0.268967	0.760022	0.352343	0.44502	0.11043
Pls3	35.2853	34.9046	31.5806	18.0953	16.948	16.4968	25.5808	24.8354	25.1458	25.8903	26.5616	26.6799
Mpped2	3.12703	3.34936	3.73477	4.25199	4.16686	3.88573	4.46814	3.89504	3.873	3.74626	4.00785	4.18915
Nkap	2.79764	2.69033	2.31511	2.83343	2.16119	2.1822	4.44451	2.42643	4.43861	2.15479	2.58	2.80776
Ndufa1	1021.41	1019.4	967.536	1133.84	1149.13	1127.87	984.635	1024.5	969.874	1178.27	1279.91	1203.43
Wt1	3.5672	2.77211	3.01255	4.08205	3.76734	3.53283	2.60179	3.79864	2.32483	3.06005	3.24391	4.11075
E2f3	1.29963	1.46375	1.88734	0.83719	1.00306	1.51479	1.08644	1.31865	3.39228	1.25199	1.09516	1.72849
Cr1l	20.8601	24.0799	22.5476	18.2874	26.8668	21.3991	22.6302	22.4567	25.5717	20.6518	23.2837	23.4442
Ppfibp1	19.4875	17.7394	20.0268	18.5885	15.224	16.731	21.4699	26.5241	22.571	18.7529	21.5111	19.7402
Cd46	0.438729	0.849592	0.77811	0.681694	0.396663	0.882773	0.440177	0.286292	0.504272	0.281004	0.263615	0.451399
Cd34	93.3582	94.3391	97.3386	91.4494	99.944	96.7737	99.9174	101.353	101.53	84.7244	78.5046	85.4113
5033414D02Rik	44.9935	43.6378	42.1727	38.3424	49.0534	44.4886	34.5751	35.5563	32.4838	40.6148	37.8132	34.9042
Cd274	2.04378	2.05033	1.95505	2.59202	2.4512	3.14719	1.66784	1.8372	1.77382	1.87005	1.84831	1.5878
Pdcd1lg2	0	0.0736446	0	0	0.223494	0	0.0806901	0	0.056825	0	0	0.203463
Gtf3a	14.7351	14.0077	20.4568	20.3626	22.2837	18.9211	18.3584	17.6179	17.2548	20.0206	22.1437	21.6681
Mtif3	11.9261	9.97508	10.0011	10.9339	12.7535	11.8287	12.8504	13.9951	13.6337	14.8167	13.3806	16.523
Lnx2	2.33152	3.75761	4.79407	3.84241	3.61835	3.29351	4.27607	3.08656	3.84837	4.04153	2.84097	2.99329
Il19	0	0	0	0	0	0	0	0	0	0	0	0.216608
Dyrk3	0.228879	0.17047	0	0.0592645	0.0862224	0.287832	0.124519	0.311156	0.0876908	0.244327	0.114604	0.156989
Mapkapk2	80.7342	81.079	79.96	90.3608	92.5239	86.8104	85.4246	82.7069	82.1569	105.307	100.464	98.9765
Il10	0	0	0	0.100044	0.145551	0	0.105099	0	0.14803	0	0	0
Lamp2	53.4304	53.907	58.5826	40.5137	36.3552	38.7474	49.9613	46.927	53.163	45.2361	39.3997	41.4903
Atxn10	36.7136	34.0812	32.2417	33.3085	35.8308	35.5321	38.5683	35.5678	35.5915	41.9208	38.6378	40.8137
Foxred2	0.239723	0.42856	0.789677	0.52128	0.54191	0.422105	0.469928	0.782249	0.633753	0.665423	0.540173	0.592489
Eif3d	30.99	28.9295	26.7725	31.8597	33.6069	34.2454	30.8108	28.9575	31.3465	31.1195	31.7455	35.9235
H3f3b	78.4056	81.374	77.1584	60.651	59.8062	58.9296	62.2064	58.9202	63.6029	53.3987	56.6574	58.1083
Nup50	3.18654	3.44361	3.24655	3.47069	4.06842	3.61436	4.18225	3.85804	3.71741	3.85587	3.28256	3.44678
Phf21b	0.723745	0.535408	0.796905	0.890642	1.30447	2.90474	0.196803	0.366476	0.815162	0.47961	0.473312	0.231124
Nlrp14	0	0	0	0	0	0	0	0	0	0	0	0
Ift27	6.69579	8.13675	6.47341	6.57006	10.156	7.53408	8.19621	7.1864	7.6961	4.89054	5.95544	8.15805
Pacsin2	35.6948	33.5712	35.1165	34.0945	32.9311	34.0988	39.4037	39.0328	39.9215	42.0393	42.8537	40.8005
Cmah	0.49639	0.624015	0.689742	0.342525	0.320355	1.03714	0.552607	0.51382	0.497758	0.319405	0.295696	0.421264
Ttll12	2.93054	2.10006	1.85697	2.12958	2.67092	2.91263	2.82618	2.42896	2.34979	2.48054	3.01757	3.02924
Bik	6.35664	6.31259	4.88046	6.73343	4.57161	4.36033	4.08703	2.04259	3.09964	3.49565	3.76158	5.1528
Scube1	0.384331	0.364478	0.194719	0.268629	0.347446	0.338313	0.218985	0.18809	0.353306	0.369244	0.0577683	0.503483
Tox4	7.21654	7.29683	7.64617	6.59741	7.92016	6.50434	8.79904	6.47595	7.13173	6.44719	7.64397	7.05075
Mrps18c	63.0557	52.2903	59.8319	58.7722	61.4556	50.0473	47.8193	51.0226	52.9332	64.8964	71.4697	56.5347
Sulf1	7.89939	7.83662	9.10488	8.52538	9.54949	8.5091	10.8848	10.0349	9.58187	7.08472	7.44062	7.5278
Srsf6	57.5132	55.9374	54.2218	46.2722	48.3021	48.0803	43.9701	47.198	44.7183	45.5565	48.1683	48.6447
Plcg1	17.0197	18.4054	14.5255	20.2853	18.0277	19.4973	15.7536	16.8056	15.2761	14.1276	13.0172	15.5011
Kctd2	13.2802	14.4324	12.6176	13.9443	14.6821	14.4591	11.5796	13.2559	12.3771	15.1757	12.3371	13.2536
Tmprss6	0.0505794	0	0.0640771	0	0	0	0	0	0	0	0	0
Kctd5	3.4376	3.27154	2.90323	2.76924	3.09389	2.88315	3.68842	2.60381	3.18288	2.99006	3.20347	3.40581
Pom121l2	0	0	0	0	0	0	0	0	0	0	0.061549	0
Etaa1	1.11021	0.960258	0.816646	0.806775	0.728538	0.900757	0.730642	0.993223	1.132	0.955761	1.31803	1.1054
Matn4	0.479373	0.251054	0.427334	0.0566641	0.127075	0	0.416904	0.276835	0.253858	0.265002	0	0.429384
Svs4	0	0	0	0	0	0	0	0	0	0	0	0
Svs6	0	0	0	0	0	0	0	0	0	0	0	0
Slpi	0.999399	0.743173	0.536603	0.493566	0.478709	0.628409	1.63113	0.345509	0.541294	1.13067	2.22955	0.513478
Svs3a	0	0	0	0	0	0	0	0	0	0	0	0
Svs5	0	0	0	0	0	0	0	0	0	0	0	0
Rbpjl	0	0.0225753	0	0	0	0	0	0	0.0174195	0	0	0.0311855
Sdc4	7.96773	8.00671	7.69046	8.15422	5.71728	8.42953	10.3208	9.6456	9.48514	8.77551	8.31162	9.49888
Ccdc70	0	0	0	0	0	0	0	0	0	0	0	0
Il13ra1	12.8552	12.7735	14.2611	9.37615	7.44058	8.53505	12.6689	12.6963	13.6398	12.8848	12.759	14.3837
Prl5a1	0	0	0	0	0	0	0	0	0	0	0	0
Nbr1	30.4516	28.073	28.1953	31.2346	29.7504	36.9988	33.8542	30.1336	29.5499	32.6066	31.8325	32.0454
Cyth1	17.448	15.2599	17.4025	17.8245	21.3562	19.6783	17.2076	15.7044	17.9651	21.6441	21.8397	16.7204
Rnd3	7.00781	6.83786	7.43248	5.1003	4.11342	5.80691	7.13399	7.44433	6.7435	7.77074	6.89545	7.37048
Brca1	0.0223919	0.0667102	0.0935088	0.104364	0.0253062	0.0928969	0.09137	0.0602548	0.0515582	0.647921	0.0840901	0.0858696
Gast	0	0	0	0	0	0	0	0	0	0	0	0
Cntnap1	0.871412	0.791006	1.61625	0.909604	0.861723	0.616424	1.065	0.866287	0.657298	1.25469	0.470419	0.644403
Nt5c3l	18.6672	18.7	18.6082	16.76	19.1017	19.2215	21.6255	20.3729	20.2512	18.2284	24.1261	19.4684
Ccdc56	86.8716	89.2177	76.4046	69.7574	66.0387	64.4453	94.8409	89.3902	86.3979	116.616	124.727	96.208
Zpbp2	0	0	0	0	0.293743	0	0	0	0	0.146739	0	0
Gsdma	0	0	0	0.0878096	0.063876	0	0.0461235	0	0	0.120669	0.0424507	0.174453
Med24	8.59958	8.51037	7.6654	7.59632	12.0225	7.72087	13.867	7.49287	7.31643	10.3885	10.4741	9.46531
Gsdma2	0	0	0	0	0	0	0	0	0	0	0	0
Psmd3	30.2655	34.487	41.147	32.7209	33.175	37.8419	33.9293	35.8246	34.2999	39.6984	42.2045	40.3328
Exosc10	16.128	16.4131	13.5245	16.7309	16.314	16.5842	14.6242	15.0523	15.1129	14.8998	15.7303	16.1503
Glod4	26.322	32.3985	28.2315	41.2129	22.9837	26.3832	41.1145	40.9306	43.2541	47.5615	55.9104	33.5694
Vps53	9.34699	9.07927	11.9071	7.69846	9.03699	13.3302	9.73554	9.18022	7.72164	10.9111	10.6635	10.3381
Taok1	6.31386	6.23059	6.97151	4.70422	3.72058	4.55702	5.1225	5.4908	5.77467	5.15345	4.95448	5.10596
Dnttip1	8.74832	7.52877	8.6543	9.57814	9.87129	8.10041	6.84913	9.86735	8.35684	10.6449	9.96206	8.73556
Tnnc2	1.36851	0.427111	1.0897	2.27209	0	0.217013	1.19506	0.23388	0.164782	0	0.430708	0
Acot8	5.03467	4.88457	7.87895	5.43039	6.56117	5.28731	8.81716	7.00336	7.83089	6.65176	7.66892	11.2977
Cd300lg	43.4735	42.3949	43.2014	53.1052	51.1962	51.7607	35.747	37.2028	38.8224	41.1355	45.1658	40.5866
Spint4	0	0	0	0	0	0	0	0	0	0	0	0
Pyy	0	0	0	0	0	0	0	0	0	0	0	0
Mpp2	1.43122	1.63997	1.3947	1.38239	1.36865	1.38451	1.43748	1.49671	1.24434	1.44947	1.35058	1.17047
Ppy	0	0	0	0	0	0	0	0	0	0	0	0
Vtn	13.324	15.6143	13.1282	11.572	15.5402	15.0332	12.2322	12.6046	13.4049	12.1557	13.0986	12.9177
Nlk	8.60613	11.0238	11.4315	6.20615	3.82374	3.55213	7.07145	8.01467	7.31228	7.92658	9.41766	8.27337
Traf4	1.85315	2.64655	2.68717	2.5514	2.492	1.92915	1.90499	1.82775	1.54476	2.44723	2.12014	1.98739
Aldoc	0.811913	0.21101	0.667525	0	0	0.355777	0.461381	1.32294	0.689332	0.604863	0.217072	0.250657
Stac2	0.100177	0.0373062	0	0.116727	0.283039	0.188971	0.122626	0.334568	0.172715	0.160408	0.0752408	0.0515342
Rpl19	636.883	699.817	665.953	744.521	758.644	698.832	619.866	610.302	596.304	708.409	704.85	703.335
Nek8	1.94089	1.96444	3.85428	3.29938	1.3679	1.52639	0.999252	1.76771	2.53814	1.8816	1.95941	2.81947
Cacnb4	0.189001	0.236761	0.357699	0.215015	0.212527	0.183435	0.29836	0.183485	0.340628	0.186453	0.25872	0.227507
Plxdc1	2.5027	2.14164	2.16479	2.16161	2.34699	2.81251	2.60728	1.65052	1.68797	1.87582	2.19968	2.30584
Arl5b	3.53572	3.07495	3.05762	2.05581	1.67493	1.97028	2.1597	2.4523	2.76202	1.96629	2.08314	2.57309
Zfp207	33.3096	32.1488	35.6405	33.3938	32.5211	33.7852	35.1132	38.4864	38.6795	34.1531	34.6084	31.951
Psmd11	21.5649	17.2871	22.9154	29.9994	25.5474	22.3142	28.9973	27.9127	23.1405	26.5037	22.0826	23.4036
C1qtnf1	4.70359	4.59938	5.08527	4.93985	6.80202	5.03242	8.75082	8.2789	8.75572	4.94435	5.88025	5.17191
Pipox	0.238564	0.640549	0.50319	0.703816	0.269577	1.52016	0.493425	1.23194	0.73044	0.339762	0.90165	0.622832
Timp2	38.3786	36.6567	39.8828	39.8065	44.526	40.1788	55.2865	53.0142	56.5022	39.6997	41.945	40.8861
Zc3h18	8.854	6.98591	7.21565	6.28236	7.22846	7.37644	6.5199	7.32176	5.45945	6.51254	6.26161	6.96928
Top2b	14.2414	14.752	15.57	13.3975	13.1863	17.7535	14.0068	12.3111	14.17	13.148	11.7949	15.8071
Rarb	8.40982	9.22779	8.17316	5.77507	5.98974	5.79974	5.31427	4.47864	4.37134	5.28831	4.41917	4.97837
Igfbp4	76.9734	83.4639	74.2385	108.542	107.54	104.159	96.9803	96.2332	86.8164	75.1638	81.3616	64.4689
Cdc6	1.44884	0.64648	0.153351	0.897646	0.65495	0.364636	0.236066	0.708423	0.332611	0.308915	0.870902	0.56045
Suz12	5.6489	5.80093	5.99145	4.24003	5.4808	3.84926	5.27879	5.45068	4.9408	5.73487	3.75045	4.90525
Atad5	0.228453	0.24319	0.260631	0.177614	0.221322	0.287342	0.240022	0.372723	0.318873	0.209106	0.220479	0.186901
Crlf3	4.20564	5.46898	5.15633	6.04603	4.90163	4.17644	5.46989	4.82325	5.70149	3.72829	4.49131	4.96778
Krt27	0	0	0	0	0	0	0	0	0	0	0	0
Tns4	0.300446	0.261716	0.0793773	0.170356	0.0708133	0.376798	0.734395	0.24476	0.288077	0.234106	0.450366	0.128933
Tnfaip1	20.9739	21.1428	18.3165	20.4486	18.7548	20.248	20.443	18.5335	17.0445	22.1636	21.0038	20.8711
Abr	7.78028	5.5014	8.42168	6.15791	7.20993	9.3384	6.77703	5.54197	7.11467	5.74068	5.12492	5.33012
Rab11fip4	0.0554433	0.0763843	0.38025	0	0.0695424	0.0257944	0.0334767	0.0452244	0.0353633	0.109478	0.030811	0.0422064
Cd40	1.83052	2.64986	2.1857	3.27646	3.62415	0.939755	2.24841	2.22604	2.23137	2.52254	1.24817	1.75677
Slc35c2	7.67715	10.0514	10.324	8.97188	12.9756	9.91366	8.01139	10.7833	9.87688	7.61172	10.0922	9.28248
Zfp334	0.748547	0.74336	0.880545	0.816831	0.926538	0.874113	0.581769	0.654193	0.829648	0.722967	0.843323	0.660128
Elmo2	5.77164	4.57994	5.28279	5.26857	5.7634	5.6109	5.90286	4.81509	5.01072	5.45494	4.92936	4.38412
Wsb1	15.4318	15.0761	19.648	10.427	10.7476	11.1362	10.6555	8.48635	11.1975	10.2608	10.2621	9.68582
Ttpal	5.75706	5.23273	4.25908	5.98796	5.91754	3.76826	6.75741	6.35099	5.20983	4.93364	4.70924	5.97872
Rhot1	20.2526	18.518	22.3448	18.8346	19.3666	18.9839	17.7704	18.2541	20.1828	20.1935	19.9258	19.4821
Hnf4g	0	0	0	0	0	0	0	0	0	0	0	0
Rhbdl3	3.06349	2.29849	3.37487	3.54785	3.42132	3.88138	2.56998	2.61344	2.20331	2.2406	1.97057	1.82728
Ada	0.288047	1.1442	0.608176	0.969607	1.38754	0.482987	0.669884	0.62655	0.33108	0.204992	0.57692	0.59272
Serinc3	158.847	154.972	154.346	188.974	188.522	195.794	219.976	208.25	211.422	167.154	174.374	175.422
Tha1	2.12548	4.02571	4.83756	2.91324	4.24704	3.11768	2.93219	3.0181	2.8323	4.29001	2.67274	3.6571
Pgs1	7.93327	6.51193	6.90909	6.72248	7.21769	5.71943	6.85326	6.92421	7.26897	6.99576	7.55265	6.22659
Birc5	0.9759	0.730707	1.45629	0.595477	0.549723	0.963917	0.62933	0.808866	1.81897	1.29753	1.19939	0.651714
Afmid	1.44255	1.72366	4.2913	1.76533	2.02376	4.58002	2.94025	2.10759	4.67143	2.07965	2.84061	3.00718
Trp53tg5	0	0	0	0	0	0	0	0	0	0	0	0
Pigt	7.84326	8.25027	7.42569	7.81973	8.09337	7.33672	8.96337	9.36025	9.17742	8.19511	9.71455	7.27924
Wfdc2	0.708901	0.164331	0.79797	1.05889	0	0.792141	1.62645	0.719974	0.126799	2.35528	2.81723	4.15261
Etv4	1.14612	0.398306	0.313108	0.259627	0.473687	0.527538	0.428212	0.272624	0.481956	0.5499	0.471678	0.596436
Spinlw1	0	0	0	0	0.280119	0	0	0.202177	0	0	0	0
Dbndd2	11.3766	11.3761	11.9661	14.0467	14.0002	15.3603	10.1025	12.349	11.5461	13.4001	13.5148	10.829
Mmp9	1.1489	1.26694	0.969625	4.67866	5.41001	7.57461	0.894261	0.631558	0.635686	0.717206	0.432478	0.888667
Slc12a5	0.272084	0.227697	0.804699	0.373986	0.594252	0.340062	0.465447	0.249352	0.380655	0.326363	0.590667	0.429105
Ghdc	3.53494	3.39038	2.95878	4.86351	4.13769	4.12792	4.26724	4.27362	4.72024	4.24522	5.53687	4.80598
Pltp	14.1843	17.8918	14.5986	29.2042	26.5277	25.5697	24.0688	21.7354	22.2051	20.8634	23.4464	24.447
Slc12a7	20.945	20.2951	20.5513	19.4778	20.7834	21.908	20.2988	22.8945	21.0628	23.2979	25.706	23.6535
Ctsa	49.3242	51.0732	47.0972	70.2261	70.2997	65.7112	55.4516	53.7838	56.1723	63.3772	54.9357	61.7083
Zswim1	2.16578	1.99513	1.29963	1.8152	1.54586	1.29014	1.39532	1.67362	1.83434	1.40908	1.88351	1.56633
Slc12a4	15.3508	13.7529	14.2316	15.9148	14.4298	12.2094	15.0625	15.7289	15.9063	13.1786	12.8733	12.25
1700020C07Rik	0	0.182078	0	0	0.000298096	0	0	0	0	0	0	0.406376
Myo1c	22.3345	21.4894	23.6249	24.2744	28.5991	25.5393	25.4335	24.7117	26.256	23.1575	23.6817	23.1319
Crk	21.5329	21.6981	24.4406	20.4777	18.5038	19.2767	21.6744	24.157	23.0825	20.3077	21.135	20.1676
Cox7c	1679.4	1744.37	1635.68	1846.12	2040.55	1873.38	1679.95	1626.51	1626.63	1941.84	1975.13	1997.23
Pitpna	40.8364	42.9728	42.6517	51.1092	40.5152	45.7886	59.1149	53.9485	45.3104	47.9516	46.9372	48.5541
Mlx	12.9094	15.0715	16.4655	23.0028	14.5327	22.0956	21.4055	22.3738	20.3179	19.3281	17.0328	24.4486
Fam134c	10.9287	11.2594	11.4662	12.3041	11.6438	14.0464	10.5293	12.6451	12.2571	11.8719	11.2457	13.3245
Jph2	58.4598	60.1168	58.3929	47.566	49.8916	47.6924	61.6017	65.3396	63.42	60.5029	62.6991	58.2183
Dhx58	0.839113	1.09649	1.66467	1.66313	3.48258	2.76292	1.45803	1.88039	1.57008	1.77773	1.11491	1.19621
Rab5a	14.8951	15.778	14.3408	12.9076	11.2225	13.4036	13.938	16.3617	14.5333	13.7097	12.6293	13.2816
Hspb9	0.317337	0	0.402013	0.246504	0	0	0	0	0	0	0	0
Nkiras2	15.7292	15.7761	14.5668	16.6167	15.1314	18.7502	15.4572	15.3604	14.9861	18.2081	20.9892	20.7549
Ppp2r5c	18.0537	18.127	17.9629	17.9635	16.7378	19.5313	19.7753	17.9483	20.9195	18.0996	17.99	17.8156
Ift52	9.72921	10.1271	7.86169	9.64138	11.5336	9.81618	10.0978	10.7218	9.61744	10.2505	9.79341	8.46538
Mybl2	0.431883	0.543279	0.10479	0.433032	0.046742	0	0.166381	0	0.117315	0.21768	0.0931914	0.250066
Sgk2	0	0	0.0802381	0	0	0	0	0	0	0	0	0.13034
Eya2	1.70917	2.56896	0.560266	1.14542	3.94536	1.25525	0.943064	1.29314	2.09359	1.48402	0.842143	3.47417
BC034902	0.347315	0.251003	0.0851757	0.0796401	0	0	0.156667	0.0547373	0.309955	0.109313	0.303811	0.161727
Prl3c1	0	0	0	0	0	0	0	0	0	0	0	0
B4galt5	4.09283	4.02913	3.65198	4.86574	5.02773	4.65471	5.17633	4.18035	3.68161	3.38352	3.44826	3.9182
Gdap1l1	0	0.105864	0	0	0	0	0	0	0.0406242	0	0.175488	0.14624
Hnf4a	0	0	0	0	0	0	0	0	0	0	0	0
Ptgis	16.4642	14.4214	15.8691	13.555	16.5043	16.8151	18.6685	15.527	17.6512	13.191	14.7376	15.5726
Cadps2	1.21273	0.697002	1.11242	0.395159	0.44534	0.726052	1.28275	0.50514	0.71212	0.706123	0.892963	0.62418
Ddx27	5.13276	4.98772	5.35707	4.34239	6.40344	3.85655	5.55492	4.98917	4.78899	6.72786	6.6114	5.7254
Cyth3	11.7393	10.396	11.0388	10.968	9.75663	10.4001	10.9626	10.2641	10.8447	10.5938	9.08791	10.2104
Cyth4	3.4477	3.49271	4.04859	4.12703	4.54586	5.26633	2.74306	3.77538	3.8001	4.17623	2.93833	2.7212
Rac3	1.83756	1.37106	1.865	0.761096	1.24822	3.71327	2.71079	2.70584	2.54101	1.89277	0.613373	0.757022
Rrp7a	14.2894	12.3679	11.0098	11.0826	12.9155	11.0729	10.7194	11.3899	11.9266	13.8275	12.4334	14.249
Cyb5r3	51.319	52.8173	53.2904	63.6644	64.037	66.0506	50.8472	53.7776	52.7868	39.6326	39.8061	45.2752
Ints2	0.908115	1.00604	0.96044	0.676502	1.18453	0.720735	1.01974	1.06732	1.76372	1.01902	1.02509	1.58589
Med13l	2.14309	1.91075	2.10059	1.59184	1.62646	1.75082	2.09355	1.95224	2.22052	1.70327	1.73886	1.89914
Hist1h2bc	97.8598	93.1988	87.3897	129.396	114.827	119.367	82.9139	88.1106	82.2084	105.892	103.422	99.3084
Baiap2l2	0	1.52797	0	0.390159	0	0	1.49265	0.410475	0.0437999	0.162842	1.24037	0
Mafk	9.94429	10.8712	10.49	8.59135	12.2423	10.1137	10.9662	11.5274	12.2422	11.3716	13.6999	12.7879
Med1	6.33651	5.72118	6.17229	7.00394	7.00771	6.5612	4.40066	6.95346	6.06198	5.71766	6.07654	5.88945
Erbb3	1.71734	1.42526	1.46075	1.42932	1.3586	1.48093	1.58164	1.5409	1.88931	1.83325	1.51097	1.66594
Stard3	10.3885	7.86494	10.9086	9.90936	8.70297	9.79612	10.1288	8.44922	8.79585	9.75311	9.22852	7.89735
Ikzf3	0.247652	0.228568	0.104577	0.23693	0.0932945	0	0.24912	0.202006	0.350583	0.0440611	0.0620018	0.18123
Mfng	5.10017	5.90626	5.10818	5.75878	7.50788	4.53141	3.99067	5.38665	4.83188	6.39218	6.62162	6.26707
Vmp1	38.0302	39.3905	43.178	49.833	45.5315	44.7749	40.7223	49.7054	38.6176	36.0496	23.8637	39.7833
Uchl5	11.6804	11.8572	13.2625	13.3748	11.2449	11.86	11.7207	10.3039	11.9337	15.5167	10.3975	11.4834
Glrx2	38.8884	36.8421	44.2503	37.7626	32.7684	38.1328	38.2259	41.157	39.846	42.3306	44.2966	43.9404
Trove2	2.31896	2.48907	2.11682	1.37589	0.86868	1.38689	1.63632	1.5538	1.90139	1.30213	1.53112	1.23404
Stk4	2.81893	4.43181	3.75724	4.19544	2.89661	4.1897	3.4966	4.18157	4.16721	4.16863	3.27206	3.54076
Wfdc15b	0	0	0	0	0	0	0	0	0	0	0	0
Pmp22	48.2204	45.4766	47.505	52.4651	54.6228	50.2601	52.7181	51.1534	50.3625	47.8214	51.9179	45.8424
Gdf9	0.26903	0.467466	0.22721	0.278644	0.304044	0.22555	0.858987	0.513802	0.103074	0.191459	0.269416	0.645184
Zcchc10	2.54585	4.59069	5.26208	4.1225	3.63434	2.19056	5.34454	4.48111	3.46522	2.86071	4.02552	3.03289
Prl8a2	0	0	0	0	0	0	0	0	0	0	0	0
Tbx5	5.91337	6.05235	5.75132	5.27513	5.30327	6.23706	6.97383	6.62836	6.13904	3.70604	3.09464	2.55136
Psmb6	172.428	183.11	167.016	178.074	191.421	185.316	175.79	166.851	163.051	197.075	192.68	212.59
Spag7	75.978	76.8706	84.3751	70.6747	73.8691	73.8403	86.5352	80.9293	81.5725	114.734	102.455	99.7971
Pfn1	208.202	192.312	179.741	199.94	205.947	223.921	200.988	199.837	194.575	222.516	230.701	222.867
Tomm34	9.48431	10.3379	9.75773	10.2645	10.3204	12.2555	9.60207	9.78177	9.76157	11.2623	10.8353	10.6253
Ywhab	44.4046	43.6559	44.6166	43.6393	40.4338	40.0148	42.2416	40.1528	43.2514	42.8511	39.526	39.8383
Ksr1	1.83256	2.02763	2.07438	2.27899	2.61574	2.20288	1.92095	1.84289	1.56463	1.32738	1.8866	1.49723
Gpx3	365.523	366.794	352.324	427.74	463.487	439.778	452.311	441.761	437.685	234.379	234.271	226.74
Anxa6	52.0434	55.3181	54.5472	57.2776	60.9481	57.7741	62.3791	64.1845	59.8217	63.6037	62.9737	58.9083
Il12rb2	0.594904	0.841864	0.452185	0.554547	0.336164	0.224441	0.728214	0.533781	0.820536	0.381034	0.561533	0.550865
Zkscan6	2.3455	2.51767	2.44699	3.30244	3.19652	2.68941	2.58965	2.36335	2.85448	3.04595	2.79791	3.05201
Kpna2	11.4795	11.3718	9.15149	12.8393	11.405	11.4888	15.2133	14.4526	15.8935	13.0754	12.3239	13.0969
Smurf2	6.89642	7.09709	6.87897	6.87777	6.78021	6.61524	7.18843	7.2261	7.26988	7.45175	6.65372	7.52818
Ccdc45	8.32547	5.33907	8.92965	9.00955	7.9037	14.6244	10.4967	6.36613	6.53601	4.87403	5.944	4.73462
Vezf1	13.0635	13.2909	13.4821	11.671	9.80177	11.11	10.6477	10.9019	11.4384	10.0431	11.3657	10.7724
Cuedc1	18.1348	15.0751	15.3326	16.151	17.7006	17.6014	14.6454	15.3495	12.9633	13.2102	15.097	13.4496
Srsf1	81.3533	80.9109	89.1426	56.7957	59.6743	61.8774	55.4227	58.8214	63.3541	56.7471	54.8489	49.8767
Abi3	3.99071	5.0551	5.85613	7.63953	7.04029	7.16709	9.97359	8.62724	7.36227	7.78956	6.15041	3.84118
Shroom1	0.429227	0.20135	0.297727	0.336944	0.374028	0.610079	0.375822	0.191699	0.375204	0.397176	0.220605	0.362583
Kif3a	4.3211	4.91868	3.45708	5.36546	5.51364	4.83968	4.01125	3.36573	3.95669	4.39275	4.34247	4.61834
44082	14.2048	13.2991	12.9427	12.8862	13.6034	13.7476	12.5586	12.8592	13.6584	12.0616	13.527	12.0366
Mtmr4	2.94691	3.01636	3.16164	3.64199	3.53828	3.27203	2.69099	3.12727	3.72802	3.46082	3.09791	3.17013
Mrm1	7.3368	6.30515	7.14958	5.84537	6.16561	6.35336	5.62903	7.24105	11.4262	7.96586	7.23266	5.61301
Mapt	9.67381	9.68827	9.86538	8.05972	9.6222	8.68316	12.178	10.8021	11.7862	12.3703	11.0188	9.78559
1700081L11Rik	5.88424	4.09566	4.38464	4.73076	5.32599	6.67701	5.49978	6.74105	7.40661	6.50616	5.21402	7.5068
4933439F18Rik	11.9934	12.1872	12.006	13.0161	13.8653	12.6469	11.4975	13.5997	13.1195	12.91	13.716	13.7887
Myo1b	7.51577	6.01301	9.2688	5.51624	5.76978	4.78931	8.82108	7.02365	9.41591	7.43121	6.86181	9.82522
Dhx40	7.01936	5.90745	6.34335	5.97454	4.43664	6.28363	5.13241	5.52207	6.1697	6.986	7.13057	6.26455
Ypel2	3.19369	3.17918	2.95659	3.29192	2.81113	2.7419	2.98213	3.30641	3.3355	2.98309	2.88306	2.96991
Akap1	17.4577	19.5042	17.5322	18.2752	18.279	18.2726	22.3113	21.9392	19.7837	25.3826	24.1659	25.0243
Nol11	7.86358	6.26202	7.7242	4.80587	6.87649	9.85096	4.97852	6.96195	6.32217	6.40846	7.32378	5.42183
Derl2	18.3241	16.8331	17.3405	14.7691	17.7795	18.493	13.4517	16.1812	15.8708	18.2073	16.1648	17.6227
C1qbp	149.697	145.837	155.735	144.374	143.11	156.776	142.323	127.375	139.966	195.848	191.207	185.259
Rpain	23.3787	20.8792	22.6991	30.8284	20.9782	43.994	20.8305	25.073	22.1453	27.2572	43.5848	29.3326
6330403K07Rik	1.11128	0.744915	0.703899	1.29486	1.25591	0.838508	0.453433	0.362582	0.894108	0.474513	0.584258	0.914679
Slc13a3	0.0974036	0.0362714	0.185093	0.378325	0.275207	0.428733	0.158976	0.158904	0.111956	0.155968	0.219476	0.74813
Kcnab3	0.0741485	0.0552251	0.0939338	0.202012	0.167601	0.0932477	0.149511	0	0.149731	0.158309	0.167076	0.125665
Chd3	9.2592	7.89874	9.12346	10.0683	10.696	8.57336	7.09939	9.56088	7.62733	6.29747	7.37916	6.62735
Kdm6b	4.01213	2.9638	3.13357	3.22852	3.35303	2.47434	2.32727	2.41637	3.62826	2.3132	2.57366	2.13373
1700125H20Rik	0	0	0.372978	0	0	0	0	0	0	0	0	0
Appbp2	4.76139	4.24198	4.21364	2.93769	3.11536	3.20877	3.51374	3.88381	3.71831	3.03992	3.13128	3.37525
Wnt9b	0.330497	0.295387	0.376815	0.795866	0.933779	0.665	0.512439	0.512207	0.664776	0.493925	0.471634	0.57806
Adora2b	0.6947	0.452738	0.440032	0.876922	0.196279	0.109205	0.850372	0.708322	0.249526	0.370794	0.391329	0.268031
Ncor1	28.1525	29.6596	34.3133	37.5293	43.06	39.7662	29.7754	32.6044	29.2475	26.5959	30.8476	31.6187
Trpv2	1.42502	0.956333	2.03571	1.49565	0.79116	0.883086	1.57337	2.37719	1.60527	1.14151	1.34056	1.19973
Cenpv	15.6743	17.5754	15.6611	20.0195	21.2211	13.4817	15.8564	18.3704	13.48	26.442	21.0755	21.5239
Pcgf2	2.19473	3.58549	3.51942	3.22611	1.95536	3.87899	2.66696	2.26469	3.63628	2.86229	2.15065	2.94827
Cwc25	2.97485	3.18825	3.11735	2.89734	3.38764	2.84264	2.64688	2.80577	2.74744	3.38164	2.46329	3.10955
1700001P01Rik	0	0	0.428741	0	0	0	0	0	0.194499	0	0	0.348204
Pip4k2b	4.44073	5.52642	4.58178	4.02008	3.95453	3.80875	4.46319	4.58109	4.63022	3.89223	5.10161	4.44718
Trim37	2.09092	2.94119	2.72397	1.72316	2.38339	2.67848	2.49398	2.34377	2.55622	2.40352	2.46202	2.05654
Ybx2	16.4592	21.1926	17.5535	14.3971	14.5394	14.0506	14.0776	14.4203	11.2927	21.6899	20.478	18.328
Ctdnep1	76.2445	82.2655	81.7849	72.9915	95.5682	93.4928	76.4677	81.8701	81.07	80.8541	83.2852	85.977
Rai12	37.5519	36.0101	23.8844	30.5922	41.2527	28.3473	25.4704	36.4177	35.6432	39.0607	36.2145	37.4725
Slc2a4	116.417	120.855	124.508	122.433	129.826	124.048	135.753	140.91	134.909	153.685	154.603	165.087
Gabarap	323.362	329.505	329.612	401.272	399.69	364.123	333.993	300.693	295.755	364.402	354.032	337.635
Cldn7	0	0.0938049	0	0.730084	0	0	1.36345	0.102732	0.480097	0	0	0.36161
2810408A11Rik	1.51855	0	0	0.394887	0.20136	0.145233	1.06931	0.571162	0.401948	0.744831	0.684598	0.625197
Phf23	13.3585	14.0102	14.9782	16.9039	18.1967	17.624	11.5679	11.1806	12.6122	14.8492	14.117	13.6595
Acadvl	282.942	286.097	276.352	334.673	359.485	333.616	326.69	317.735	309.94	359.584	378.704	374.939
Dnahc11	0	0	0.022424	0	0	0.0222602	0	0	0.0134947	0	0.0265893	0
G3bp1	24.8705	22.8823	26.8735	21.6769	21.5682	21.1158	24.3571	24.5745	25.3867	25.2812	23.7171	23.6023
Atox1	96.5101	96.0505	87.0246	131.605	139.553	122.958	86.6679	95.5664	86.9503	96.7254	106.355	108.834
Glra2	0	0	0	0	0	0	0	0	0	0	0	0
Sparc	182.327	188.458	186.787	197.199	199.403	188.16	173.223	166.426	161.828	177.315	178.596	176.583
Glra4	0	0	0	0	0	0	0	0	0	0	0.0796799	0
Smcr7	8.27049	10.7215	10.2881	10.8282	10.9466	8.97932	10.2288	9.8692	9.1444	9.94089	11.2229	10.4958
Tbx3	3.3198	4.12681	2.31225	7.19605	6.68224	4.50075	3.5769	4.00976	4.33279	4.92208	3.26013	4.20207
Mmp20	0	0	0	0	0	0	0	0	0	0	0	0
Mmp7	0	0	0	0	0	0	0	0	0	0	0	0
Crhr1	0	0	0	0	0	0	0	0	0	0	0	0
Dusp14	0.802274	0.482828	1.23155	0.533998	0.388396	1.4265	0.661738	0.528778	0.465759	0.489203	0.243615	0.235636
Tada2a	3.5758	4.26964	4.54639	3.90634	6.12106	8.14796	4.10693	7.64676	3.23917	6.16012	3.66023	5.62822
Ikzf1	0.590089	0.524224	0.548162	0.459156	0.40013	0.890431	0.962998	0.662376	0.745824	0.503869	0.532356	0.716842
Fam115e	0	0	0	0	0	0.0616903	0	0	0	0	0	0
Pnpo	7.7222	7.53076	8.54046	9.10691	8.90769	10.2113	8.63993	9.61124	10.4404	8.92377	9.74687	11.577
Cog1	11.7097	8.37845	12.4575	8.28284	7.90288	9.10484	6.75648	8.36881	6.96574	10.4789	9.13255	8.55708
Cbx1	18.7996	18.5325	17.2712	14.1391	12.0194	12.8594	17.8701	15.4182	15.1187	14.0933	14.4856	11.5519
Cdk5rap3	9.08735	11.5317	12.356	10.3643	9.90609	11.7858	10.7119	11.5782	13.062	10.4918	12.6287	8.95443
Copz2	41.6052	35.1026	44.1282	44.5287	62.3823	53.5121	36.4869	46.2258	38.2986	38.6625	43.7126	44.4211
Slc25a39	82.4292	60.256	59.5584	76.0762	83.257	87.8541	80.1529	73.1664	76.6629	78.9036	88.885	86.1222
Sp2	3.32566	3.45274	3.80804	2.86758	3.70338	2.28121	3.05553	3.61962	3.21252	2.47701	2.97066	3.21426
Aatf	9.53637	6.9691	8.05693	10.9793	7.98364	9.99637	6.48651	7.02608	5.46647	9.42479	10.1721	8.33674
Lhx1	0	0	0	0	0	0	0	0	0	0	0	0
Dync1h1	53.8531	38.0876	43.0129	66.4954	64.3275	48.7337	58.132	62.5107	57.681	66.9332	63.17	51.9483
Cpsf4l	0.179532	0	0	0.525694	0	0.194867	0.146508	0	0.295405	0	0	0
Pex12	12.2292	6.18893	6.21351	5.25274	6.53518	5.63929	7.928	9.92932	9.45717	13.0354	13.2741	4.86736
Ndel1	23.3272	23.8643	27.7788	26.1736	25.104	21.1494	30.6214	27.7876	30.311	24.503	25.7562	35.3279
Slc25a35	3.00972	2.74378	3.68424	2.30872	1.68497	2.58817	3.53651	4.43465	2.92871	1.87547	3.31106	2.88946
[truncated: 35,610 more rows]
